# Supplementary material for: Global analysis of dorsoventral patterning in the wasp Nasonia reveals extensive incorporation of novelty in a regulatory network
Source: BMC Biol. 2016 Aug 1;14:63. doi: 10.1186/s12915-016-0285-y (PMC4968023; doi:10.1186/s12915-016-0285-y)
Supplement: Additional file 2: — Gene expression cuffdiff output (gene_exp.diff) using Nasonia transcriptome annotation 2.0. This result was used as the main basis for choosing genes to further validate with in situ hybridization. See sections I–IV of the Additional file 1: Methods for how this result was produced. (XLSX 6260 kb) [file 12915_2016_285_MOESM2_ESM.xlsx]

## Sheet: Sheet1
test_id	gene_id	gene	locus	sample_1	sample_2	status	value_1	value_2	log2(fold_change)	test_stat	p_value	q_value	significant
XLOC_000025	XLOC_000025	Nasvi2EG000071	SCAFFOLD1:737333-739043	toll	wt	OK	498.044	375.576	-0.407169	3.51516	0.000439495	0.032162	yes
XLOC_000069	XLOC_000069	Nasvi2EG000172	SCAFFOLD1:1392402-1400077	toll	wt	OK	2.20854	3.88598	0.815184	-3.87586	0.000106247	0.00997136	yes
XLOC_000114	XLOC_000114	Nasvi2EG000293	SCAFFOLD1:2158039-2160387	toll	wt	OK	0.0235469	0.676035	4.84349	-3.77577	0.000159516	0.013888	yes
XLOC_000177	XLOC_000177	Nasvi2EG000457	SCAFFOLD1:3292199-3311525	toll	wt	OK	4.18549	7.1366	0.76984	-4.50779	6.55049e-06	0.000902273	yes
XLOC_000325	XLOC_000325	Nasvi2EG000909	SCAFFOLD1:7215146-7219825	toll	wt	OK	0.960262	0.0589213	-4.02657	5.59558	2.19885e-08	5.91042e-06	yes
XLOC_000428	XLOC_000428	Nasvi2EG000030	SCAFFOLD1:479466-485070	toll	wt	OK	4.98379	11.6756	1.22819	-6.68508	2.30798e-11	9.83056e-09	yes
XLOC_000489	XLOC_000489	Nasvi2EG000213	SCAFFOLD1:1541520-1547056	toll	wt	OK	148.722	108.261	-0.458111	3.44575	0.000569472	0.0390258	yes
XLOC_000516	XLOC_000516	Nasvi2EG000285	SCAFFOLD1:2122328-2123815	toll	wt	OK	145.332	98.8846	-0.555532	4.27874	1.87955e-05	0.00226905	yes
XLOC_000520	XLOC_000520	Nasvi2EG000292	SCAFFOLD1:2144510-2146437	toll	wt	OK	2.12751	38.6314	4.18253	-14.8812	0	0	yes
XLOC_000557	XLOC_000557	Nasvi2EG000412	SCAFFOLD1:3062848-3065650	toll	wt	OK	9.44653	4.21453	-1.16441	5.15391	2.55116e-07	5.35086e-05	yes
XLOC_000628	XLOC_000628	Nasvi2EG000593	SCAFFOLD1:4141356-4143307	toll	wt	OK	26.3508	16.6792	-0.659801	3.78625	0.00015294	0.0133574	yes
XLOC_000649	XLOC_000649	Nasvi2EG000666	SCAFFOLD1:4959237-5028399	toll	wt	OK	4.86935	2.76229	-0.817866	3.40298	0.000666561	0.0440439	yes
XLOC_000674	XLOC_000674	Nasvi2EG000718	SCAFFOLD1:5629399-5631582	toll	wt	OK	98.3194	65.0469	-0.595996	3.53447	0.000408598	0.0304917	yes
XLOC_000680	XLOC_000680	Nasvi2EG000731,Nasvi2EG000733,Nasvi2EG000735	SCAFFOLD1:5664738-5749428	toll	wt	OK	2.01025	3.9299	0.967118	-3.5855	0.000336433	0.026091	yes
XLOC_000684	XLOC_000684	Nasvi2EG000752	SCAFFOLD1:5935199-5937031	toll	wt	OK	20.8537	11.89	-0.810547	4.34655	1.38294e-05	0.00172469	yes
XLOC_000804	XLOC_000804	Nasvi2EG001101	SCAFFOLD1:8755731-8756747	toll	wt	OK	83.6356	53.2751	-0.650656	3.91705	8.96385e-05	0.00873667	yes
XLOC_000863	XLOC_000863	Nasvi2EG006326,Nasvi2EG006327	SCAFFOLD10:772015-850022	toll	wt	OK	1.03979	3.62382	1.80122	-6.53229	6.47706e-11	2.39099e-08	yes
XLOC_001050	XLOC_001050	Nasvi2EG006445	SCAFFOLD10:1648206-1649063	toll	wt	OK	17.9773	4.90164	-1.87484	5.48391	4.16023e-08	1.0567e-05	yes
XLOC_001555	XLOC_001555	Nasvi2EG019528	SCAFFOLD109:209382-211850	toll	wt	OK	94.6685	126.939	0.423184	-3.47399	0.000512784	0.0361245	yes
XLOC_001654	XLOC_001654	Nasvi2EG006848	SCAFFOLD11:1733048-1740982	toll	wt	OK	13.7287	21.4134	0.641316	-4.86885	1.12249e-06	0.000197944	yes
XLOC_001681	XLOC_001681	Nasvi2EG006931	SCAFFOLD11:2457430-2465778	toll	wt	OK	226.078	337.417	0.577712	-4.35832	1.31063e-05	0.0016419	yes
XLOC_001696	XLOC_001696	Nasvi2EG006971	SCAFFOLD11:2814253-2815810	toll	wt	OK	193.477	139.469	-0.472225	3.66141	0.000250835	0.0205235	yes
XLOC_001719	XLOC_001719	Nasvi2EG006715	SCAFFOLD11:193800-240031	toll	wt	OK	67.9858	46.4433	-0.549764	4.00106	6.30599e-05	0.00653887	yes
XLOC_001844	XLOC_001844	Nasvi2EG019581	SCAFFOLD110:335970-401709	toll	wt	OK	10.1818	20.2456	0.991612	-4.9965	5.83815e-07	0.000113031	yes
XLOC_002138	XLOC_002138	Nasvi2EG019917,Nasvi2EG019918	SCAFFOLD116:345688-376749	toll	wt	OK	3.03035	9.29541	1.61703	-4.13819	3.50061e-05	0.00398839	yes
XLOC_002297	XLOC_002297	Nasvi2EG007080	SCAFFOLD12:710378-716884	toll	wt	OK	1.3031	3.82901	1.55502	-4.3775	1.20049e-05	0.00152463	yes
XLOC_002457	XLOC_002457	Nasvi2EG007296	SCAFFOLD12:3029036-3093133	toll	wt	OK	35.0416	47.3237	0.433496	-3.45063	0.000559279	0.0384223	yes
XLOC_002713	XLOC_002713	Nasvi2EG033025	SCAFFOLD1259:0-2190	toll	wt	OK	0.375473	1.93997	2.36925	-4.96217	6.97098e-07	0.000132191	yes
XLOC_002781	XLOC_002781	Nasvi2EG020516	SCAFFOLD127:235-2582	toll	wt	OK	57.3349	37.1667	-0.625402	4.54796	5.41688e-06	0.000781103	yes
XLOC_002839	XLOC_002839	Nasvi2EG020641	SCAFFOLD127:722474-725985	toll	wt	OK	117.792	82.6874	-0.510504	4.2912	1.77712e-05	0.00215796	yes
XLOC_002953	XLOC_002953	Nasvi2EG020714	SCAFFOLD129:155145-159578	toll	wt	OK	156.194	115.929	-0.430104	3.52888	0.000417329	0.0309763	yes
XLOC_002984	XLOC_002984	Nasvi2EG007358,Nasvi2EG007360	SCAFFOLD13:290034-307283	toll	wt	OK	3.87149	7.34868	0.924597	-4.3973	1.09607e-05	0.0014049	yes
XLOC_002987	XLOC_002987	Nasvi2EG007365	SCAFFOLD13:329401-332739	toll	wt	OK	77.466	55.0464	-0.492914	3.56891	0.000358472	0.0274162	yes
XLOC_002990	XLOC_002990	Nasvi2EG007373	SCAFFOLD13:358481-362796	toll	wt	OK	51.5453	35.9534	-0.519715	3.66093	0.000251299	0.0205235	yes
XLOC_002996	XLOC_002996	Nasvi2EG007393	SCAFFOLD13:489696-497229	toll	wt	OK	2.99834	7.44973	1.31302	-5.20476	1.9425e-07	4.20157e-05	yes
XLOC_003073	XLOC_003073	Nasvi2EG007590	SCAFFOLD13:2592224-2593673	toll	wt	OK	20.6377	34.521	0.742189	-4.01431	5.96208e-05	0.00622892	yes
XLOC_003087	XLOC_003087	Nasvi2EG007624	SCAFFOLD13:2875678-2880603	toll	wt	OK	15.0613	30.2843	1.00773	-5.86742	4.42616e-09	1.31766e-06	yes
XLOC_003139	XLOC_003139	Nasvi2EG007411	SCAFFOLD13:654954-662637	toll	wt	OK	109.616	76.1761	-0.525049	3.81057	0.000138649	0.0123429	yes
XLOC_003143	XLOC_003143	Nasvi2EG007426	SCAFFOLD13:801347-988867	toll	wt	OK	727.031	487.548	-0.576472	4.52707	5.98066e-06	0.000840511	yes
XLOC_003381	XLOC_003381	Nasvi2EG021021	SCAFFOLD135:194593-199673	toll	wt	OK	33.7895	24.31	-0.475026	3.49146	0.00048038	0.0343266	yes
XLOC_003450	XLOC_003450	Nasvi2EG021047	SCAFFOLD136:23936-27167	toll	wt	OK	91.1886	63.453	-0.523165	3.91204	9.15182e-05	0.00876826	yes
XLOC_003554	XLOC_003554	Nasvi2EG021220	SCAFFOLD139:254655-264982	toll	wt	OK	14.053	20.6382	0.554445	-4.23234	2.31277e-05	0.00273638	yes
XLOC_003778	XLOC_003778	Nasvi2EG007982	SCAFFOLD14:3057042-3087805	toll	wt	OK	0.606273	1.51392	1.32025	-4.56632	4.96358e-06	0.00072312	yes
XLOC_003801	XLOC_003801	Nasvi2EG021260	SCAFFOLD140:344178-346481	toll	wt	OK	6.72578	12.7786	0.925959	-4.30146	1.69674e-05	0.00208782	yes
XLOC_003945	XLOC_003945	Nasvi2EG021420	SCAFFOLD144:1199-4556	toll	wt	OK	2.46699	6.27595	1.34708	-4.0399	5.34732e-05	0.00567226	yes
XLOC_004210	XLOC_004210	Nasvi2EG008139	SCAFFOLD15:832890-834367	toll	wt	OK	43.7957	86.935	0.989147	-6.23751	4.4458e-10	1.46532e-07	yes
XLOC_004212	XLOC_004212	Nasvi2EG008141	SCAFFOLD15:839401-840773	toll	wt	OK	9.77044	29.9219	1.61471	-7.23973	4.4964e-13	2.22299e-10	yes
XLOC_004219	XLOC_004219	Nasvi2EG008158	SCAFFOLD15:1079637-1137989	toll	wt	OK	2.22097	4.36051	0.973305	-4.29815	1.7223e-05	0.0021099	yes
XLOC_004606	XLOC_004606	Nasvi2EG008523	SCAFFOLD16:1199055-1207688	toll	wt	OK	41.3673	60.6156	0.551199	-3.78957	0.000150907	0.0132635	yes
XLOC_004715	XLOC_004715	Nasvi2EG008812	SCAFFOLD16:2893081-2895285	toll	wt	OK	248.559	166.267	-0.580087	4.78133	1.74137e-06	0.000292192	yes
XLOC_004813	XLOC_004813	Nasvi2EG008383	SCAFFOLD16:425087-444371	toll	wt	OK	58.8866	77.7485	0.400876	-3.37318	0.000743054	0.0479538	yes
XLOC_004967	XLOC_004967	Nasvi2EG008806	SCAFFOLD16:2874887-2877220	toll	wt	OK	86.5905	61.2103	-0.500435	3.68332	0.000230212	0.0190857	yes
XLOC_004988	XLOC_004988	Nasvi2EG008869	SCAFFOLD16:3259218-3276369	toll	wt	OK	42.9513	62.4731	0.540535	-3.97763	6.96067e-05	0.00713752	yes
XLOC_005029	XLOC_005029	Nasvi2EG008981	SCAFFOLD16:3872309-3875101	toll	wt	OK	26.6066	18.3795	-0.53369	3.39312	0.000691024	0.0452099	yes
XLOC_005099	XLOC_005099	Nasvi2EG033881	SCAFFOLD1623:16-4349	toll	wt	OK	86.466	144.597	0.741834	-5.35793	8.41816e-08	1.94446e-05	yes
XLOC_005123	XLOC_005123	Nasvi2EG022244	SCAFFOLD163:192367-193912	toll	wt	OK	9.04478	15.8568	0.809941	-3.85506	0.000115699	0.010642	yes
XLOC_005405	XLOC_005405	Nasvi2EG009206,Nasvi2EG009207	SCAFFOLD17:1617331-1695872	toll	wt	OK	0.559427	3.16706	2.50112	-4.88836	1.01677e-06	0.000183319	yes
XLOC_005473	XLOC_005473	Nasvi2EG009086	SCAFFOLD17:901962-902923	toll	wt	OK	115.751	78.2198	-0.565415	3.98946	6.62244e-05	0.00681594	yes
XLOC_005477	XLOC_005477	Nasvi2EG009113	SCAFFOLD17:1106726-1108661	toll	wt	OK	68.9073	47.9099	-0.524334	3.6619	0.000250353	0.0205235	yes
XLOC_005487	XLOC_005487	Nasvi2EG009137	SCAFFOLD17:1329603-1337490	toll	wt	OK	253.812	190.605	-0.413174	3.44467	0.000571762	0.039086	yes
XLOC_005698	XLOC_005698	Nasvi2EG022729	SCAFFOLD176:184226-188121	toll	wt	OK	102.196	67.2633	-0.603444	4.79168	1.65389e-06	0.000279204	yes
XLOC_005871	XLOC_005871	Nasvi2EG009557	SCAFFOLD18:2223633-2230242	toll	wt	OK	25.1628	16.5007	-0.608761	3.7727	0.000161491	0.0140158	yes
XLOC_005998	XLOC_005998	Nasvi2EG009552	SCAFFOLD18:2061060-2130281	toll	wt	OK	9.76673	5.87648	-0.732923	3.9432	8.04015e-05	0.00794146	yes
XLOC_006008	XLOC_006008	Nasvi2EG009571,Nasvi2EG009573,Nasvi2EG009575	SCAFFOLD18:2284626-2358750	toll	wt	OK	2.66102	5.57533	1.06708	-3.59942	0.00031893	0.0248031	yes
XLOC_006270	XLOC_006270	Nasvi2EG023161,Nasvi2EG023162,Nasvi2EG023163	SCAFFOLD188:169315-195899	toll	wt	OK	3.33537	6.79524	1.02668	-5.70387	1.17116e-08	3.34276e-06	yes
XLOC_006419	XLOC_006419	Nasvi2EG010049	SCAFFOLD19:2834456-2836003	toll	wt	OK	204.477	143.721	-0.508665	3.90684	9.35118e-05	0.00892748	yes
XLOC_006594	XLOC_006594	Nasvi2EG023364	SCAFFOLD193:41738-46276	toll	wt	OK	31.1294	54.3071	0.802864	-5.89517	3.74296e-09	1.13117e-06	yes
XLOC_006606	XLOC_006606	Nasvi2EG034404	SCAFFOLD1931:4035-9208	toll	wt	OK	44.1044	80.1745	0.862222	-5.73879	9.5354e-09	2.74997e-06	yes
XLOC_006751	XLOC_006751	Nasvi2EG001196,Nasvi2EG001197	SCAFFOLD2:10373-13784	toll	wt	OK	0.399442	4.33468	3.43987	-3.63743	0.000275374	0.0222212	yes
XLOC_006755	XLOC_006755	Nasvi2EG001219	SCAFFOLD2:127844-128723	toll	wt	OK	43.0746	69.5402	0.69101	-4.05455	5.02315e-05	0.00543246	yes
XLOC_006863	XLOC_006863	Nasvi2EG001524,Nasvi2EG001525	SCAFFOLD2:2424531-2459162	toll	wt	OK	1.08961	2.5125	1.20531	-3.60927	0.000307059	0.0241483	yes
XLOC_006976	XLOC_006976	Nasvi2EG001954	SCAFFOLD2:4987540-4990560	toll	wt	OK	13.8693	7.53677	-0.879878	4.09423	4.23578e-05	0.00471537	yes
XLOC_006997	XLOC_006997	Nasvi2EG002009	SCAFFOLD2:5452234-5453556	toll	wt	OK	46.4316	28.7301	-0.692546	3.81334	0.0001371	0.0122444	yes
XLOC_007165	XLOC_007165	Nasvi2EG001333	SCAFFOLD2:1078680-1086633	toll	wt	OK	25.2997	37.701	0.575483	-4.38418	1.16426e-05	0.00148542	yes
XLOC_007196	XLOC_007196	Nasvi2EG001418,Nasvi2EG001419	SCAFFOLD2:1640450-1658388	toll	wt	OK	0.15288	0.522644	1.77342	-4.62522	3.74193e-06	0.000572371	yes
XLOC_007197	XLOC_007197	Nasvi2EG001421	SCAFFOLD2:1665488-1668822	toll	wt	OK	53.7235	38.3565	-0.48608	3.52158	0.000428988	0.0316719	yes
XLOC_007198	XLOC_007198	Nasvi2EG001426	SCAFFOLD2:1689345-1696500	toll	wt	OK	53.2022	71.2285	0.420968	-3.47232	0.000515987	0.0361409	yes
XLOC_007226	XLOC_007226	Nasvi2EG001544	SCAFFOLD2:2549820-2553580	toll	wt	OK	3.15578	6.728	1.09218	-3.4904	0.000482303	0.0343266	yes
XLOC_007250	XLOC_007250	Nasvi2EG001594	SCAFFOLD2:3087156-3089876	toll	wt	OK	22.8225	15.0076	-0.604761	3.78871	0.000151429	0.0132673	yes
XLOC_007328	XLOC_007328	Nasvi2EG001970	SCAFFOLD2:5155952-5157322	toll	wt	OK	53.1191	34.492	-0.62297	4.07279	4.64542e-05	0.00504365	yes
XLOC_007444	XLOC_007444	Nasvi2EG010085,Nasvi2EG010086	SCAFFOLD20:222312-249763	toll	wt	OK	0.574893	3.66147	2.67106	-6.34443	2.23257e-10	7.63099e-08	yes
XLOC_007671	XLOC_007671	Nasvi2EG023769	SCAFFOLD204:270045-285009	toll	wt	OK	1.13786	7.88857	2.79345	-9.67963	0	0	yes
XLOC_007921	XLOC_007921	Nasvi2EG010556	SCAFFOLD21:2070217-2078749	toll	wt	OK	62.9024	88.2776	0.488932	-4.09412	4.2377e-05	0.00471537	yes
XLOC_007938	XLOC_007938	Nasvi2EG010608	SCAFFOLD21:2512077-2513215	toll	wt	OK	0.97596	5.24608	2.42635	-5.44982	5.04197e-08	1.25758e-05	yes
XLOC_007961	XLOC_007961	Nasvi2EG010309	SCAFFOLD21:214000-219779	toll	wt	OK	13.0837	20.2909	0.633065	-3.75305	0.000174693	0.0149276	yes
XLOC_008022	XLOC_008022	Nasvi2EG010460	SCAFFOLD21:1109379-1117063	toll	wt	OK	2.29112	6.26475	1.45121	-5.78347	7.31742e-09	2.15521e-06	yes
XLOC_008029	XLOC_008029	Nasvi2EG010485	SCAFFOLD21:1367574-1389754	toll	wt	OK	0.450172	3.02636	2.74903	-7.63338	2.28706e-14	1.43908e-11	yes
XLOC_008046	XLOC_008046	Nasvi2EG010530,Nasvi2EG010532	SCAFFOLD21:1900498-1915630	toll	wt	OK	1.43836	2.69899	0.907998	-5.00739	5.51741e-07	0.000107574	yes
XLOC_008051	XLOC_008051	Nasvi2EG010548	SCAFFOLD21:2031451-2036361	toll	wt	OK	244.937	164.376	-0.575414	3.71969	0.000199464	0.0167853	yes
XLOC_008054	XLOC_008054	Nasvi2EG010554	SCAFFOLD21:2057492-2066559	toll	wt	OK	2.38247	4.45899	0.904256	-3.58137	0.000341797	0.0263216	yes
XLOC_008683	XLOC_008683	Nasvi2EG011159	SCAFFOLD23:2121065-2124463	toll	wt	OK	46.8078	33.4011	-0.486854	3.57647	0.00034827	0.0267097	yes
XLOC_009345	XLOC_009345	Nasvi2EG011624	SCAFFOLD25:1567374-1572333	toll	wt	OK	0.118919	0.742699	2.64279	-3.39737	0.000680374	0.0447431	yes
XLOC_009680	XLOC_009680	Nasvi2EG011800	SCAFFOLD27:476439-501146	toll	wt	OK	200.044	280.355	0.486936	-3.63198	0.000281259	0.0225056	yes
XLOC_009874	XLOC_009874	Nasvi2EG025794	SCAFFOLD279:10403-40887	toll	wt	OK	19.2501	31.6952	0.719398	-4.46954	7.83868e-06	0.00105532	yes
XLOC_009920	XLOC_009920	Nasvi2EG011997,Nasvi2EG011998,Nasvi2EG011999	SCAFFOLD28:442602-465095	toll	wt	OK	90.3438	126.873	0.48989	-3.96418	7.36472e-05	0.00744159	yes
XLOC_009988	XLOC_009988	Nasvi2EG012229	SCAFFOLD28:1720987-1724179	toll	wt	OK	21.0947	32.2411	0.612021	-3.86194	0.000112491	0.0103814	yes
XLOC_010279	XLOC_010279	Nasvi2EG012335	SCAFFOLD29:612132-619287	toll	wt	OK	3.32481	7.22831	1.12039	-5.91882	3.24256e-09	9.97485e-07	yes
XLOC_010464	XLOC_010464	Nasvi2EG002369	SCAFFOLD3:347291-348132	toll	wt	OK	82.8428	52.9811	-0.6449	4.0903	4.30815e-05	0.00477102	yes
XLOC_010533	XLOC_010533	Nasvi2EG002611	SCAFFOLD3:1990011-1991514	toll	wt	OK	89.4454	61.2748	-0.545714	4.03045	5.56694e-05	0.00586032	yes
XLOC_010628	XLOC_010628	Nasvi2EG002903	SCAFFOLD3:5139364-5152485	toll	wt	OK	0.894778	2.77062	1.63061	-4.6225	3.79145e-06	0.000573607	yes
XLOC_011017	XLOC_011017	Nasvi2EG012617	SCAFFOLD31:454249-459696	toll	wt	OK	80.8872	58.0842	-0.477765	3.50622	0.000454524	0.0329423	yes
XLOC_011040	XLOC_011040	Nasvi2EG012669	SCAFFOLD31:941583-956154	toll	wt	OK	7.10307	11.3442	0.675437	-3.61753	0.000297428	0.0235948	yes
XLOC_011136	XLOC_011136	Nasvi2EG012739	SCAFFOLD31:1721460-1723615	toll	wt	OK	117.742	82.1551	-0.519207	3.9449	7.98335e-05	0.00794146	yes
XLOC_011317	XLOC_011317	Nasvi2EG012843	SCAFFOLD32:757399-776399	toll	wt	OK	5.64655	12.4859	1.14486	-6.65868	2.76297e-11	1.11423e-08	yes
XLOC_012112	XLOC_012112	Nasvi2EG013379	SCAFFOLD36:279125-281888	toll	wt	OK	2.9971	6.96483	1.21652	-3.89684	9.74565e-05	0.0092721	yes
XLOC_012457	XLOC_012457	Nasvi2EG013596	SCAFFOLD38:35391-36941	toll	wt	OK	193.415	135.168	-0.516947	3.45419	0.00055194	0.0381072	yes
XLOC_012872	XLOC_012872	Nasvi2EG003089	SCAFFOLD4:1129836-1138463	toll	wt	OK	82.5403	62.0315	-0.412098	3.41747	0.000632068	0.0425777	yes
XLOC_012974	XLOC_012974	Nasvi2EG003399	SCAFFOLD4:3701132-3706442	toll	wt	OK	30.3689	43.4255	0.515947	-3.63675	0.0002761	0.0222212	yes
XLOC_012983	XLOC_012983	Nasvi2EG003420	SCAFFOLD4:3813594-3840377	toll	wt	OK	215.714	306.689	0.507661	-3.68891	0.000225218	0.0187813	yes
XLOC_013688	XLOC_013688	Nasvi2EG014230	SCAFFOLD42:110995-135133	toll	wt	OK	2.50099	16.5298	2.7245	-13.1484	0	0	yes
XLOC_013798	XLOC_013798	Nasvi2EG014320	SCAFFOLD42:942302-946499	toll	wt	OK	59.8757	43.0855	-0.47477	3.56114	0.000369255	0.0280857	yes
XLOC_014076	XLOC_014076	Nasvi2EG014607	SCAFFOLD44:744931-763992	toll	wt	OK	18.4714	27.7601	0.587718	-3.86616	0.000110563	0.0102719	yes
XLOC_014483	XLOC_014483	Nasvi2EG015007	SCAFFOLD47:1068387-1078440	toll	wt	OK	25.1578	35.9829	0.516306	-4.05105	5.09876e-05	0.00547149	yes
XLOC_014682	XLOC_014682	Nasvi2EG015069	SCAFFOLD48:46415-52671	toll	wt	OK	4.24493	2.04618	-1.05281	3.37909	0.000727258	0.0471542	yes
XLOC_014872	XLOC_014872	Nasvi2EG003620	SCAFFOLD5:181861-184845	toll	wt	OK	77.4616	56.9091	-0.444821	3.51469	0.000440273	0.032162	yes
XLOC_015068	XLOC_015068	Nasvi2EG003678	SCAFFOLD5:809276-816141	toll	wt	OK	78.2547	50.3164	-0.637149	3.43965	0.000582475	0.0397202	yes
XLOC_015113	XLOC_015113	Nasvi2EG003818	SCAFFOLD5:2156213-2169309	toll	wt	OK	23.7391	33.0927	0.479245	-3.40466	0.00066246	0.0438777	yes
XLOC_015119	XLOC_015119	Nasvi2EG003831	SCAFFOLD5:2253197-2254230	toll	wt	OK	79.6723	53.1471	-0.584086	3.89441	9.84397e-05	0.00933357	yes
XLOC_015120	XLOC_015120	Nasvi2EG003832	SCAFFOLD5:2254289-2255350	toll	wt	OK	68.6093	44.3511	-0.629436	4.07721	4.55793e-05	0.00498778	yes
XLOC_015201	XLOC_015201	Nasvi2EG004073	SCAFFOLD5:4542344-4545458	toll	wt	OK	7.59034	4.11001	-0.885023	3.60857	0.000307894	0.0241483	yes
XLOC_015373	XLOC_015373	Nasvi2EG015583	SCAFFOLD51:1142637-1161071	toll	wt	OK	47.8791	65.5015	0.452131	-3.45171	0.000557038	0.0383636	yes
XLOC_015418	XLOC_015418	Nasvi2EG015546	SCAFFOLD51:940550-981166	toll	wt	OK	1.07672	2.37482	1.14118	-3.8449	0.000120603	0.0109836	yes
XLOC_015435	XLOC_015435	Nasvi2EG015582	SCAFFOLD51:1133677-1142413	toll	wt	OK	39.3736	54.4681	0.468183	-3.68329	0.000230247	0.0190857	yes
XLOC_015643	XLOC_015643	Nasvi2EG015695	SCAFFOLD53:224595-234316	toll	wt	OK	1.44763	4.33552	1.58251	-5.19481	2.04932e-07	4.39826e-05	yes
XLOC_015797	XLOC_015797	Nasvi2EG029760	SCAFFOLD549:36735-37490	toll	wt	OK	181.125	343.881	0.924919	-6.55605	5.52531e-11	2.0927e-08	yes
XLOC_015798	XLOC_015798	Nasvi2EG029763	SCAFFOLD549:40305-43396	toll	wt	OK	15.3568	30.5896	0.994165	-5.2636	1.41264e-07	3.07955e-05	yes
XLOC_015810	XLOC_015810	Nasvi2EG015857	SCAFFOLD55:245127-272724	toll	wt	OK	9.67986	4.08146	-1.2459	4.87344	1.0967e-06	0.000194637	yes
XLOC_015995	XLOC_015995	Nasvi2EG016068	SCAFFOLD57:781772-782487	toll	wt	OK	66.0322	39.1303	-0.754885	3.88086	0.000104087	0.00980191	yes
XLOC_016085	XLOC_016085	Nasvi2EG016079	SCAFFOLD58:15775-18750	toll	wt	OK	0.436748	6.78029	3.95648	-9.07642	0	0	yes
XLOC_016148	XLOC_016148	Nasvi2EG016180,Nasvi2EG016181	SCAFFOLD58:803779-808731	toll	wt	OK	4.44347	9.27342	1.06142	-4.45565	8.3639e-06	0.00110796	yes
XLOC_016269	XLOC_016269	Nasvi2EG004077	SCAFFOLD6:15175-19203	toll	wt	OK	692.457	518.504	-0.417371	3.43291	0.000597143	0.0404218	yes
XLOC_016407	XLOC_016407	Nasvi2EG004462	SCAFFOLD6:3019061-3057470	toll	wt	OK	17.843	34.6209	0.956284	-5.48947	4.03141e-08	1.03346e-05	yes
XLOC_016421	XLOC_016421	Nasvi2EG004500	SCAFFOLD6:3358530-3360749	toll	wt	OK	1.99555	28.3051	3.8262	-15.8156	0	0	yes
XLOC_016498	XLOC_016498	Nasvi2EG004202	SCAFFOLD6:1139063-1143115	toll	wt	OK	2.74716	6.32834	1.20389	-4.27809	1.885e-05	0.00226905	yes
XLOC_016550	XLOC_016550	Nasvi2EG004372	SCAFFOLD6:2459571-2469874	toll	wt	OK	0.216695	2.2974	3.40626	-5.35772	8.42793e-08	1.94446e-05	yes
XLOC_016553	XLOC_016553	Nasvi2EG004379	SCAFFOLD6:2497657-2507625	toll	wt	OK	7.63611	11.344	0.571018	-3.79961	0.000144922	0.0127781	yes
XLOC_016833	XLOC_016833	Nasvi2EG016490	SCAFFOLD62:194537-200623	toll	wt	OK	23.4857	15.2796	-0.620176	3.67525	0.000237617	0.0195793	yes
XLOC_016850	XLOC_016850	Nasvi2EG016549	SCAFFOLD62:589027-593287	toll	wt	OK	37.7186	24.9409	-0.596759	3.62354	0.000290597	0.0231191	yes
XLOC_016853	XLOC_016853	Nasvi2EG016563	SCAFFOLD62:663037-692032	toll	wt	OK	54.8214	75.0903	0.453888	-3.45868	0.000542827	0.0376659	yes
XLOC_017418	XLOC_017418	Nasvi2EG004694,Nasvi2EG004695	SCAFFOLD7:341188-347762	toll	wt	OK	1.56759	3.08826	0.978248	-3.53257	0.00041154	0.0306287	yes
XLOC_017423	XLOC_017423	Nasvi2EG004706	SCAFFOLD7:388634-391769	toll	wt	OK	179.468	132.289	-0.440038	3.40683	0.000657219	0.0437398	yes
XLOC_017441	XLOC_017441	Nasvi2EG004749	SCAFFOLD7:707466-709555	toll	wt	OK	10.3295	4.98913	-1.04991	3.61418	0.000301305	0.0238146	yes
XLOC_017452	XLOC_017452	Nasvi2EG037033	SCAFFOLD7:820630-821690	toll	wt	OK	157.868	109.861	-0.523046	3.80316	0.000142863	0.0126606	yes
XLOC_017552	XLOC_017552	Nasvi2EG005048	SCAFFOLD7:2618708-2619895	toll	wt	OK	25.2329	15.5974	-0.693999	3.38925	0.000700853	0.045656	yes
XLOC_017668	XLOC_017668	Nasvi2EG004843	SCAFFOLD7:1374242-1376554	toll	wt	OK	14.0595	8.06049	-0.802609	4.30419	1.67596e-05	0.00207146	yes
XLOC_018171	XLOC_018171	Nasvi2EG031236	SCAFFOLD768:12996-16651	toll	wt	OK	28.2775	18.2359	-0.632871	4.45016	8.58045e-06	0.00112587	yes
XLOC_018183	XLOC_018183	Nasvi2EG017581,Nasvi2EG017585,Nasvi2EG017587	SCAFFOLD77:142986-254588	toll	wt	OK	1.69239	6.61674	1.96706	-6.39915	1.56245e-10	5.40724e-08	yes
XLOC_018193	XLOC_018193	Nasvi2EG017606	SCAFFOLD77:387280-389701	toll	wt	OK	64.6839	45.0223	-0.522769	3.72592	0.000194601	0.016426	yes
XLOC_018205	XLOC_018205	Nasvi2EG017569	SCAFFOLD77:27465-29231	toll	wt	OK	98.5411	66.3674	-0.57025	4.02052	5.8071e-05	0.00608997	yes
XLOC_018346	XLOC_018346	Nasvi2EG005246	SCAFFOLD8:236473-260133	toll	wt	OK	30.0948	47.5979	0.661385	-4.77651	1.78367e-06	0.000297487	yes
XLOC_018371	XLOC_018371	Nasvi2EG005321	SCAFFOLD8:699223-706346	toll	wt	OK	28.4126	12.4128	-1.19471	5.6663	1.45918e-08	4.03989e-06	yes
XLOC_018374	XLOC_018374	Nasvi2EG005329	SCAFFOLD8:740146-745386	toll	wt	OK	3.01331	114.623	5.2494	-29.0434	0	0	yes
XLOC_018509	XLOC_018509	Nasvi2EG005298	SCAFFOLD8:462479-467154	toll	wt	OK	0.658267	9.73817	3.88691	-11.7127	0	0	yes
XLOC_018661	XLOC_018661	Nasvi2EG017755,Nasvi2EG017756	SCAFFOLD81:107741-112631	toll	wt	OK	4.05268	7.0967	0.808271	-3.77098	0.000162606	0.0140684	yes
XLOC_018953	XLOC_018953	Nasvi2EG018119	SCAFFOLD87:302149-308460	toll	wt	OK	4.28631	10.717	1.3221	-6.01875	1.75771e-09	5.59356e-07	yes
XLOC_019043	XLOC_019043	Nasvi2EG018266	SCAFFOLD89:430005-434690	toll	wt	OK	0.959504	3.08154	1.68329	-4.51057	6.46541e-06	0.000895007	yes
XLOC_019139	XLOC_019139	Nasvi2EG005603	SCAFFOLD9:100602-106536	toll	wt	OK	10.4359	18.0398	0.789632	-3.54312	0.000395421	0.029749	yes
XLOC_019164	XLOC_019164	Nasvi2EG005659	SCAFFOLD9:432591-435818	toll	wt	OK	2.45413	5.4093	1.14023	-4.16203	3.15425e-05	0.00366223	yes
XLOC_019178	XLOC_019178	Nasvi2EG005688	SCAFFOLD9:596711-599516	toll	wt	OK	0.733454	0.0946753	-2.95365	3.89142	9.96598e-05	0.009417	yes
XLOC_019180	XLOC_019180	Nasvi2EG005690	SCAFFOLD9:616674-619480	toll	wt	OK	1.77854	0.129227	-3.78272	5.43089	5.60728e-08	1.3861e-05	yes
XLOC_019184	XLOC_019184	Nasvi2EG005695	SCAFFOLD9:656954-658372	toll	wt	OK	1.95948	0.187276	-3.38724	4.14749	3.36145e-05	0.00387175	yes
XLOC_019225	XLOC_019225	Nasvi2EG005791	SCAFFOLD9:1687114-1690252	toll	wt	OK	49.4356	34.0049	-0.539807	4.03613	5.43394e-05	0.00574214	yes
XLOC_019249	XLOC_019249	Nasvi2EG005855	SCAFFOLD9:2013722-2049681	toll	wt	OK	29.8852	17.7732	-0.749727	4.95835	7.10962e-07	0.000133903	yes
XLOC_019340	XLOC_019340	Nasvi2EG006076	SCAFFOLD9:3217269-3250118	toll	wt	OK	165.451	87.7876	-0.914319	7.58015	3.44169e-14	2.11748e-11	yes
XLOC_019341	XLOC_019341	Nasvi2EG006078	SCAFFOLD9:3253498-3255510	toll	wt	OK	50.8692	33.9024	-0.585405	3.83623	0.00012494	0.0113042	yes
XLOC_019411	XLOC_019411	Nasvi2EG005619	SCAFFOLD9:286609-299257	toll	wt	OK	2.98522	5.16563	0.791107	-4.10785	3.99354e-05	0.00449452	yes
XLOC_020016	XLOC_020016	Nasvi2EG032147,Nasvi2EG032148,Nasvi2EG032149,Nasvi2EG032150	SCAFFOLD991:5865-12011	toll	wt	OK	117.037	198.042	0.758846	-4.07369	4.62739e-05	0.00504365	yes
XLOC_000017	XLOC_000017	Nasvi2EG000051	SCAFFOLD1:627793-632981	toll	dpp	OK	60.0698	7.61979	-2.97882	11.9947	0	0	yes
XLOC_000025	XLOC_000025	Nasvi2EG000071	SCAFFOLD1:737333-739043	toll	dpp	OK	498.044	285.502	-0.80277	4.77053	1.83742e-06	0.000303731	yes
XLOC_000026	XLOC_000026	Nasvi2EG000072	SCAFFOLD1:742755-744692	toll	dpp	OK	347.51	197.027	-0.818661	4.93172	8.1507e-07	0.000152473	yes
XLOC_000079	XLOC_000079	Nasvi2EG000196	SCAFFOLD1:1473510-1475252	toll	dpp	OK	1.13522	0.0863783	-3.71616	3.95308	7.71507e-05	0.00776725	yes
XLOC_000114	XLOC_000114	Nasvi2EG000293	SCAFFOLD1:2158039-2160387	toll	dpp	OK	0.0235469	1.42072	5.91494	-4.62658	3.71749e-06	0.000571792	yes
XLOC_000325	XLOC_000325	Nasvi2EG000909	SCAFFOLD1:7215146-7219825	toll	dpp	OK	0.960262	0.0869492	-3.46518	4.906	9.29531e-07	0.000172718	yes
XLOC_000364	XLOC_000364	Nasvi2EG001032,Nasvi2EG001033	SCAFFOLD1:8279271-8292107	toll	dpp	OK	8.72355	3.90415	-1.15991	3.92261	8.75959e-05	0.00856955	yes
XLOC_000397	XLOC_000397	Nasvi2EG001135,Nasvi2EG001136	SCAFFOLD1:8932344-9000551	toll	dpp	OK	3.32706	1.11714	-1.57443	5.67408	1.39433e-08	3.89933e-06	yes
XLOC_000470	XLOC_000470	Nasvi2EG000144,Nasvi2EG000145	SCAFFOLD1:1213608-1225067	toll	dpp	OK	64.023	41.1415	-0.637994	3.4378	0.000586463	0.0397961	yes
XLOC_000503	XLOC_000503	Nasvi2EG000245	SCAFFOLD1:1881662-1888414	toll	dpp	OK	26.4568	10.3246	-1.35754	6.89459	5.40212e-12	2.49272e-09	yes
XLOC_000516	XLOC_000516	Nasvi2EG000285	SCAFFOLD1:2122328-2123815	toll	dpp	OK	145.332	53.537	-1.44074	8.18282	2.22045e-16	1.57629e-13	yes
XLOC_000520	XLOC_000520	Nasvi2EG000292	SCAFFOLD1:2144510-2146437	toll	dpp	OK	2.12751	83.3871	5.29258	-18.054	0	0	yes
XLOC_000599	XLOC_000599	Nasvi2EG036918	SCAFFOLD1:3621287-3656527	toll	dpp	OK	10.7701	6.17029	-0.803624	3.55404	0.000379364	0.0286969	yes
XLOC_000628	XLOC_000628	Nasvi2EG000593	SCAFFOLD1:4141356-4143307	toll	dpp	OK	26.3508	14.1702	-0.894987	4.23135	2.32294e-05	0.00273672	yes
XLOC_000667	XLOC_000667	Nasvi2EG000703	SCAFFOLD1:5536919-5544265	toll	dpp	OK	18.3282	9.87261	-0.892565	3.41449	0.000639004	0.0429321	yes
XLOC_000705	XLOC_000705	Nasvi2EG000816	SCAFFOLD1:6518976-6524353	toll	dpp	OK	1.42356	4.02344	1.49892	-3.69064	0.000223689	0.0187102	yes
XLOC_000745	XLOC_000745	Nasvi2EG000923	SCAFFOLD1:7250300-7314750	toll	dpp	OK	17.9261	6.20246	-1.53115	6.97811	2.99183e-12	1.40393e-09	yes
XLOC_000814	XLOC_000814	Nasvi2EG001128	SCAFFOLD1:8845214-8855116	toll	dpp	OK	0.703179	0.248055	-1.50323	3.40093	0.000671562	0.0442687	yes
XLOC_000891	XLOC_000891	Nasvi2EG006406	SCAFFOLD10:1396334-1396971	toll	dpp	OK	11.2849	22.0512	0.966465	-3.3677	0.000757993	0.0486909	yes
XLOC_001038	XLOC_001038	Nasvi2EG006407,Nasvi2EG006408	SCAFFOLD10:1399552-1419028	toll	dpp	OK	18.455	32.7593	0.827894	-3.39258	0.000692371	0.0452099	yes
XLOC_001719	XLOC_001719	Nasvi2EG006715	SCAFFOLD11:193800-240031	toll	dpp	OK	67.9858	25.5348	-1.41277	7.30532	2.76668e-13	1.39269e-10	yes
XLOC_001757	XLOC_001757	Nasvi2EG006813	SCAFFOLD11:1204010-1211457	toll	dpp	OK	82.6511	51.196	-0.691002	3.86932	0.00010914	0.0101739	yes
XLOC_001844	XLOC_001844	Nasvi2EG019581	SCAFFOLD110:335970-401709	toll	dpp	OK	10.1818	36.692	1.84947	-7.84897	4.21885e-15	2.84885e-12	yes
XLOC_002132	XLOC_002132	Nasvi2EG019897	SCAFFOLD116:3566-13579	toll	dpp	OK	20.0879	7.0056	-1.51975	7.31298	2.61346e-13	1.3775e-10	yes
XLOC_002278	XLOC_002278	Nasvi2EG007038	SCAFFOLD12:238785-242882	toll	dpp	OK	15.5725	9.25169	-0.751216	3.45647	0.000547304	0.0378817	yes
XLOC_002293	XLOC_002293	Nasvi2EG007070,Nasvi2EG007071	SCAFFOLD12:553407-613250	toll	dpp	OK	124.153	75.8246	-0.711385	3.40971	0.000650316	0.0433847	yes
XLOC_002435	XLOC_002435	Nasvi2EG007153,Nasvi2EG007155	SCAFFOLD12:1457127-1683846	toll	dpp	OK	3.69813	11.8163	1.67591	-5.12005	3.05452e-07	6.26425e-05	yes
XLOC_002762	XLOC_002762	Nasvi2EG020481	SCAFFOLD126:342507-363168	toll	dpp	OK	16.2527	5.42761	-1.58229	7.65363	1.95399e-14	1.2581e-11	yes
XLOC_002781	XLOC_002781	Nasvi2EG020516	SCAFFOLD127:235-2582	toll	dpp	OK	57.3349	32.7773	-0.806716	4.46607	7.96713e-06	0.00106559	yes
XLOC_002783	XLOC_002783	Nasvi2EG020519	SCAFFOLD127:44395-63542	toll	dpp	OK	3.35853	1.00888	-1.73508	3.76462	0.000166802	0.0143419	yes
XLOC_002839	XLOC_002839	Nasvi2EG020641	SCAFFOLD127:722474-725985	toll	dpp	OK	117.792	78.5952	-0.583731	3.51345	0.000442331	0.0322273	yes
XLOC_002929	XLOC_002929	Nasvi2EG020702,Nasvi2EG020703	SCAFFOLD128:413119-424273	toll	dpp	OK	3.10445	1.25397	-1.30784	4.59885	4.24839e-06	0.00063237	yes
XLOC_003053	XLOC_003053	Nasvi2EG007548	SCAFFOLD13:2168573-2170519	toll	dpp	OK	17.2988	8.73752	-0.985379	3.5007	0.000464039	0.0335441	yes
XLOC_003185	XLOC_003185	Nasvi2EG007545	SCAFFOLD13:2158730-2164236	toll	dpp	OK	34.993	20.2174	-0.79147	4.52973	5.90589e-06	0.000834243	yes
XLOC_003586	XLOC_003586	Nasvi2EG007686	SCAFFOLD14:182645-185690	toll	dpp	OK	28.991	11.5045	-1.33341	6.60261	4.03981e-11	1.55342e-08	yes
XLOC_004134	XLOC_004134	Nasvi2EG008134	SCAFFOLD15:751258-774081	toll	dpp	OK	2.89339	0.760018	-1.92865	4.3614	1.29233e-05	0.00162634	yes
XLOC_004210	XLOC_004210	Nasvi2EG008139	SCAFFOLD15:832890-834367	toll	dpp	OK	43.7957	74.9139	0.774443	-3.9441	8.01015e-05	0.00794146	yes
XLOC_004324	XLOC_004324	Nasvi2EG021819	SCAFFOLD153:158140-167503	toll	dpp	OK	4.21556	1.87298	-1.17039	3.76513	0.00016646	0.0143419	yes
XLOC_004509	XLOC_004509	Nasvi2EG022099	SCAFFOLD159:196850-212887	toll	dpp	OK	2.34512	5.14377	1.13316	-4.83732	1.316e-06	0.000227717	yes
XLOC_004555	XLOC_004555	Nasvi2EG008351	SCAFFOLD16:289268-302422	toll	dpp	OK	98.5386	56.5658	-0.80076	4.52973	5.90593e-06	0.000834243	yes
XLOC_005030	XLOC_005030	Nasvi2EG008982	SCAFFOLD16:3875244-3877168	toll	dpp	OK	8.16692	2.99562	-1.44694	4.61101	4.00711e-06	0.000599681	yes
XLOC_005099	XLOC_005099	Nasvi2EG033881	SCAFFOLD1623:16-4349	toll	dpp	OK	86.466	215.68	1.31869	-5.59358	2.22434e-08	5.92146e-06	yes
XLOC_005102	XLOC_005102	Nasvi2EG033889	SCAFFOLD1623:28405-29719	toll	dpp	OK	3.16662	8.19113	1.37112	-4.25472	2.09311e-05	0.00249783	yes
XLOC_005365	XLOC_005365	Nasvi2EG009091	SCAFFOLD17:954956-982562	toll	dpp	OK	4.83189	0.358891	-3.75097	6.48234	9.03129e-11	3.24728e-08	yes
XLOC_005375	XLOC_005375	Nasvi2EG009116	SCAFFOLD17:1142702-1148836	toll	dpp	OK	8.78915	4.3591	-1.01169	3.58102	0.000342259	0.0263216	yes
XLOC_005400	XLOC_005400	Nasvi2EG009194	SCAFFOLD17:1540511-1549330	toll	dpp	OK	32.6135	20.2273	-0.689163	4.08658	4.37774e-05	0.00480961	yes
XLOC_005405	XLOC_005405	Nasvi2EG009206,Nasvi2EG009207	SCAFFOLD17:1617331-1695872	toll	dpp	OK	0.559427	4.23334	2.91977	-5.3878	7.13265e-08	1.71717e-05	yes
XLOC_005426	XLOC_005426	Nasvi2EG009270	SCAFFOLD17:2264761-2278960	toll	dpp	OK	11.7882	3.86643	-1.60826	6.88612	5.73364e-12	2.60232e-09	yes
XLOC_005603	XLOC_005603	Nasvi2EG022632,Nasvi2EG022633,Nasvi2EG022635	SCAFFOLD172:107825-198424	toll	dpp	OK	16.8283	8.61546	-0.965886	3.87313	0.000107447	0.0100499	yes
XLOC_005610	XLOC_005610	Nasvi2EG022631	SCAFFOLD172:98991-106541	toll	dpp	OK	1.79431	0.858499	-1.06354	3.36115	0.000776178	0.0495144	yes
XLOC_005659	XLOC_005659	Nasvi2EG022697	SCAFFOLD175:94083-95491	toll	dpp	OK	12.6035	3.70342	-1.7669	5.89447	3.75884e-09	1.13117e-06	yes
XLOC_005698	XLOC_005698	Nasvi2EG022729	SCAFFOLD176:184226-188121	toll	dpp	OK	102.196	49.9059	-1.03405	6.08981	1.13046e-09	3.63929e-07	yes
XLOC_005733	XLOC_005733	Nasvi2EG022796	SCAFFOLD178:127647-272669	toll	dpp	OK	0.16102	0.690781	2.10099	-3.47221	0.000516185	0.0361409	yes
XLOC_005867	XLOC_005867	Nasvi2EG009545	SCAFFOLD18:1941947-1945102	toll	dpp	OK	7.32688	3.59583	-1.02688	3.97543	7.02517e-05	0.00717708	yes
XLOC_005998	XLOC_005998	Nasvi2EG009552	SCAFFOLD18:2061060-2130281	toll	dpp	OK	9.76673	0.424328	-4.52462	9.53879	0	0	yes
XLOC_006001	XLOC_006001	Nasvi2EG009559	SCAFFOLD18:2231879-2237716	toll	dpp	OK	102.223	50.6242	-1.01382	4.86058	1.17043e-06	0.000205092	yes
XLOC_006005	XLOC_006005	Nasvi2EG009567	SCAFFOLD18:2273877-2276722	toll	dpp	OK	14.6258	1.23005	-3.57173	9.85379	0	0	yes
XLOC_006205	XLOC_006205	Nasvi2EG023085	SCAFFOLD185:236465-240004	toll	dpp	OK	5.38614	1.70773	-1.65717	4.89281	9.94058e-07	0.000181063	yes
XLOC_006367	XLOC_006367	Nasvi2EG009892	SCAFFOLD19:1704423-1711974	toll	dpp	OK	19.6023	12.165	-0.68829	3.7579	0.000171345	0.0146869	yes
XLOC_006421	XLOC_006421	Nasvi2EG010060	SCAFFOLD19:2927129-2933223	toll	dpp	OK	21.5972	13.2989	-0.699539	3.72852	0.000192605	0.0163072	yes
XLOC_006606	XLOC_006606	Nasvi2EG034404	SCAFFOLD1931:4035-9208	toll	dpp	OK	44.1044	121.674	1.46403	-6.00998	1.85546e-09	5.83754e-07	yes
XLOC_006669	XLOC_006669	Nasvi2EG023469	SCAFFOLD196:105854-119589	toll	dpp	OK	13.618	5.88964	-1.20927	4.45329	8.45649e-06	0.00111489	yes
XLOC_006751	XLOC_006751	Nasvi2EG001196,Nasvi2EG001197	SCAFFOLD2:10373-13784	toll	dpp	OK	0.399442	9.05552	4.50274	-4.82124	1.42671e-06	0.000245122	yes
XLOC_006883	XLOC_006883	Nasvi2EG001586,Nasvi2EG001587,Nasvi2EG001588,Nasvi2EG001591	SCAFFOLD2:2911396-3036925	toll	dpp	OK	73.1544	33.4828	-1.12753	3.52411	0.000424906	0.0314544	yes
XLOC_006976	XLOC_006976	Nasvi2EG001954	SCAFFOLD2:4987540-4990560	toll	dpp	OK	13.8693	7.15237	-0.955403	3.91595	9.00476e-05	0.00873667	yes
XLOC_006997	XLOC_006997	Nasvi2EG002009	SCAFFOLD2:5452234-5453556	toll	dpp	OK	46.4316	14.7207	-1.65726	6.79111	1.11273e-11	4.89002e-09	yes
XLOC_007069	XLOC_007069	Nasvi2EG002173	SCAFFOLD2:6528843-6536675	toll	dpp	OK	7.51969	0.771907	-3.28417	7.30921	2.68674e-13	1.3775e-10	yes
XLOC_007070	XLOC_007070	Nasvi2EG002175	SCAFFOLD2:6543528-6550450	toll	dpp	OK	1.19656	0.388938	-1.62128	3.60398	0.000313383	0.0244404	yes
XLOC_007196	XLOC_007196	Nasvi2EG001418,Nasvi2EG001419	SCAFFOLD2:1640450-1658388	toll	dpp	OK	0.15288	0.477781	1.64395	-3.96536	7.32859e-05	0.00743221	yes
XLOC_007206	XLOC_007206	Nasvi2EG001451	SCAFFOLD2:1816960-1874875	toll	dpp	OK	8.86899	31.1784	1.81371	-7.07981	1.44351e-12	6.89053e-10	yes
XLOC_007219	XLOC_007219	Nasvi2EG001522	SCAFFOLD2:2422042-2424191	toll	dpp	OK	18.9223	6.63781	-1.51131	6.26204	3.79982e-10	1.28295e-07	yes
XLOC_007250	XLOC_007250	Nasvi2EG001594	SCAFFOLD2:3087156-3089876	toll	dpp	OK	22.8225	7.81647	-1.54587	7.33546	2.20934e-13	1.19937e-10	yes
XLOC_007311	XLOC_007311	Nasvi2EG001932	SCAFFOLD2:4837074-4840005	toll	dpp	OK	44.8016	20.6857	-1.11492	5.34675	8.95475e-08	2.04894e-05	yes
XLOC_007327	XLOC_007327	Nasvi2EG001968	SCAFFOLD2:5106387-5111502	toll	dpp	OK	17.5434	9.41735	-0.897531	4.72449	2.30697e-06	0.000371341	yes
XLOC_007444	XLOC_007444	Nasvi2EG010085,Nasvi2EG010086	SCAFFOLD20:222312-249763	toll	dpp	OK	0.574893	7.73067	3.74923	-8.78007	0	0	yes
XLOC_007671	XLOC_007671	Nasvi2EG023769	SCAFFOLD204:270045-285009	toll	dpp	OK	1.13786	14.2376	3.64531	-11.6901	0	0	yes
XLOC_007911	XLOC_007911	Nasvi2EG010535	SCAFFOLD21:1956787-1958007	toll	dpp	OK	47.053	1.97974	-4.57091	10.9315	0	0	yes
XLOC_007938	XLOC_007938	Nasvi2EG010608	SCAFFOLD21:2512077-2513215	toll	dpp	OK	0.97596	4.47555	2.19717	-4.70805	2.50104e-06	0.000400253	yes
XLOC_008029	XLOC_008029	Nasvi2EG010485	SCAFFOLD21:1367574-1389754	toll	dpp	OK	0.450172	5.46308	3.60117	-9.74046	0	0	yes
XLOC_008045	XLOC_008045	Nasvi2EG010527	SCAFFOLD21:1794956-1796166	toll	dpp	OK	85.0177	198.068	1.22016	-6.62219	3.53917e-11	1.38008e-08	yes
XLOC_008046	XLOC_008046	Nasvi2EG010530,Nasvi2EG010532	SCAFFOLD21:1900498-1915630	toll	dpp	OK	1.43836	6.51414	2.17915	-8.48289	0	0	yes
XLOC_008077	XLOC_008077	Nasvi2EG010628	SCAFFOLD21:2701910-2710233	toll	dpp	OK	7.63752	1.87475	-2.02641	5.08269	3.72123e-07	7.41195e-05	yes
XLOC_008087	XLOC_008087	Nasvi2EG010653,Nasvi2EG010655	SCAFFOLD21:2825136-2853420	toll	dpp	OK	14.1382	37.9802	1.42565	-6.50907	7.56164e-11	2.75463e-08	yes
XLOC_008589	XLOC_008589	Nasvi2EG035038	SCAFFOLD2270:5130-7268	toll	dpp	OK	20.4581	6.43943	-1.66767	7.31088	2.65343e-13	1.3775e-10	yes
XLOC_008654	XLOC_008654	Nasvi2EG011090	SCAFFOLD23:1683598-1687128	toll	dpp	OK	34.4032	4.68088	-2.87769	11.217	0	0	yes
XLOC_009036	XLOC_009036	Nasvi2EG011291	SCAFFOLD24:493118-502857	toll	dpp	OK	25.9881	17.3073	-0.586468	3.41389	0.00064043	0.0429321	yes
XLOC_009038	XLOC_009038	Nasvi2EG011296	SCAFFOLD24:540084-544415	toll	dpp	OK	9.33252	5.08667	-0.875546	3.49619	0.000471945	0.0339383	yes
XLOC_009059	XLOC_009059	Nasvi2EG011342	SCAFFOLD24:975381-980075	toll	dpp	OK	4.87864	2.5404	-0.941423	3.85117	0.000117554	0.0107413	yes
XLOC_009079	XLOC_009079	Nasvi2EG011380	SCAFFOLD24:1490115-1510318	toll	dpp	OK	27.923	8.71236	-1.68032	7.43181	1.07025e-13	6.17314e-11	yes
XLOC_009195	XLOC_009195	Nasvi2EG024989	SCAFFOLD245:151795-159543	toll	dpp	OK	2.09105	4.94598	1.24203	-4.24418	2.19397e-05	0.00260696	yes
XLOC_009628	XLOC_009628	Nasvi2EG025482,Nasvi2EG025483,Nasvi2EG025485	SCAFFOLD266:89986-99861	toll	dpp	OK	0.581393	2.18339	1.90898	-3.6791	0.000234054	0.0193434	yes
XLOC_009754	XLOC_009754	Nasvi2EG011884	SCAFFOLD27:1383138-1385514	toll	dpp	OK	13.2189	6.81786	-0.955205	4.04362	5.26317e-05	0.00560446	yes
XLOC_010009	XLOC_010009	Nasvi2EG011947	SCAFFOLD28:200972-220491	toll	dpp	OK	21.4256	11.683	-0.874924	4.5745	4.77364e-06	0.000699276	yes
XLOC_010200	XLOC_010200	Nasvi2EG025947	SCAFFOLD284:46935-49511	toll	dpp	OK	4.54219	1.74657	-1.37887	3.58266	0.000340116	0.0263029	yes
XLOC_010279	XLOC_010279	Nasvi2EG012335	SCAFFOLD29:612132-619287	toll	dpp	OK	3.32481	8.91136	1.42237	-6.69264	2.1918e-11	9.4816e-09	yes
XLOC_010328	XLOC_010328	Nasvi2EG012316	SCAFFOLD29:413923-419381	toll	dpp	OK	26.1584	13.6046	-0.943175	3.51502	0.000439722	0.032162	yes
XLOC_010351	XLOC_010351	Nasvi2EG012398	SCAFFOLD29:1127591-1132376	toll	dpp	OK	3.97879	0.817222	-2.28353	4.4958	6.93095e-06	0.000945272	yes
XLOC_010628	XLOC_010628	Nasvi2EG002903	SCAFFOLD3:5139364-5152485	toll	dpp	OK	0.894778	3.05889	1.77341	-4.743	2.10576e-06	0.000342941	yes
XLOC_010706	XLOC_010706	Nasvi2EG002548,Nasvi2EG002549	SCAFFOLD3:1391930-1430250	toll	dpp	OK	1.45239	0.509391	-1.51158	3.43802	0.000585981	0.0397961	yes
XLOC_010732	XLOC_010732	Nasvi2EG002650	SCAFFOLD3:2403089-2405768	toll	dpp	OK	17.562	4.53406	-1.95359	7.95745	1.77636e-15	1.22951e-12	yes
XLOC_011053	XLOC_011053	Nasvi2EG012700,Nasvi2EG012701	SCAFFOLD31:1156124-1200431	toll	dpp	OK	14.4129	32.5322	1.17451	-5.13091	2.88341e-07	5.95748e-05	yes
XLOC_011878	XLOC_011878	Nasvi2EG013218,Nasvi2EG013223	SCAFFOLD35:807394-848285	toll	dpp	OK	9.60457	0.962717	-3.31854	6.67977	2.39322e-11	1.00392e-08	yes
XLOC_011946	XLOC_011946	Nasvi2EG013224	SCAFFOLD35:807394-848285	toll	dpp	OK	0.988319	0.122051	-3.01749	4.42031	9.85606e-06	0.0012811	yes
XLOC_012121	XLOC_012121	Nasvi2EG013397	SCAFFOLD36:422049-423384	toll	dpp	OK	21.736	10.2665	-1.08213	4.62396	3.76488e-06	0.000572717	yes
XLOC_012337	XLOC_012337	Nasvi2EG013541	SCAFFOLD37:950445-968061	toll	dpp	OK	36.1035	17.2345	-1.06684	5.65472	1.56102e-08	4.27905e-06	yes
XLOC_012464	XLOC_012464	Nasvi2EG013616,Nasvi2EG013617,Nasvi2EG013623	SCAFFOLD38:211450-287994	toll	dpp	OK	23.7463	9.16539	-1.37343	5.30813	1.10756e-07	2.493e-05	yes
XLOC_012509	XLOC_012509	Nasvi2EG013741	SCAFFOLD38:1370807-1379102	toll	dpp	OK	2.03826	0.45795	-2.15407	3.65597	0.000256214	0.0208022	yes
XLOC_012515	XLOC_012515	Nasvi2EG013758,Nasvi2EG013759,Nasvi2EG013760	SCAFFOLD38:1592238-1663113	toll	dpp	OK	0.269829	5.47511	4.34277	-3.73323	0.000189041	0.0160546	yes
XLOC_012522	XLOC_012522	Nasvi2EG013613	SCAFFOLD38:114594-199850	toll	dpp	OK	3.91062	0.397773	-3.29738	4.53512	5.75704e-06	0.000821595	yes
XLOC_012644	XLOC_012644	Nasvi2EG013778	SCAFFOLD39:157466-161626	toll	dpp	OK	319.938	76.265	-2.0687	11.8057	0	0	yes
XLOC_012683	XLOC_012683	Nasvi2EG013777	SCAFFOLD39:140805-152954	toll	dpp	OK	1.93719	0.439498	-2.14004	4.36871	1.24981e-05	0.00158001	yes
XLOC_012877	XLOC_012877	Nasvi2EG003104	SCAFFOLD4:1210124-1212733	toll	dpp	OK	4.48535	1.58171	-1.50374	4.61879	3.85979e-06	0.000580773	yes
XLOC_013231	XLOC_013231	Nasvi2EG003468	SCAFFOLD4:4089299-4096656	toll	dpp	OK	2.13425	0.451909	-2.23963	5.50465	3.69913e-08	9.5714e-06	yes
XLOC_013306	XLOC_013306	Nasvi2EG013987	SCAFFOLD40:943971-946284	toll	dpp	OK	15.8574	9.1455	-0.794022	3.74159	0.000182861	0.0155775	yes
XLOC_013326	XLOC_013326	Nasvi2EG014030	SCAFFOLD40:1179495-1187020	toll	dpp	OK	4.05845	1.28652	-1.65746	4.50456	6.65092e-06	0.000911571	yes
XLOC_013365	XLOC_013365	Nasvi2EG013902	SCAFFOLD40:403120-415864	toll	dpp	OK	8.55941	5.30498	-0.690164	3.48175	0.000498143	0.0353631	yes
XLOC_013688	XLOC_013688	Nasvi2EG014230	SCAFFOLD42:110995-135133	toll	dpp	OK	2.50099	31.6759	3.66282	-15.5615	0	0	yes
XLOC_013708	XLOC_013708	Nasvi2EG014289	SCAFFOLD42:366992-377267	toll	dpp	OK	68.6274	34.5198	-0.99136	4.8047	1.5498e-06	0.000263238	yes
XLOC_013709	XLOC_013709	Nasvi2EG014290	SCAFFOLD42:377332-378537	toll	dpp	OK	50.5893	27.2246	-0.893922	4.52423	6.06155e-06	0.000847577	yes
XLOC_013710	XLOC_013710	Nasvi2EG014291	SCAFFOLD42:386707-394563	toll	dpp	OK	10.3705	2.26905	-2.19233	5.99332	2.05605e-09	6.39593e-07	yes
XLOC_013712	XLOC_013712	Nasvi2EG014293	SCAFFOLD42:402439-408554	toll	dpp	OK	8.19137	4.86819	-0.750719	3.46125	0.000537675	0.0374022	yes
XLOC_014258	XLOC_014258	Nasvi2EG036108	SCAFFOLD4559:3120-10797	toll	dpp	OK	79.0657	24.8884	-1.66758	3.934	8.35452e-05	0.00820224	yes
XLOC_014467	XLOC_014467	Nasvi2EG014969,Nasvi2EG014971	SCAFFOLD47:680662-737608	toll	dpp	OK	24.3853	3.15363	-2.95093	10.8235	0	0	yes
XLOC_014536	XLOC_014536	Nasvi2EG014953,Nasvi2EG014955	SCAFFOLD47:551095-571753	toll	dpp	OK	60.6806	32.256	-0.911666	4.82018	1.43429e-06	0.000245122	yes
XLOC_014603	XLOC_014603	Nasvi2EG029084	SCAFFOLD473:33320-34601	toll	dpp	OK	1.73561	0.393054	-2.14264	3.39468	0.000687092	0.0450778	yes
XLOC_014613	XLOC_014613	Nasvi2EG029096	SCAFFOLD474:27125-36161	toll	dpp	OK	14.0796	5.97346	-1.23697	5.33998	9.29567e-08	2.10951e-05	yes
XLOC_014625	XLOC_014625	Nasvi2EG029111	SCAFFOLD475:50990-59571	toll	dpp	OK	4.02582	1.65915	-1.27884	5.01889	5.19703e-07	0.000102046	yes
XLOC_014650	XLOC_014650	Nasvi2EG036227	SCAFFOLD4793:2445-3026	toll	dpp	OK	124.88	193.217	0.629674	-3.49841	0.000468044	0.0337455	yes
XLOC_014669	XLOC_014669	Nasvi2EG015087	SCAFFOLD48:157795-161708	toll	dpp	OK	1.17967	0.162338	-2.86131	5.46869	4.5338e-08	1.14112e-05	yes
XLOC_014682	XLOC_014682	Nasvi2EG015069	SCAFFOLD48:46415-52671	toll	dpp	OK	4.24493	1.44079	-1.55888	4.20569	2.60292e-05	0.00305358	yes
XLOC_014986	XLOC_014986	Nasvi2EG003923	SCAFFOLD5:3351713-3363636	toll	dpp	OK	11.8501	5.57531	-1.08777	4.63758	3.52516e-06	0.000545238	yes
XLOC_015013	XLOC_015013	Nasvi2EG003993	SCAFFOLD5:3773198-3801330	toll	dpp	OK	13.3142	7.35558	-0.856049	4.72869	2.25968e-06	0.000365856	yes
XLOC_015055	XLOC_015055	Nasvi2EG003637	SCAFFOLD5:318962-327709	toll	dpp	OK	63.9687	36.5779	-0.806394	4.43102	9.37877e-06	0.00122481	yes
XLOC_015150	XLOC_015150	Nasvi2EG003929	SCAFFOLD5:3395835-3409866	toll	dpp	OK	35.6095	11.5006	-1.63055	7.20852	5.65548e-13	2.74697e-10	yes
XLOC_015201	XLOC_015201	Nasvi2EG004073	SCAFFOLD5:4542344-4545458	toll	dpp	OK	7.59034	3.03182	-1.32398	4.41105	1.02871e-05	0.00133088	yes
XLOC_015796	XLOC_015796	Nasvi2EG029757,Nasvi2EG029758,Nasvi2EG029759	SCAFFOLD549:13895-21028	toll	dpp	OK	1.99316	5.23158	1.39218	-4.57875	4.67761e-06	0.000692537	yes
XLOC_015797	XLOC_015797	Nasvi2EG029760	SCAFFOLD549:36735-37490	toll	dpp	OK	181.125	490.52	1.43732	-7.39487	1.41442e-13	7.99179e-11	yes
XLOC_015798	XLOC_015798	Nasvi2EG029763	SCAFFOLD549:40305-43396	toll	dpp	OK	15.3568	48.6685	1.66411	-7.34604	2.04059e-13	1.12992e-10	yes
XLOC_015810	XLOC_015810	Nasvi2EG015857	SCAFFOLD55:245127-272724	toll	dpp	OK	9.67986	0.401858	-4.59023	7.57395	3.61933e-14	2.17836e-11	yes
XLOC_015976	XLOC_015976	Nasvi2EG016012	SCAFFOLD57:375730-399475	toll	dpp	OK	2.30375	1.26178	-0.868527	3.65868	0.000253522	0.0206442	yes
XLOC_016085	XLOC_016085	Nasvi2EG016079	SCAFFOLD58:15775-18750	toll	dpp	OK	0.436748	7.76601	4.1523	-9.2125	0	0	yes
XLOC_016407	XLOC_016407	Nasvi2EG004462	SCAFFOLD6:3019061-3057470	toll	dpp	OK	17.843	40.7148	1.19019	-5.10455	3.31585e-07	6.70092e-05	yes
XLOC_016421	XLOC_016421	Nasvi2EG004500	SCAFFOLD6:3358530-3360749	toll	dpp	OK	1.99555	30.8755	3.9516	-14.95	0	0	yes
XLOC_016540	XLOC_016540	Nasvi2EG004335,Nasvi2EG004336	SCAFFOLD6:2192405-2224742	toll	dpp	OK	101.391	62.948	-0.687698	3.63557	0.000277362	0.0222581	yes
XLOC_016550	XLOC_016550	Nasvi2EG004372	SCAFFOLD6:2459571-2469874	toll	dpp	OK	0.216695	5.48996	4.66306	-7.43188	1.07025e-13	6.17314e-11	yes
XLOC_016641	XLOC_016641	Nasvi2EG016344,Nasvi2EG016345	SCAFFOLD60:732442-746800	toll	dpp	OK	36.9988	21.6256	-0.774736	3.84406	0.000121013	0.0109848	yes
XLOC_016850	XLOC_016850	Nasvi2EG016549	SCAFFOLD62:589027-593287	toll	dpp	OK	37.7186	17.1074	-1.14065	5.37224	7.7766e-08	1.85606e-05	yes
XLOC_017185	XLOC_017185	Nasvi2EG016888	SCAFFOLD66:567973-571379	toll	dpp	OK	15.3679	3.58264	-2.10082	6.47056	9.76381e-11	3.42178e-08	yes
XLOC_017406	XLOC_017406	Nasvi2EG004662	SCAFFOLD7:87695-98565	toll	dpp	OK	46.7908	25.6679	-0.866259	4.54473	5.50061e-06	0.000789067	yes
XLOC_017452	XLOC_017452	Nasvi2EG037033	SCAFFOLD7:820630-821690	toll	dpp	OK	157.868	102.38	-0.624785	3.55594	0.000376629	0.0285681	yes
XLOC_017476	XLOC_017476	Nasvi2EG004847	SCAFFOLD7:1398684-1401527	toll	dpp	OK	8.6096	3.92692	-1.13255	3.47737	0.000506362	0.0357631	yes
XLOC_017668	XLOC_017668	Nasvi2EG004843	SCAFFOLD7:1374242-1376554	toll	dpp	OK	14.0595	5.04804	-1.47775	6.24583	4.21547e-10	1.40614e-07	yes
XLOC_017672	XLOC_017672	Nasvi2EG004848	SCAFFOLD7:1402039-1405975	toll	dpp	OK	6.26746	2.93977	-1.09218	3.6264	0.000287396	0.0229304	yes
XLOC_017732	XLOC_017732	Nasvi2EG005014	SCAFFOLD7:2447205-2482163	toll	dpp	OK	3.2478	0.535312	-2.60101	6.11671	9.55265e-10	3.11147e-07	yes
XLOC_018140	XLOC_018140	Nasvi2EG017550	SCAFFOLD76:417599-462674	toll	dpp	OK	28.7119	11.6811	-1.29747	5.29877	1.16588e-07	2.60312e-05	yes
XLOC_018171	XLOC_018171	Nasvi2EG031236	SCAFFOLD768:12996-16651	toll	dpp	OK	28.2775	14.8015	-0.933916	5.17099	2.32863e-07	4.95927e-05	yes
XLOC_018183	XLOC_018183	Nasvi2EG017581,Nasvi2EG017585,Nasvi2EG017587	SCAFFOLD77:142986-254588	toll	dpp	OK	1.69239	11.3578	2.74654	-8.16869	2.22045e-16	1.57629e-13	yes
XLOC_018189	XLOC_018189	Nasvi2EG017598	SCAFFOLD77:357395-359439	toll	dpp	OK	54.6892	91.949	0.749579	-3.99057	6.59159e-05	0.00680951	yes
XLOC_018371	XLOC_018371	Nasvi2EG005321	SCAFFOLD8:699223-706346	toll	dpp	OK	28.4126	13.9614	-1.02509	3.91541	9.02509e-05	0.00873667	yes
XLOC_018374	XLOC_018374	Nasvi2EG005329	SCAFFOLD8:740146-745386	toll	dpp	OK	3.01331	105.28	5.12674	-22.9642	0	0	yes
XLOC_018425	XLOC_018425	Nasvi2EG005464	SCAFFOLD8:2097195-2119051	toll	dpp	OK	14.0409	2.64542	-2.40807	13.5579	0	0	yes
XLOC_018448	XLOC_018448	Nasvi2EG005518	SCAFFOLD8:2602070-2605064	toll	dpp	OK	33.4146	21.7051	-0.622447	3.42572	0.000613167	0.0414053	yes
XLOC_018466	XLOC_018466	Nasvi2EG005579	SCAFFOLD8:3564030-3573340	toll	dpp	OK	21.2344	3.01593	-2.81573	8.44954	0	0	yes
XLOC_018496	XLOC_018496	Nasvi2EG005268	SCAFFOLD8:320174-338430	toll	dpp	OK	23.1058	12.1198	-0.930889	4.89719	9.72166e-07	0.000178248	yes
XLOC_018508	XLOC_018508	Nasvi2EG005296	SCAFFOLD8:459619-462424	toll	dpp	OK	0.0629509	1.06047	4.07434	-3.49425	0.000475392	0.0340977	yes
XLOC_018509	XLOC_018509	Nasvi2EG005298	SCAFFOLD8:462479-467154	toll	dpp	OK	0.658267	21.8483	5.0527	-14.9498	0	0	yes
XLOC_018588	XLOC_018588	Nasvi2EG037047	SCAFFOLD8:3261342-3303737	toll	dpp	OK	19.2087	9.28942	-1.0481	5.10765	3.26189e-07	6.64035e-05	yes
XLOC_019097	XLOC_019097	Nasvi2EG018263	SCAFFOLD89:408717-413261	toll	dpp	OK	10.855	0.734356	-3.88573	9.89888	0	0	yes
XLOC_019139	XLOC_019139	Nasvi2EG005603	SCAFFOLD9:100602-106536	toll	dpp	OK	10.4359	23.7366	1.18556	-4.69081	2.7213e-06	0.000433	yes
XLOC_019180	XLOC_019180	Nasvi2EG005690	SCAFFOLD9:616674-619480	toll	dpp	OK	1.77854	0.0220258	-6.33536	4.64885	3.33793e-06	0.00051918	yes
XLOC_019184	XLOC_019184	Nasvi2EG005695	SCAFFOLD9:656954-658372	toll	dpp	OK	1.95948	0	-1.79769e+308	-1.79769e+308	9.42485e-07	0.000173958	yes
XLOC_019225	XLOC_019225	Nasvi2EG005791	SCAFFOLD9:1687114-1690252	toll	dpp	OK	49.4356	30.8544	-0.680074	3.91202	9.15274e-05	0.00876826	yes
XLOC_019340	XLOC_019340	Nasvi2EG006076	SCAFFOLD9:3217269-3250118	toll	dpp	OK	165.451	42.7693	-1.95176	11.5736	0	0	yes
XLOC_019425	XLOC_019425	Nasvi2EG005669	SCAFFOLD9:465802-475767	toll	dpp	OK	1.36024	0.0996065	-3.77148	4.76991	1.84305e-06	0.000303731	yes
XLOC_019516	XLOC_019516	Nasvi2EG005971	SCAFFOLD9:2668735-2672119	toll	dpp	OK	39.0286	25.0871	-0.637586	3.37124	0.000748305	0.0481804	yes
XLOC_020016	XLOC_020016	Nasvi2EG032147,Nasvi2EG032148,Nasvi2EG032149,Nasvi2EG032150	SCAFFOLD991:5865-12011	toll	dpp	OK	117.037	292.657	1.32225	-6.6352	3.24067e-11	1.28173e-08	yes
XLOC_000017	XLOC_000017	Nasvi2EG000051	SCAFFOLD1:627793-632981	wt	dpp	OK	51.9276	7.61979	-2.76868	10.0796	0	0	yes
XLOC_000364	XLOC_000364	Nasvi2EG001032,Nasvi2EG001033	SCAFFOLD1:8279271-8292107	wt	dpp	OK	8.37968	3.90415	-1.10189	3.47183	0.000516932	0.0361409	yes
XLOC_000397	XLOC_000397	Nasvi2EG001135,Nasvi2EG001136	SCAFFOLD1:8932344-9000551	wt	dpp	OK	4.35125	1.11714	-1.96161	6.67266	2.51212e-11	1.03807e-08	yes
XLOC_000503	XLOC_000503	Nasvi2EG000245	SCAFFOLD1:1881662-1888414	wt	dpp	OK	19.6885	10.3246	-0.931258	4.16152	3.16143e-05	0.00366223	yes
XLOC_000516	XLOC_000516	Nasvi2EG000285	SCAFFOLD1:2122328-2123815	wt	dpp	OK	98.8846	53.537	-0.885209	4.40814	1.04263e-05	0.00134262	yes
XLOC_000520	XLOC_000520	Nasvi2EG000292	SCAFFOLD1:2144510-2146437	wt	dpp	OK	38.6314	83.3871	1.11005	-5.42646	5.74839e-08	1.40841e-05	yes
XLOC_000557	XLOC_000557	Nasvi2EG000412	SCAFFOLD1:3062848-3065650	wt	dpp	OK	4.21453	11.748	1.47897	-5.36359	8.15825e-08	1.93051e-05	yes
XLOC_000674	XLOC_000674	Nasvi2EG000718	SCAFFOLD1:5629399-5631582	wt	dpp	OK	65.0469	149.134	1.19705	-5.417	6.06072e-08	1.4719e-05	yes
XLOC_000725	XLOC_000725	Nasvi2EG000856	SCAFFOLD1:6752075-6780188	wt	dpp	OK	15.5447	9.86665	-0.655793	3.40496	0.000661735	0.0438777	yes
XLOC_000745	XLOC_000745	Nasvi2EG000923	SCAFFOLD1:7250300-7314750	wt	dpp	OK	18.5624	6.20246	-1.58147	6.48001	9.1716e-11	3.25545e-08	yes
XLOC_001050	XLOC_001050	Nasvi2EG006445	SCAFFOLD10:1648206-1649063	wt	dpp	OK	4.90164	28.5071	2.53998	-6.87414	6.23657e-12	2.78493e-09	yes
XLOC_001555	XLOC_001555	Nasvi2EG019528	SCAFFOLD109:209382-211850	wt	dpp	OK	126.939	72.4986	-0.808115	4.09395	4.24087e-05	0.00471537	yes
XLOC_001557	XLOC_001557	Nasvi2EG019530	SCAFFOLD109:213711-216733	wt	dpp	OK	85.5764	42.6242	-1.00554	4.11341	3.89859e-05	0.00440557	yes
XLOC_001654	XLOC_001654	Nasvi2EG006848	SCAFFOLD11:1733048-1740982	wt	dpp	OK	21.4134	12.1805	-0.813936	4.14689	3.37027e-05	0.00387175	yes
XLOC_001719	XLOC_001719	Nasvi2EG006715	SCAFFOLD11:193800-240031	wt	dpp	OK	46.4433	25.5348	-0.863005	3.97027	7.17909e-05	0.00730737	yes
XLOC_002132	XLOC_002132	Nasvi2EG019897	SCAFFOLD116:3566-13579	wt	dpp	OK	14.7561	7.0056	-1.07473	4.56526	4.98866e-06	0.00072312	yes
XLOC_002713	XLOC_002713	Nasvi2EG033025	SCAFFOLD1259:0-2190	wt	dpp	OK	1.93997	0.584144	-1.73164	3.50794	0.000451594	0.0328158	yes
XLOC_002762	XLOC_002762	Nasvi2EG020481	SCAFFOLD126:342507-363168	wt	dpp	OK	12.0738	5.42761	-1.15349	4.98915	6.06446e-07	0.000116598	yes
XLOC_002783	XLOC_002783	Nasvi2EG020519	SCAFFOLD127:44395-63542	wt	dpp	OK	3.64347	1.00888	-1.85257	3.82766	0.000129369	0.0115913	yes
XLOC_003137	XLOC_003137	Nasvi2EG007407	SCAFFOLD13:628021-634999	wt	dpp	OK	60.1401	24.0883	-1.32	4.29279	1.76444e-05	0.002152	yes
XLOC_003586	XLOC_003586	Nasvi2EG007686	SCAFFOLD14:182645-185690	wt	dpp	OK	23.2683	11.5045	-1.01617	4.45953	8.21407e-06	0.00109334	yes
XLOC_004134	XLOC_004134	Nasvi2EG008134	SCAFFOLD15:751258-774081	wt	dpp	OK	2.95198	0.760018	-1.95758	4.17725	2.95056e-05	0.0034468	yes
XLOC_004219	XLOC_004219	Nasvi2EG008158	SCAFFOLD15:1079637-1137989	wt	dpp	OK	4.36051	1.90449	-1.1951	3.69771	0.000217554	0.0182521	yes
XLOC_005365	XLOC_005365	Nasvi2EG009091	SCAFFOLD17:954956-982562	wt	dpp	OK	3.78621	0.358891	-3.39914	5.67581	1.38035e-08	3.89933e-06	yes
XLOC_005375	XLOC_005375	Nasvi2EG009116	SCAFFOLD17:1142702-1148836	wt	dpp	OK	10.0195	4.3591	-1.20071	3.9426	8.06021e-05	0.00794146	yes
XLOC_005426	XLOC_005426	Nasvi2EG009270	SCAFFOLD17:2264761-2278960	wt	dpp	OK	10.4522	3.86643	-1.43473	5.58475	2.34039e-08	6.17106e-06	yes
XLOC_005603	XLOC_005603	Nasvi2EG022632,Nasvi2EG022633,Nasvi2EG022635	SCAFFOLD172:107825-198424	wt	dpp	OK	16.8796	8.61546	-0.970281	3.46396	0.000532287	0.0371207	yes
XLOC_005659	XLOC_005659	Nasvi2EG022697	SCAFFOLD175:94083-95491	wt	dpp	OK	9.43357	3.70342	-1.34895	4.13232	3.59124e-05	0.00407488	yes
XLOC_005998	XLOC_005998	Nasvi2EG009552	SCAFFOLD18:2061060-2130281	wt	dpp	OK	5.87648	0.424328	-3.7917	7.69635	1.39888e-14	9.22129e-12	yes
XLOC_006005	XLOC_006005	Nasvi2EG009567	SCAFFOLD18:2273877-2276722	wt	dpp	OK	13.0615	1.23005	-3.40853	8.97323	0	0	yes
XLOC_006270	XLOC_006270	Nasvi2EG023161,Nasvi2EG023162,Nasvi2EG023163	SCAFFOLD188:169315-195899	wt	dpp	OK	6.79524	3.17043	-1.09984	4.67251	2.97548e-06	0.000468063	yes
XLOC_006367	XLOC_006367	Nasvi2EG009892	SCAFFOLD19:1704423-1711974	wt	dpp	OK	21.7035	12.165	-0.835191	4.0022	6.27573e-05	0.00653195	yes
XLOC_006669	XLOC_006669	Nasvi2EG023469	SCAFFOLD196:105854-119589	wt	dpp	OK	12.3622	5.88964	-1.06969	3.54036	0.000399588	0.029981	yes
XLOC_006997	XLOC_006997	Nasvi2EG002009	SCAFFOLD2:5452234-5453556	wt	dpp	OK	28.7301	14.7207	-0.964711	3.51565	0.000438681	0.032162	yes
XLOC_007069	XLOC_007069	Nasvi2EG002173	SCAFFOLD2:6528843-6536675	wt	dpp	OK	6.5421	0.771907	-3.08326	6.55422	5.59344e-11	2.0927e-08	yes
XLOC_007206	XLOC_007206	Nasvi2EG001451	SCAFFOLD2:1816960-1874875	wt	dpp	OK	12.2281	31.1784	1.35034	-4.7594	1.9417e-06	0.000318094	yes
XLOC_007219	XLOC_007219	Nasvi2EG001522	SCAFFOLD2:2422042-2424191	wt	dpp	OK	13.6276	6.63781	-1.03776	3.85223	0.000117048	0.0107305	yes
XLOC_007250	XLOC_007250	Nasvi2EG001594	SCAFFOLD2:3087156-3089876	wt	dpp	OK	15.0076	7.81647	-0.941104	3.95086	7.78716e-05	0.00781142	yes
XLOC_007444	XLOC_007444	Nasvi2EG010085,Nasvi2EG010086	SCAFFOLD20:222312-249763	wt	dpp	OK	3.66147	7.73067	1.07817	-4.33335	1.46856e-05	0.00182325	yes
XLOC_007911	XLOC_007911	Nasvi2EG010535	SCAFFOLD21:1956787-1958007	wt	dpp	OK	35.6597	1.97974	-4.17091	9.58883	0	0	yes
XLOC_008045	XLOC_008045	Nasvi2EG010527	SCAFFOLD21:1794956-1796166	wt	dpp	OK	86.8123	198.068	1.19002	-5.65042	1.60059e-08	4.34451e-06	yes
XLOC_008046	XLOC_008046	Nasvi2EG010530,Nasvi2EG010532	SCAFFOLD21:1900498-1915630	wt	dpp	OK	2.69899	6.51414	1.27115	-4.84117	1.29077e-06	0.000224756	yes
XLOC_008077	XLOC_008077	Nasvi2EG010628	SCAFFOLD21:2701910-2710233	wt	dpp	OK	7.17275	1.87475	-1.93583	4.65101	3.30307e-06	0.00051666	yes
XLOC_008087	XLOC_008087	Nasvi2EG010653,Nasvi2EG010655	SCAFFOLD21:2825136-2853420	wt	dpp	OK	19.6193	37.9802	0.952975	-3.82853	0.000128912	0.0115879	yes
XLOC_008589	XLOC_008589	Nasvi2EG035038	SCAFFOLD2270:5130-7268	wt	dpp	OK	20.1695	6.43943	-1.64717	6.65794	2.77691e-11	1.11423e-08	yes
XLOC_008654	XLOC_008654	Nasvi2EG011090	SCAFFOLD23:1683598-1687128	wt	dpp	OK	29.9714	4.68088	-2.67874	9.69127	0	0	yes
XLOC_009036	XLOC_009036	Nasvi2EG011291	SCAFFOLD24:493118-502857	wt	dpp	OK	27.6705	17.3073	-0.676965	3.49095	0.000481298	0.0343266	yes
XLOC_009038	XLOC_009038	Nasvi2EG011296	SCAFFOLD24:540084-544415	wt	dpp	OK	9.6177	5.08667	-0.918972	3.36496	0.000765549	0.0490625	yes
XLOC_009079	XLOC_009079	Nasvi2EG011380	SCAFFOLD24:1490115-1510318	wt	dpp	OK	21.458	8.71236	-1.30038	5.14288	2.70551e-07	5.63195e-05	yes
XLOC_010009	XLOC_010009	Nasvi2EG011947	SCAFFOLD28:200972-220491	wt	dpp	OK	21.6033	11.683	-0.886844	4.14538	3.39245e-05	0.00388114	yes
XLOC_010351	XLOC_010351	Nasvi2EG012398	SCAFFOLD29:1127591-1132376	wt	dpp	OK	4.20972	0.817222	-2.36492	4.5165	6.28714e-06	0.000874702	yes
XLOC_010464	XLOC_010464	Nasvi2EG002369	SCAFFOLD3:347291-348132	wt	dpp	OK	52.9811	104.31	0.977325	-4.57666	4.72457e-06	0.000695769	yes
XLOC_010706	XLOC_010706	Nasvi2EG002548,Nasvi2EG002549	SCAFFOLD3:1391930-1430250	wt	dpp	OK	1.72737	0.509391	-1.76173	3.83465	0.000125743	0.0113398	yes
XLOC_010732	XLOC_010732	Nasvi2EG002650	SCAFFOLD3:2403089-2405768	wt	dpp	OK	12.2525	4.53406	-1.4342	5.29073	1.21827e-07	2.69832e-05	yes
XLOC_011878	XLOC_011878	Nasvi2EG013218,Nasvi2EG013223	SCAFFOLD35:807394-848285	wt	dpp	OK	6.0849	0.962717	-2.66005	5.03467	4.78679e-07	9.46621e-05	yes
XLOC_012464	XLOC_012464	Nasvi2EG013616,Nasvi2EG013617,Nasvi2EG013623	SCAFFOLD38:211450-287994	wt	dpp	OK	23.2046	9.16539	-1.34014	4.67929	2.87866e-06	0.00045542	yes
XLOC_012522	XLOC_012522	Nasvi2EG013613	SCAFFOLD38:114594-199850	wt	dpp	OK	2.95594	0.397773	-2.8936	3.86235	0.0001123	0.0103814	yes
XLOC_012644	XLOC_012644	Nasvi2EG013778	SCAFFOLD39:157466-161626	wt	dpp	OK	260.953	76.265	-1.7747	8.68857	0	0	yes
XLOC_012877	XLOC_012877	Nasvi2EG003104	SCAFFOLD4:1210124-1212733	wt	dpp	OK	4.30151	1.58171	-1.44336	4.08788	4.35336e-05	0.00480187	yes
XLOC_013231	XLOC_013231	Nasvi2EG003468	SCAFFOLD4:4089299-4096656	wt	dpp	OK	2.04863	0.451909	-2.18055	5.15445	2.54382e-07	5.35086e-05	yes
XLOC_013688	XLOC_013688	Nasvi2EG014230	SCAFFOLD42:110995-135133	wt	dpp	OK	16.5298	31.6759	0.938313	-4.26007	2.04364e-05	0.00244936	yes
XLOC_013708	XLOC_013708	Nasvi2EG014289	SCAFFOLD42:366992-377267	wt	dpp	OK	74.6761	34.5198	-1.11322	4.88495	1.03455e-06	0.00018479	yes
XLOC_013709	XLOC_013709	Nasvi2EG014290	SCAFFOLD42:377332-378537	wt	dpp	OK	53.7644	27.2246	-0.981742	4.46918	7.85217e-06	0.00105532	yes
XLOC_013710	XLOC_013710	Nasvi2EG014291	SCAFFOLD42:386707-394563	wt	dpp	OK	8.63615	2.26905	-1.9283	4.97752	6.44028e-07	0.000122969	yes
XLOC_013844	XLOC_013844	Nasvi2EG014438	SCAFFOLD42:1871756-1889666	wt	dpp	OK	73.4542	39.8198	-0.883358	3.38495	0.000711919	0.0462681	yes
XLOC_013845	XLOC_013845	Nasvi2EG014440	SCAFFOLD42:1889739-1890719	wt	dpp	OK	46.8759	24.0177	-0.96475	3.94397	8.01438e-05	0.00794146	yes
XLOC_014467	XLOC_014467	Nasvi2EG014969,Nasvi2EG014971	SCAFFOLD47:680662-737608	wt	dpp	OK	22.1763	3.15363	-2.81393	9.59295	0	0	yes
XLOC_014536	XLOC_014536	Nasvi2EG014953,Nasvi2EG014955	SCAFFOLD47:551095-571753	wt	dpp	OK	54.4096	32.256	-0.754294	3.53894	0.000401744	0.0300613	yes
XLOC_014613	XLOC_014613	Nasvi2EG029096	SCAFFOLD474:27125-36161	wt	dpp	OK	14.1308	5.97346	-1.24221	4.8878	1.01969e-06	0.000183319	yes
XLOC_014625	XLOC_014625	Nasvi2EG029111	SCAFFOLD475:50990-59571	wt	dpp	OK	3.35329	1.65915	-1.01513	3.60605	0.000310893	0.0243146	yes
XLOC_014650	XLOC_014650	Nasvi2EG036227	SCAFFOLD4793:2445-3026	wt	dpp	OK	117.665	193.217	0.715533	-3.47925	0.000502824	0.0356041	yes
XLOC_014669	XLOC_014669	Nasvi2EG015087	SCAFFOLD48:157795-161708	wt	dpp	OK	1.34954	0.162338	-3.0554	5.73944	9.49882e-09	2.74997e-06	yes
XLOC_015150	XLOC_015150	Nasvi2EG003929	SCAFFOLD5:3395835-3409866	wt	dpp	OK	25.3054	11.5006	-1.13774	4.47659	7.58445e-06	0.00102933	yes
XLOC_015650	XLOC_015650	Nasvi2EG015706	SCAFFOLD53:317357-319859	wt	dpp	OK	21.1916	11.8491	-0.838715	3.80269	0.000143133	0.0126606	yes
XLOC_015810	XLOC_015810	Nasvi2EG015857	SCAFFOLD55:245127-272724	wt	dpp	OK	4.08146	0.401858	-3.34433	5.27204	1.34915e-07	2.96448e-05	yes
XLOC_015976	XLOC_015976	Nasvi2EG016012	SCAFFOLD57:375730-399475	wt	dpp	OK	2.3995	1.26178	-0.92728	3.55242	0.000381698	0.0287948	yes
XLOC_016550	XLOC_016550	Nasvi2EG004372	SCAFFOLD6:2459571-2469874	wt	dpp	OK	2.2974	5.48996	1.2568	-3.63949	0.000273174	0.0221143	yes
XLOC_017185	XLOC_017185	Nasvi2EG016888	SCAFFOLD66:567973-571379	wt	dpp	OK	9.80565	3.58264	-1.45259	4.0449	5.23453e-05	0.00559549	yes
XLOC_017732	XLOC_017732	Nasvi2EG005014	SCAFFOLD7:2447205-2482163	wt	dpp	OK	2.62999	0.535312	-2.29661	5.09003	3.57998e-07	7.18227e-05	yes
XLOC_018140	XLOC_018140	Nasvi2EG017550	SCAFFOLD76:417599-462674	wt	dpp	OK	24.3288	11.6811	-1.05849	3.91434	9.06529e-05	0.00874501	yes
XLOC_018405	XLOC_018405	Nasvi2EG005409	SCAFFOLD8:1339377-1344256	wt	dpp	OK	0.180271	1.16064	2.68669	-3.36357	0.000769424	0.0491969	yes
XLOC_018425	XLOC_018425	Nasvi2EG005464	SCAFFOLD8:2097195-2119051	wt	dpp	OK	13.8937	2.64542	-2.39286	11.9627	0	0	yes
XLOC_018466	XLOC_018466	Nasvi2EG005579	SCAFFOLD8:3564030-3573340	wt	dpp	OK	23.8632	3.01593	-2.98411	8.44188	0	0	yes
XLOC_018496	XLOC_018496	Nasvi2EG005268	SCAFFOLD8:320174-338430	wt	dpp	OK	20.653	12.1198	-0.768985	3.56569	0.000362903	0.0276786	yes
XLOC_018509	XLOC_018509	Nasvi2EG005298	SCAFFOLD8:462479-467154	wt	dpp	OK	9.73817	21.8483	1.16579	-5.54408	2.95511e-08	7.71842e-06	yes
XLOC_018649	XLOC_018649	Nasvi2EG017764	SCAFFOLD81:276684-293491	wt	dpp	OK	6.31403	3.31361	-0.930157	3.61365	0.000301919	0.0238146	yes
XLOC_018718	XLOC_018718	Nasvi2EG017828	SCAFFOLD82:399237-411352	wt	dpp	OK	1.32454	0.593835	-1.15735	3.4127	0.000643224	0.0430152	yes
XLOC_018758	XLOC_018758	Nasvi2EG017852	SCAFFOLD83:257542-258665	wt	dpp	OK	49.6017	80.5916	0.700239	-3.37816	0.000729727	0.0472038	yes
XLOC_019097	XLOC_019097	Nasvi2EG018263	SCAFFOLD89:408717-413261	wt	dpp	OK	10.343	0.734356	-3.81603	9.39477	0	0	yes
XLOC_019340	XLOC_019340	Nasvi2EG006076	SCAFFOLD9:3217269-3250118	wt	dpp	OK	87.7876	42.7693	-1.03744	5.36062	8.29386e-08	1.94446e-05	yes
XLOC_019425	XLOC_019425	Nasvi2EG005669	SCAFFOLD9:465802-475767	wt	dpp	OK	0.977375	0.0996065	-3.2946	4.05201	5.07799e-05	0.0054704	yes
XLOC_001708	XLOC_001708	Nasvi2EG006687	SCAFFOLD11:92552-100021	toll	wt	FAIL	96.2208	108.654	0	0	1	1	no
XLOC_001727	XLOC_001727	Nasvi2EG006734	SCAFFOLD11:352229-379814	toll	wt	FAIL	136.622	159.858	0	0	1	1	no
XLOC_002791	XLOC_002791	Nasvi2EG020538	SCAFFOLD127:118671-146353	toll	wt	FAIL	15.0682	12.8119	0	0	1	1	no
XLOC_002855	XLOC_002855	Nasvi2EG020537	SCAFFOLD127:118671-146353	toll	wt	FAIL	0.277676	0.283203	0	0	1	1	no
XLOC_002856	XLOC_002856	Nasvi2EG020539,Nasvi2EG020540	SCAFFOLD127:118671-146353	toll	wt	FAIL	45.4513	38.3409	0	0	1	1	no
XLOC_003056	XLOC_003056	Nasvi2EG007555	SCAFFOLD13:2230723-2238824	toll	wt	FAIL	166.459	145.631	0	0	1	1	no
XLOC_004610	XLOC_004610	Nasvi2EG008539	SCAFFOLD16:1253753-1534109	toll	wt	FAIL	0.0336785	0	0	0	1	1	no
XLOC_004611	XLOC_004611	Nasvi2EG008542	SCAFFOLD16:1253753-1534109	toll	wt	FAIL	0.0351424	0	0	0	1	1	no
XLOC_004612	XLOC_004612	Nasvi2EG008544	SCAFFOLD16:1253753-1534109	toll	wt	FAIL	0.160166	0.0635572	0	0	1	1	no
XLOC_004613	XLOC_004613	Nasvi2EG008545	SCAFFOLD16:1253753-1534109	toll	wt	FAIL	0	0.0382709	0	0	1	1	no
XLOC_004879	XLOC_004879	Nasvi2EG008538,Nasvi2EG008540,Nasvi2EG008541,Nasvi2EG008543	SCAFFOLD16:1253753-1534109	toll	wt	FAIL	91.2855	115.362	0	0	1	1	no
XLOC_005984	XLOC_005984	Nasvi2EG009517	SCAFFOLD18:1677046-1702689	toll	wt	FAIL	28.126	34.1151	0	0	1	1	no
XLOC_006341	XLOC_006341	Nasvi2EG009796,Nasvi2EG009797,Nasvi2EG009798	SCAFFOLD19:559538-659300	toll	wt	FAIL	19.1548	18.0045	0	0	1	1	no
XLOC_006446	XLOC_006446	Nasvi2EG009799	SCAFFOLD19:559538-659300	toll	wt	FAIL	5.86188	5.1219	0	0	1	1	no
XLOC_006447	XLOC_006447	Nasvi2EG009801,Nasvi2EG009804	SCAFFOLD19:559538-659300	toll	wt	FAIL	43.0394	48.1032	0	0	1	1	no
XLOC_006871	XLOC_006871	Nasvi2EG001548	SCAFFOLD2:2572991-2584620	toll	wt	FAIL	20.9084	16.738	0	0	1	1	no
XLOC_007468	XLOC_007468	Nasvi2EG010168,Nasvi2EG010169	SCAFFOLD20:1106587-1130314	toll	wt	FAIL	163.116	159.569	0	0	1	1	no
XLOC_007528	XLOC_007528	Nasvi2EG010170	SCAFFOLD20:1106587-1130314	toll	wt	FAIL	9.12394	10.5221	0	0	1	1	no
XLOC_007586	XLOC_007586	Nasvi2EG023626	SCAFFOLD201:9525-54751	toll	wt	FAIL	3.54659	3.07176	0	0	1	1	no
XLOC_007594	XLOC_007594	Nasvi2EG023627,Nasvi2EG023632,Nasvi2EG023633	SCAFFOLD201:9525-54751	toll	wt	FAIL	47.5133	49.2268	0	0	1	1	no
XLOC_009942	XLOC_009942	Nasvi2EG012087,Nasvi2EG012088	SCAFFOLD28:1029942-1042120	toll	wt	FAIL	30.908	29.529	0	0	1	1	no
XLOC_010007	XLOC_010007	Nasvi2EG011940,Nasvi2EG011941	SCAFFOLD28:179199-187915	toll	wt	FAIL	312.3	333.663	0	0	1	1	no
XLOC_010055	XLOC_010055	Nasvi2EG012089	SCAFFOLD28:1029942-1042120	toll	wt	FAIL	0	0	0	0	1	1	no
XLOC_010058	XLOC_010058	Nasvi2EG012095	SCAFFOLD28:1061473-1085329	toll	wt	FAIL	46.0843	37.047	0	0	1	1	no
XLOC_012002	XLOC_012002	Nasvi2EG027316	SCAFFOLD350:10126-57939	toll	wt	FAIL	112.945	123.219	0	0	1	1	no
XLOC_012911	XLOC_012911	Nasvi2EG003227	SCAFFOLD4:2482557-2490063	toll	wt	FAIL	57.2534	66.872	0	0	1	1	no
XLOC_014462	XLOC_014462	Nasvi2EG014961	SCAFFOLD47:581626-596967	toll	wt	FAIL	124.974	122.588	0	0	1	1	no
XLOC_014537	XLOC_014537	Nasvi2EG014960	SCAFFOLD47:581626-596967	toll	wt	FAIL	2.39541	2.39679	0	0	1	1	no
XLOC_014671	XLOC_014671	Nasvi2EG015102,Nasvi2EG015103	SCAFFOLD48:392982-414414	toll	wt	FAIL	36.895	41.6367	0	0	1	1	no
XLOC_014983	XLOC_014983	Nasvi2EG003915	SCAFFOLD5:3321122-3329839	toll	wt	FAIL	70.1835	73.9222	0	0	1	1	no
XLOC_015811	XLOC_015811	Nasvi2EG015859	SCAFFOLD55:292119-327068	toll	wt	FAIL	3.87408	3.77668	0	0	1	1	no
XLOC_016423	XLOC_016423	Nasvi2EG004510	SCAFFOLD6:3444829-3505066	toll	wt	FAIL	30.8541	38.1873	0	0	1	1	no
XLOC_017421	XLOC_017421	Nasvi2EG004703	SCAFFOLD7:363504-371431	toll	wt	FAIL	2.59994	2.25073	0	0	1	1	no
XLOC_017490	XLOC_017490	Nasvi2EG004873	SCAFFOLD7:1628144-1667200	toll	wt	FAIL	0.20047	0.104003	0	0	1	1	no
XLOC_017627	XLOC_017627	Nasvi2EG004702	SCAFFOLD7:363504-371431	toll	wt	FAIL	14.6675	12.4656	0	0	1	1	no
XLOC_017681	XLOC_017681	Nasvi2EG004874	SCAFFOLD7:1628144-1667200	toll	wt	FAIL	125.732	110.48	0	0	1	1	no
XLOC_017796	XLOC_017796	Nasvi2EG005169	SCAFFOLD7:3234929-3271287	toll	wt	FAIL	9.38176	19.6242	0	0	1	1	no
XLOC_019233	XLOC_019233	Nasvi2EG005805	SCAFFOLD9:1824012-1876931	toll	wt	FAIL	38.4717	46.2821	0	0	1	1	no
XLOC_019461	XLOC_019461	Nasvi2EG005807	SCAFFOLD9:1824012-1876931	toll	wt	FAIL	0	0	0	0	1	1	no
XLOC_001708	XLOC_001708	Nasvi2EG006687	SCAFFOLD11:92552-100021	toll	dpp	FAIL	96.2208	82.3894	0	0	1	1	no
XLOC_001727	XLOC_001727	Nasvi2EG006734	SCAFFOLD11:352229-379814	toll	dpp	FAIL	136.622	107.281	0	0	1	1	no
XLOC_002791	XLOC_002791	Nasvi2EG020538	SCAFFOLD127:118671-146353	toll	dpp	FAIL	15.0682	10.6019	0	0	1	1	no
XLOC_002855	XLOC_002855	Nasvi2EG020537	SCAFFOLD127:118671-146353	toll	dpp	FAIL	0.277676	0.422565	0	0	1	1	no
XLOC_002856	XLOC_002856	Nasvi2EG020539,Nasvi2EG020540	SCAFFOLD127:118671-146353	toll	dpp	FAIL	45.4513	30.3552	0	0	1	1	no
XLOC_003056	XLOC_003056	Nasvi2EG007555	SCAFFOLD13:2230723-2238824	toll	dpp	FAIL	166.459	123.027	0	0	1	1	no
XLOC_004610	XLOC_004610	Nasvi2EG008539	SCAFFOLD16:1253753-1534109	toll	dpp	FAIL	0.0336785	0.0145047	0	0	1	1	no
XLOC_004611	XLOC_004611	Nasvi2EG008542	SCAFFOLD16:1253753-1534109	toll	dpp	FAIL	0.0351424	0.0153614	0	0	1	1	no
XLOC_004612	XLOC_004612	Nasvi2EG008544	SCAFFOLD16:1253753-1534109	toll	dpp	FAIL	0.160166	0.122696	0	0	1	1	no
XLOC_004613	XLOC_004613	Nasvi2EG008545	SCAFFOLD16:1253753-1534109	toll	dpp	FAIL	0	0	0	0	1	1	no
XLOC_004879	XLOC_004879	Nasvi2EG008538,Nasvi2EG008540,Nasvi2EG008541,Nasvi2EG008543	SCAFFOLD16:1253753-1534109	toll	dpp	FAIL	91.2855	76.3474	0	0	1	1	no
XLOC_005984	XLOC_005984	Nasvi2EG009517	SCAFFOLD18:1677046-1702689	toll	dpp	FAIL	28.126	22.3963	0	0	1	1	no
XLOC_006341	XLOC_006341	Nasvi2EG009796,Nasvi2EG009797,Nasvi2EG009798	SCAFFOLD19:559538-659300	toll	dpp	FAIL	19.1548	15.5322	0	0	1	1	no
XLOC_006446	XLOC_006446	Nasvi2EG009799	SCAFFOLD19:559538-659300	toll	dpp	FAIL	5.86188	4.74496	0	0	1	1	no
XLOC_006447	XLOC_006447	Nasvi2EG009801,Nasvi2EG009804	SCAFFOLD19:559538-659300	toll	dpp	FAIL	43.0394	33.8338	0	0	1	1	no
XLOC_006871	XLOC_006871	Nasvi2EG001548	SCAFFOLD2:2572991-2584620	toll	dpp	FAIL	20.9084	15.5651	0	0	1	1	no
XLOC_006952	XLOC_006952	Nasvi2EG001877,Nasvi2EG001878,Nasvi2EG001879,Nasvi2EG001880,Nasvi2EG001881	SCAFFOLD2:4512735-4567063	toll	dpp	FAIL	50.8704	58.2643	0	0	1	1	no
XLOC_006953	XLOC_006953	Nasvi2EG001882	SCAFFOLD2:4512735-4567063	toll	dpp	FAIL	4.14767	4.10123	0	0	1	1	no
XLOC_007300	XLOC_007300	Nasvi2EG001876	SCAFFOLD2:4512735-4567063	toll	dpp	FAIL	0.101724	0.135785	0	0	1	1	no
XLOC_007468	XLOC_007468	Nasvi2EG010168,Nasvi2EG010169	SCAFFOLD20:1106587-1130314	toll	dpp	FAIL	163.116	142.243	0	0	1	1	no
XLOC_007528	XLOC_007528	Nasvi2EG010170	SCAFFOLD20:1106587-1130314	toll	dpp	FAIL	9.12394	8.98117	0	0	1	1	no
XLOC_007586	XLOC_007586	Nasvi2EG023626	SCAFFOLD201:9525-54751	toll	dpp	FAIL	3.54659	3.77662	0	0	1	1	no
XLOC_007594	XLOC_007594	Nasvi2EG023627,Nasvi2EG023632,Nasvi2EG023633	SCAFFOLD201:9525-54751	toll	dpp	FAIL	47.5133	58.8042	0	0	1	1	no
XLOC_009942	XLOC_009942	Nasvi2EG012087,Nasvi2EG012088	SCAFFOLD28:1029942-1042120	toll	dpp	FAIL	30.908	26.9843	0	0	1	1	no
XLOC_010055	XLOC_010055	Nasvi2EG012089	SCAFFOLD28:1029942-1042120	toll	dpp	FAIL	0	0	0	0	1	1	no
XLOC_012002	XLOC_012002	Nasvi2EG027316	SCAFFOLD350:10126-57939	toll	dpp	FAIL	112.945	109.124	0	0	1	1	no
XLOC_012911	XLOC_012911	Nasvi2EG003227	SCAFFOLD4:2482557-2490063	toll	dpp	FAIL	57.2534	58.2609	0	0	1	1	no
XLOC_013812	XLOC_013812	Nasvi2EG014345	SCAFFOLD42:1051232-1064206	toll	dpp	FAIL	16.1809	15.5522	0	0	1	1	no
XLOC_014462	XLOC_014462	Nasvi2EG014961	SCAFFOLD47:581626-596967	toll	dpp	FAIL	124.974	97.5015	0	0	1	1	no
XLOC_014537	XLOC_014537	Nasvi2EG014960	SCAFFOLD47:581626-596967	toll	dpp	FAIL	2.39541	2.07497	0	0	1	1	no
XLOC_014671	XLOC_014671	Nasvi2EG015102,Nasvi2EG015103	SCAFFOLD48:392982-414414	toll	dpp	FAIL	36.895	41.862	0	0	1	1	no
XLOC_014983	XLOC_014983	Nasvi2EG003915	SCAFFOLD5:3321122-3329839	toll	dpp	FAIL	70.1835	59.7817	0	0	1	1	no
XLOC_015811	XLOC_015811	Nasvi2EG015859	SCAFFOLD55:292119-327068	toll	dpp	FAIL	3.87408	3.47671	0	0	1	1	no
XLOC_016423	XLOC_016423	Nasvi2EG004510	SCAFFOLD6:3444829-3505066	toll	dpp	FAIL	30.8541	37.4815	0	0	1	1	no
XLOC_017421	XLOC_017421	Nasvi2EG004703	SCAFFOLD7:363504-371431	toll	dpp	FAIL	2.59994	2.91486	0	0	1	1	no
XLOC_017490	XLOC_017490	Nasvi2EG004873	SCAFFOLD7:1628144-1667200	toll	dpp	FAIL	0.20047	0.0389111	0	0	1	1	no
XLOC_017569	XLOC_017569	Nasvi2EG005095	SCAFFOLD7:2828210-2852279	toll	dpp	FAIL	21.8656	25.5659	0	0	1	1	no
XLOC_017627	XLOC_017627	Nasvi2EG004702	SCAFFOLD7:363504-371431	toll	dpp	FAIL	14.6675	11.5089	0	0	1	1	no
XLOC_017681	XLOC_017681	Nasvi2EG004874	SCAFFOLD7:1628144-1667200	toll	dpp	FAIL	125.732	118.581	0	0	1	1	no
XLOC_017769	XLOC_017769	Nasvi2EG005096,Nasvi2EG005097,Nasvi2EG005098,Nasvi2EG005099	SCAFFOLD7:2828210-2852279	toll	dpp	FAIL	31.6053	32.1411	0	0	1	1	no
XLOC_017796	XLOC_017796	Nasvi2EG005169	SCAFFOLD7:3234929-3271287	toll	dpp	FAIL	9.38176	30.5226	0	0	1	1	no
XLOC_019233	XLOC_019233	Nasvi2EG005805	SCAFFOLD9:1824012-1876931	toll	dpp	FAIL	38.4717	40.0723	0	0	1	1	no
XLOC_019461	XLOC_019461	Nasvi2EG005807	SCAFFOLD9:1824012-1876931	toll	dpp	FAIL	0	0	0	0	1	1	no
XLOC_001727	XLOC_001727	Nasvi2EG006734	SCAFFOLD11:352229-379814	wt	dpp	FAIL	159.858	107.281	0	0	1	1	no
XLOC_003056	XLOC_003056	Nasvi2EG007555	SCAFFOLD13:2230723-2238824	wt	dpp	FAIL	145.631	123.027	0	0	1	1	no
XLOC_004610	XLOC_004610	Nasvi2EG008539	SCAFFOLD16:1253753-1534109	wt	dpp	FAIL	0	0.0145047	0	0	1	1	no
XLOC_004611	XLOC_004611	Nasvi2EG008542	SCAFFOLD16:1253753-1534109	wt	dpp	FAIL	0	0.0153614	0	0	1	1	no
XLOC_004612	XLOC_004612	Nasvi2EG008544	SCAFFOLD16:1253753-1534109	wt	dpp	FAIL	0.0635572	0.122696	0	0	1	1	no
XLOC_004613	XLOC_004613	Nasvi2EG008545	SCAFFOLD16:1253753-1534109	wt	dpp	FAIL	0.0382709	0	0	0	1	1	no
XLOC_004879	XLOC_004879	Nasvi2EG008538,Nasvi2EG008540,Nasvi2EG008541,Nasvi2EG008543	SCAFFOLD16:1253753-1534109	wt	dpp	FAIL	115.362	76.3474	0	0	1	1	no
XLOC_005984	XLOC_005984	Nasvi2EG009517	SCAFFOLD18:1677046-1702689	wt	dpp	FAIL	34.1151	22.3963	0	0	1	1	no
XLOC_006952	XLOC_006952	Nasvi2EG001877,Nasvi2EG001878,Nasvi2EG001879,Nasvi2EG001880,Nasvi2EG001881	SCAFFOLD2:4512735-4567063	wt	dpp	FAIL	62.0594	58.2643	0	0	1	1	no
XLOC_006953	XLOC_006953	Nasvi2EG001882	SCAFFOLD2:4512735-4567063	wt	dpp	FAIL	3.99193	4.10123	0	0	1	1	no
XLOC_007300	XLOC_007300	Nasvi2EG001876	SCAFFOLD2:4512735-4567063	wt	dpp	FAIL	0.158953	0.135785	0	0	1	1	no
XLOC_007468	XLOC_007468	Nasvi2EG010168,Nasvi2EG010169	SCAFFOLD20:1106587-1130314	wt	dpp	FAIL	159.569	142.243	0	0	1	1	no
XLOC_007528	XLOC_007528	Nasvi2EG010170	SCAFFOLD20:1106587-1130314	wt	dpp	FAIL	10.5221	8.98117	0	0	1	1	no
XLOC_009942	XLOC_009942	Nasvi2EG012087,Nasvi2EG012088	SCAFFOLD28:1029942-1042120	wt	dpp	FAIL	29.529	26.9843	0	0	1	1	no
XLOC_010007	XLOC_010007	Nasvi2EG011940,Nasvi2EG011941	SCAFFOLD28:179199-187915	wt	dpp	FAIL	333.663	302.674	0	0	1	1	no
XLOC_010055	XLOC_010055	Nasvi2EG012089	SCAFFOLD28:1029942-1042120	wt	dpp	FAIL	0	0	0	0	1	1	no
XLOC_010058	XLOC_010058	Nasvi2EG012095	SCAFFOLD28:1061473-1085329	wt	dpp	FAIL	37.047	31.5479	0	0	1	1	no
XLOC_012911	XLOC_012911	Nasvi2EG003227	SCAFFOLD4:2482557-2490063	wt	dpp	FAIL	66.872	58.2609	0	0	1	1	no
XLOC_013812	XLOC_013812	Nasvi2EG014345	SCAFFOLD42:1051232-1064206	wt	dpp	FAIL	17.8412	15.5522	0	0	1	1	no
XLOC_014462	XLOC_014462	Nasvi2EG014961	SCAFFOLD47:581626-596967	wt	dpp	FAIL	122.588	97.5015	0	0	1	1	no
XLOC_014537	XLOC_014537	Nasvi2EG014960	SCAFFOLD47:581626-596967	wt	dpp	FAIL	2.39679	2.07497	0	0	1	1	no
XLOC_014671	XLOC_014671	Nasvi2EG015102,Nasvi2EG015103	SCAFFOLD48:392982-414414	wt	dpp	FAIL	41.6367	41.862	0	0	1	1	no
XLOC_014983	XLOC_014983	Nasvi2EG003915	SCAFFOLD5:3321122-3329839	wt	dpp	FAIL	73.9222	59.7817	0	0	1	1	no
XLOC_016423	XLOC_016423	Nasvi2EG004510	SCAFFOLD6:3444829-3505066	wt	dpp	FAIL	38.1873	37.4815	0	0	1	1	no
XLOC_017421	XLOC_017421	Nasvi2EG004703	SCAFFOLD7:363504-371431	wt	dpp	FAIL	2.25073	2.91486	0	0	1	1	no
XLOC_017569	XLOC_017569	Nasvi2EG005095	SCAFFOLD7:2828210-2852279	wt	dpp	FAIL	22.526	25.5659	0	0	1	1	no
XLOC_017627	XLOC_017627	Nasvi2EG004702	SCAFFOLD7:363504-371431	wt	dpp	FAIL	12.4656	11.5089	0	0	1	1	no
XLOC_017769	XLOC_017769	Nasvi2EG005096,Nasvi2EG005097,Nasvi2EG005098,Nasvi2EG005099	SCAFFOLD7:2828210-2852279	wt	dpp	FAIL	30.6055	32.1411	0	0	1	1	no
XLOC_019233	XLOC_019233	Nasvi2EG005805	SCAFFOLD9:1824012-1876931	wt	dpp	FAIL	46.2821	40.0723	0	0	1	1	no
XLOC_019461	XLOC_019461	Nasvi2EG005807	SCAFFOLD9:1824012-1876931	wt	dpp	FAIL	0	0	0	0	1	1	no
XLOC_000003	XLOC_000003	Nasvi2EG000008	SCAFFOLD1:160129-225882	toll	wt	NOTEST	0	0	0	0	1	1	no
XLOC_000004	XLOC_000004	Nasvi2EG000009	SCAFFOLD1:160129-225882	toll	wt	NOTEST	0	0	0	0	1	1	no
XLOC_000005	XLOC_000005	Nasvi2EG000014,Nasvi2EG000017	SCAFFOLD1:232933-327512	toll	wt	NOTEST	0.0194328	0.00924403	-1.0719	0.268669	0.788184	1	no
XLOC_000007	XLOC_000007	Nasvi2EG000022	SCAFFOLD1:390294-392118	toll	wt	NOTEST	0.124331	0.11944	-0.0579025	0.0384673	0.969315	1	no
XLOC_000013	XLOC_000013	Nasvi2EG000043	SCAFFOLD1:571753-574179	toll	wt	NOTEST	0.016887	0.0112973	-0.579931	0.141377	0.887572	1	no
XLOC_000016	XLOC_000016	Nasvi2EG000049	SCAFFOLD1:611086-619953	toll	wt	NOTEST	0.128937	0.033637	-1.93855	1.14673	0.251494	1	no
XLOC_000022	XLOC_000022	Nasvi2EG000063	SCAFFOLD1:692423-694535	toll	wt	NOTEST	0.273875	0.219495	-0.319331	0.183461	0.854436	1	no
XLOC_000034	XLOC_000034	Nasvi2EG000091	SCAFFOLD1:855085-943855	toll	wt	NOTEST	0.068658	0.0449903	-0.609813	0.0586337	0.953244	1	no
XLOC_000036	XLOC_000036	Nasvi2EG000096	SCAFFOLD1:943944-946820	toll	wt	NOTEST	0.126499	0.134275	0.0860673	-0.076053	0.939377	1	no
XLOC_000037	XLOC_000037	Nasvi2EG000099	SCAFFOLD1:953444-954350	toll	wt	NOTEST	0	0	0	0	1	1	no
XLOC_000039	XLOC_000039	Nasvi2EG000103	SCAFFOLD1:971114-971571	toll	wt	NOTEST	0.175476	0	-1.79769e+308	-1.79769e+308	0.12276	1	no
XLOC_000041	XLOC_000041	Nasvi2EG000109	SCAFFOLD1:1020722-1022358	toll	wt	NOTEST	0.0929265	0.0844459	-0.138063	0.0493381	0.96065	1	no
XLOC_000044	XLOC_000044	Nasvi2EG000116	SCAFFOLD1:1047362-1085074	toll	wt	NOTEST	0.331891	0.255122	-0.37952	0.153173	0.878262	1	no
XLOC_000053	XLOC_000053	Nasvi2EG000134	SCAFFOLD1:1172391-1173067	toll	wt	NOTEST	0.0869223	0	-1.79769e+308	-1.79769e+308	0.260339	1	no
XLOC_000060	XLOC_000060	Nasvi2EG000148	SCAFFOLD1:1230347-1313225	toll	wt	NOTEST	0.220417	0.178661	-0.303011	0.73773	0.460679	1	no
XLOC_000061	XLOC_000061	Nasvi2EG000150	SCAFFOLD1:1230347-1313225	toll	wt	NOTEST	0	0	0	0	1	1	no
XLOC_000062	XLOC_000062	Nasvi2EG000152	SCAFFOLD1:1230347-1313225	toll	wt	NOTEST	0	0	0	0	1	1	no
XLOC_000072	XLOC_000072	Nasvi2EG000179	SCAFFOLD1:1418583-1418796	toll	wt	NOTEST	0.124249	0	-1.79769e+308	-1.79769e+308	0.329477	1	no
XLOC_000073	XLOC_000073	Nasvi2EG000182	SCAFFOLD1:1421759-1422338	toll	wt	NOTEST	0	0.0363859	1.79769e+308	1.79769e+308	0.25157	1	no
XLOC_000074	XLOC_000074	Nasvi2EG000183	SCAFFOLD1:1422345-1425507	toll	wt	NOTEST	0.00619292	0.00502444	-0.301656	0.101916	0.918824	1	no
XLOC_000075	XLOC_000075	Nasvi2EG000186	SCAFFOLD1:1428468-1431281	toll	wt	NOTEST	0.0140172	0.0113734	-0.301538	0.141109	0.887784	1	no
XLOC_000076	XLOC_000076	Nasvi2EG000189	SCAFFOLD1:1446030-1446382	toll	wt	NOTEST	0	0	0	0	1	1	no
XLOC_000080	XLOC_000080	Nasvi2EG000198	SCAFFOLD1:1483812-1485217	toll	wt	NOTEST	0.103672	0.279569	1.43118	-0.996725	0.318898	1	no
XLOC_000082	XLOC_000082	Nasvi2EG000207	SCAFFOLD1:1513884-1523282	toll	wt	NOTEST	0.0635002	0.0538081	-0.238937	0.223378	0.823242	1	no
XLOC_000092	XLOC_000092	Nasvi2EG000229	SCAFFOLD1:1818352-1822928	toll	wt	NOTEST	0.0720167	0.0490034	-0.55545	0.486842	0.62637	1	no
XLOC_000094	XLOC_000094	Nasvi2EG000235	SCAFFOLD1:1844994-1854677	toll	wt	NOTEST	0.0226119	0.058091	1.36123	-0.833035	0.404825	1	no
XLOC_000097	XLOC_000097	Nasvi2EG000244	SCAFFOLD1:1881662-1888414	toll	wt	NOTEST	0.055796	0.0513063	-0.121025	0.0422229	0.966321	1	no
XLOC_000098	XLOC_000098	Nasvi2EG000246	SCAFFOLD1:1888509-1891286	toll	wt	NOTEST	0.253321	0.179958	-0.493306	0.505344	0.613317	1	no
XLOC_000102	XLOC_000102	Nasvi2EG000261	SCAFFOLD1:1932429-1943014	toll	wt	NOTEST	0.0692048	0.0622418	-0.152989	0.0567856	0.954716	1	no
XLOC_000104	XLOC_000104	Nasvi2EG000273	SCAFFOLD1:2080105-2081520	toll	wt	NOTEST	0.0767442	0.0389854	-0.977125	0.428122	0.668562	1	no
XLOC_000111	XLOC_000111	Nasvi2EG000283	SCAFFOLD1:2105265-2111154	toll	wt	NOTEST	0.0652819	0.0532128	-0.294909	0.260009	0.794856	1	no
XLOC_000116	XLOC_000116	Nasvi2EG036912	SCAFFOLD1:2179037-2181544	toll	wt	NOTEST	0.0719486	0.0367205	-0.97038	0.772152	0.440025	1	no
XLOC_000117	XLOC_000117	Nasvi2EG000302	SCAFFOLD1:2191341-2192684	toll	wt	NOTEST	0.238691	0.206834	-0.206671	0.204033	0.838327	1	no
XLOC_000125	XLOC_000125	Nasvi2EG000317	SCAFFOLD1:2236425-2243225	toll	wt	NOTEST	0.12684	0	-1.79769e+308	-1.79769e+308	0.353819	1	no
XLOC_000130	XLOC_000130	Nasvi2EG000330	SCAFFOLD1:2243619-2363328	toll	wt	NOTEST	0.079295	0.160138	1.01401	-0.102643	0.918246	1	no
XLOC_000132	XLOC_000132	Nasvi2EG000334	SCAFFOLD1:2243619-2363328	toll	wt	NOTEST	0	0	0	0	1	1	no
XLOC_000135	XLOC_000135	Nasvi2EG000339	SCAFFOLD1:2243619-2363328	toll	wt	NOTEST	0.142751	0.091358	-0.643897	0.0306559	0.975544	1	no
XLOC_000144	XLOC_000144	Nasvi2EG000371	SCAFFOLD1:2646229-2647644	toll	wt	NOTEST	0.0211828	0	-1.79769e+308	-1.79769e+308	0.297837	1	no
XLOC_000145	XLOC_000145	Nasvi2EG000376	SCAFFOLD1:2698120-2722169	toll	wt	NOTEST	0.00578692	0.0200005	1.78917	-0.744673	0.456469	1	no
XLOC_000146	XLOC_000146	Nasvi2EG000378	SCAFFOLD1:2783690-2784338	toll	wt	NOTEST	0.0383149	0	-1.79769e+308	-1.79769e+308	0.297837	1	no
XLOC_000147	XLOC_000147	Nasvi2EG000379	SCAFFOLD1:2784558-2785128	toll	wt	NOTEST	0	0	0	0	1	1	no
XLOC_000148	XLOC_000148	Nasvi2EG000380	SCAFFOLD1:2785305-2814920	toll	wt	NOTEST	0.00582477	0.00511348	-0.187895	0.163216	0.870348	1	no
XLOC_000150	XLOC_000150	Nasvi2EG000386	SCAFFOLD1:2874450-2881764	toll	wt	NOTEST	0.0762656	0.0855484	0.165709	-0.206461	0.83643	1	no
XLOC_000158	XLOC_000158	Nasvi2EG000409	SCAFFOLD1:3039704-3055280	toll	wt	NOTEST	0.0994921	0.0890039	-0.160713	0.15237	0.878895	1	no
XLOC_000169	XLOC_000169	Nasvi2EG000440	SCAFFOLD1:3184416-3213458	toll	wt	NOTEST	0.0255544	0.0436243	0.77156	-0.340429	0.733534	1	no
XLOC_000182	XLOC_000182	Nasvi2EG000473	SCAFFOLD1:3407896-3432256	toll	wt	NOTEST	0.111372	0.111791	0.00542339	-0.00619414	0.995058	1	no
XLOC_000183	XLOC_000183	Nasvi2EG000483	SCAFFOLD1:3471839-3473998	toll	wt	NOTEST	0.0476362	0	-1.79769e+308	-1.79769e+308	0.226499	1	no
XLOC_000184	XLOC_000184	Nasvi2EG000485	SCAFFOLD1:3477923-3488072	toll	wt	NOTEST	0.144622	0.235222	0.701732	-0.512774	0.608109	1	no
XLOC_000197	XLOC_000197	Nasvi2EG000529	SCAFFOLD1:3846947-3854602	toll	wt	NOTEST	0.0389979	0.0564753	0.534226	-0.692817	0.488424	1	no
XLOC_000200	XLOC_000200	Nasvi2EG000554	SCAFFOLD1:3952515-3953379	toll	wt	NOTEST	0.132532	0.125765	-0.0756129	0.0382733	0.96947	1	no
XLOC_000201	XLOC_000201	Nasvi2EG000555	SCAFFOLD1:3953455-3960157	toll	wt	NOTEST	0.0341225	0.0523061	0.616255	-0.530807	0.595552	1	no
XLOC_000202	XLOC_000202	Nasvi2EG036932	SCAFFOLD1:3960933-3962676	toll	wt	NOTEST	0.0505195	0.0840361	0.734168	-0.419383	0.674937	1	no
XLOC_000203	XLOC_000203	Nasvi2EG036933	SCAFFOLD1:3965868-3967598	toll	wt	NOTEST	0.0670388	0.0696316	0.0547451	-0.0417959	0.966661	1	no
XLOC_000204	XLOC_000204	Nasvi2EG036934	SCAFFOLD1:3968882-3970731	toll	wt	NOTEST	0.0415366	0.0647117	0.639643	-0.417121	0.67659	1	no
XLOC_000205	XLOC_000205	Nasvi2EG000561	SCAFFOLD1:3980128-4026768	toll	wt	NOTEST	0.0113806	0.0740549	2.70202	-0.51257	0.608252	1	no
XLOC_000217	XLOC_000217	Nasvi2EG000624	SCAFFOLD1:4449249-4459062	toll	wt	NOTEST	0.0401588	0.0226606	-0.825529	0.407124	0.683917	1	no
XLOC_000218	XLOC_000218	Nasvi2EG000626	SCAFFOLD1:4464471-4485933	toll	wt	NOTEST	0.101747	0.201851	0.988298	-1.27697	0.201611	1	no
XLOC_000219	XLOC_000219	Nasvi2EG000629	SCAFFOLD1:4495297-4516305	toll	wt	NOTEST	0.0254639	0.0077622	-1.71391	0.462066	0.644034	1	no
XLOC_000220	XLOC_000220	Nasvi2EG000630	SCAFFOLD1:4524794-4541362	toll	wt	NOTEST	0	0.00184508	1.79769e+308	1.79769e+308	0.262538	1	no
XLOC_000224	XLOC_000224	Nasvi2EG000638	SCAFFOLD1:4613150-4616340	toll	wt	NOTEST	0.0342454	0.00712661	-2.26462	0.507854	0.611556	1	no
XLOC_000226	XLOC_000226	Nasvi2EG000648	SCAFFOLD1:4706614-4709858	toll	wt	NOTEST	0.00602808	0	-1.79769e+308	-1.79769e+308	0.297837	1	no
XLOC_000232	XLOC_000232	Nasvi2EG000667,Nasvi2EG000668	SCAFFOLD1:5043559-5045377	toll	wt	NOTEST	0.0680007	0.00911009	-2.90001	0.641417	0.521252	1	no
XLOC_000233	XLOC_000233	Nasvi2EG000669	SCAFFOLD1:5045683-5046639	toll	wt	NOTEST	0	0	0	0	1	1	no
XLOC_000234	XLOC_000234	Nasvi2EG000671	SCAFFOLD1:5080368-5082990	toll	wt	NOTEST	0.0511343	0.0598237	0.226425	-0.162766	0.870702	1	no
XLOC_000235	XLOC_000235	Nasvi2EG000674	SCAFFOLD1:5131438-5157020	toll	wt	NOTEST	0	0.000746065	1.79769e+308	1.79769e+308	0.373619	1	no
XLOC_000236	XLOC_000236	Nasvi2EG000676	SCAFFOLD1:5179656-5191240	toll	wt	NOTEST	0.0057544	0	-1.79769e+308	-1.79769e+308	0.139166	1	no
XLOC_000239	XLOC_000239	Nasvi2EG000686	SCAFFOLD1:5375961-5376731	toll	wt	NOTEST	0	0	0	0	1	1	no
XLOC_000240	XLOC_000240	Nasvi2EG000687	SCAFFOLD1:5378652-5379673	toll	wt	NOTEST	0	0	0	0	1	1	no
XLOC_000241	XLOC_000241	Nasvi2EG000689	SCAFFOLD1:5386035-5396948	toll	wt	NOTEST	0	0	0	0	1	1	no
XLOC_000242	XLOC_000242	Nasvi2EG000692	SCAFFOLD1:5479369-5515924	toll	wt	NOTEST	0.017176	0.0189227	0.139726	-0.118661	0.905544	1	no
XLOC_000245	XLOC_000245	Nasvi2EG000709	SCAFFOLD1:5598861-5599236	toll	wt	NOTEST	0.0966834	0.13145	0.443172	-0.176499	0.859902	1	no
XLOC_000248	XLOC_000248	Nasvi2EG000719	SCAFFOLD1:5631676-5638173	toll	wt	NOTEST	0.0182621	0.0274746	0.589246	-0.309792	0.756719	1	no
XLOC_000249	XLOC_000249	Nasvi2EG000722,Nasvi2EG000723	SCAFFOLD1:5642627-5647270	toll	wt	NOTEST	0.041502	0.0402591	-0.0438638	0.0199087	0.984116	1	no
XLOC_000250	XLOC_000250	Nasvi2EG000724	SCAFFOLD1:5647516-5649671	toll	wt	NOTEST	0.0950649	0.129634	0.447465	-0.466113	0.641135	1	no
XLOC_000251	XLOC_000251	Nasvi2EG000725,Nasvi2EG000726	SCAFFOLD1:5650377-5662483	toll	wt	NOTEST	0.316527	0.227407	-0.477052	0.171164	0.864094	1	no
XLOC_000253	XLOC_000253	Nasvi2EG000732	SCAFFOLD1:5664738-5749428	toll	wt	NOTEST	0.00778745	0.00778789	8.24124e-05	-1.2796e-05	0.99999	1	no
XLOC_000254	XLOC_000254	Nasvi2EG000734	SCAFFOLD1:5664738-5749428	toll	wt	NOTEST	0.0648483	0.0625578	-0.0518788	0.0208489	0.983366	1	no
XLOC_000261	XLOC_000261	Nasvi2EG000750	SCAFFOLD1:5898675-5925550	toll	wt	NOTEST	0.0280264	0.0143484	-0.9659	0.471765	0.637095	1	no
XLOC_000262	XLOC_000262	Nasvi2EG000756	SCAFFOLD1:5976095-5978595	toll	wt	NOTEST	0.0228064	0.0416197	0.867826	-0.305102	0.760288	1	no
XLOC_000264	XLOC_000264	Nasvi2EG000760	SCAFFOLD1:6025975-6027445	toll	wt	NOTEST	0.0267943	0	-1.79769e+308	-1.79769e+308	0.239739	1	no
XLOC_000265	XLOC_000265	Nasvi2EG000761	SCAFFOLD1:6027595-6029989	toll	wt	NOTEST	0.0240182	0.0512327	1.09294	-0.651599	0.51466	1	no
XLOC_000266	XLOC_000266	Nasvi2EG000762	SCAFFOLD1:6030062-6033599	toll	wt	NOTEST	0.0971766	0.0844009	-0.20335	0.172189	0.863289	1	no
XLOC_000268	XLOC_000268	Nasvi2EG000766	SCAFFOLD1:6040855-6043466	toll	wt	NOTEST	0.0167282	0.0144033	-0.215886	0.0830863	0.933783	1	no
XLOC_000270	XLOC_000270	Nasvi2EG000772	SCAFFOLD1:6052607-6092830	toll	wt	NOTEST	0.0592779	0.031425	-0.915578	0.137391	0.890721	1	no
XLOC_000271	XLOC_000271	Nasvi2EG000774,Nasvi2EG000775	SCAFFOLD1:6093214-6138117	toll	wt	NOTEST	0.0390474	0.00905398	-2.1086	0.526288	0.598688	1	no
XLOC_000272	XLOC_000272	Nasvi2EG000778,Nasvi2EG000779	SCAFFOLD1:6154293-6285328	toll	wt	NOTEST	0.00198285	0.0262202	3.72503	-1.12873	0.259013	1	no
XLOC_000276	XLOC_000276	Nasvi2EG000793	SCAFFOLD1:6422258-6426219	toll	wt	NOTEST	0.216492	0.206395	-0.068911	0.0863485	0.931189	1	no
XLOC_000285	XLOC_000285	Nasvi2EG000808	SCAFFOLD1:6499324-6501405	toll	wt	NOTEST	0.0586046	0.116224	0.987827	-0.464633	0.642194	1	no
XLOC_000286	XLOC_000286	Nasvi2EG000809,Nasvi2EG000810	SCAFFOLD1:6504570-6508619	toll	wt	NOTEST	0.0339165	0.0489202	0.528442	-0.233679	0.815234	1	no
XLOC_000287	XLOC_000287	Nasvi2EG000811	SCAFFOLD1:6508674-6510115	toll	wt	NOTEST	0.0402708	0.0354062	-0.185731	0.0903146	0.928037	1	no
XLOC_000288	XLOC_000288	Nasvi2EG000812	SCAFFOLD1:6510289-6512194	toll	wt	NOTEST	0	0.0248954	1.79769e+308	1.79769e+308	0.326965	1	no
XLOC_000289	XLOC_000289	Nasvi2EG000813	SCAFFOLD1:6513033-6514530	toll	wt	NOTEST	0	0	0	0	1	1	no
XLOC_000290	XLOC_000290	Nasvi2EG000814	SCAFFOLD1:6514668-6515926	toll	wt	NOTEST	0	0	0	0	1	1	no
XLOC_000300	XLOC_000300	Nasvi2EG000841	SCAFFOLD1:6673088-6675088	toll	wt	NOTEST	0.0369594	0.0367102	-0.00976047	0.00646125	0.994845	1	no
XLOC_000301	XLOC_000301	Nasvi2EG000842	SCAFFOLD1:6680495-6687995	toll	wt	NOTEST	0.199529	0.163631	-0.286151	0.252512	0.800645	1	no
XLOC_000302	XLOC_000302	Nasvi2EG000849	SCAFFOLD1:6705658-6708015	toll	wt	NOTEST	0.00749238	0	-1.79769e+308	-1.79769e+308	0.319385	1	no
XLOC_000311	XLOC_000311	Nasvi2EG000871	SCAFFOLD1:6935605-6939476	toll	wt	NOTEST	0.00950746	0.0132472	0.478558	-0.193169	0.846827	1	no
XLOC_000313	XLOC_000313	Nasvi2EG000876	SCAFFOLD1:6991068-6991609	toll	wt	NOTEST	0.0892795	0	-1.79769e+308	-1.79769e+308	0.319385	1	no
XLOC_000314	XLOC_000314	Nasvi2EG000877	SCAFFOLD1:6995368-7006516	toll	wt	NOTEST	0.313712	0.243135	-0.36768	0.589356	0.555622	1	no
XLOC_000319	XLOC_000319	Nasvi2EG000893	SCAFFOLD1:7083953-7099008	toll	wt	NOTEST	0.0157533	0.018428	0.226246	-0.0719616	0.942632	1	no
XLOC_000320	XLOC_000320	Nasvi2EG000895	SCAFFOLD1:7124275-7172517	toll	wt	NOTEST	0.0558499	0.0797892	0.514637	-0.219071	0.826595	1	no
XLOC_000321	XLOC_000321	Nasvi2EG000899	SCAFFOLD1:7193122-7196417	toll	wt	NOTEST	0.00524754	0.0826811	3.97784	-0.876839	0.380574	1	no
XLOC_000322	XLOC_000322	Nasvi2EG000900	SCAFFOLD1:7203155-7204748	toll	wt	NOTEST	0.0374776	0.0496564	0.40595	-0.227846	0.819766	1	no
XLOC_000326	XLOC_000326	Nasvi2EG000910	SCAFFOLD1:7221137-7241662	toll	wt	NOTEST	0.289937	0	-1.79769e+308	-1.79769e+308	0.353751	1	no
XLOC_000327	XLOC_000327	Nasvi2EG000912	SCAFFOLD1:7221137-7241662	toll	wt	NOTEST	0.169199	0.0671112	-1.3341	0.454777	0.64927	1	no
XLOC_000328	XLOC_000328	Nasvi2EG000913	SCAFFOLD1:7221137-7241662	toll	wt	NOTEST	0	0.0188472	1.79769e+308	1.79769e+308	0.407839	1	no
XLOC_000332	XLOC_000332	Nasvi2EG000926	SCAFFOLD1:7340545-7341570	toll	wt	NOTEST	0	0	0	0	1	1	no
XLOC_000333	XLOC_000333	Nasvi2EG000927	SCAFFOLD1:7393953-7422889	toll	wt	NOTEST	0.159342	0.123614	-0.366289	0.358788	0.719753	1	no
XLOC_000334	XLOC_000334	Nasvi2EG000930,Nasvi2EG000931	SCAFFOLD1:7459230-7561816	toll	wt	NOTEST	0.0141041	0	-1.79769e+308	-1.79769e+308	0.353751	1	no
XLOC_000340	XLOC_000340	Nasvi2EG000964	SCAFFOLD1:7842197-7932294	toll	wt	NOTEST	0	0	0	0	1	1	no
XLOC_000344	XLOC_000344	Nasvi2EG000974,Nasvi2EG000976	SCAFFOLD1:7968500-7983356	toll	wt	NOTEST	0.282001	0.221512	-0.348315	0.272145	0.785511	1	no
XLOC_000356	XLOC_000356	Nasvi2EG001011	SCAFFOLD1:8157645-8161850	toll	wt	NOTEST	0.262868	0.103856	-1.33975	1.32788	0.184219	1	no
XLOC_000357	XLOC_000357	Nasvi2EG001013	SCAFFOLD1:8162776-8171876	toll	wt	NOTEST	0.0945487	0.13483	0.512013	-0.0637409	0.949177	1	no
XLOC_000375	XLOC_000375	Nasvi2EG036947	SCAFFOLD1:8662833-8664596	toll	wt	NOTEST	0.0348268	0.0443794	0.349693	-0.181106	0.856284	1	no
XLOC_000376	XLOC_000376	Nasvi2EG001079	SCAFFOLD1:8668320-8677044	toll	wt	NOTEST	0.0679364	0.162786	1.26072	-1.18655	0.235406	1	no
XLOC_000386	XLOC_000386	Nasvi2EG001109	SCAFFOLD1:8780310-8790827	toll	wt	NOTEST	0.128853	0.124015	-0.0552113	0.0202894	0.983812	1	no
XLOC_000394	XLOC_000394	Nasvi2EG001125,Nasvi2EG001126	SCAFFOLD1:8845214-8855116	toll	wt	NOTEST	0.0884371	0.0557077	-0.666773	0.271556	0.785963	1	no
XLOC_000395	XLOC_000395	Nasvi2EG001133	SCAFFOLD1:8878892-8909685	toll	wt	NOTEST	0.00390494	0.0415409	3.41116	-1.48486	0.137582	1	no
XLOC_000396	XLOC_000396	Nasvi2EG001134	SCAFFOLD1:8911072-8912719	toll	wt	NOTEST	0	0.0172909	1.79769e+308	1.79769e+308	0.326965	1	no
XLOC_000411	XLOC_000411	Nasvi2EG001174	SCAFFOLD1:9165292-9257815	toll	wt	NOTEST	0.0775078	0.0775716	0.0011855	-0.00120311	0.99904	1	no
XLOC_000412	XLOC_000412	Nasvi2EG001177	SCAFFOLD1:9271819-9279596	toll	wt	NOTEST	0.0323527	0.0482484	0.576595	-0.44055	0.659539	1	no
XLOC_000414	XLOC_000414	Nasvi2EG001182,Nasvi2EG001183	SCAFFOLD1:9299302-9318148	toll	wt	NOTEST	0.03608	0.0475056	0.3969	-0.159613	0.873186	1	no
XLOC_000415	XLOC_000415	Nasvi2EG001186	SCAFFOLD1:9368039-9374765	toll	wt	NOTEST	0	0	0	0	1	1	no
XLOC_000417	XLOC_000417	Nasvi2EG001191	SCAFFOLD1:9408915-9412862	toll	wt	NOTEST	0	0	0	0	1	1	no
XLOC_000418	XLOC_000418	Nasvi2EG000003	SCAFFOLD1:305-123702	toll	wt	NOTEST	0	0	0	0	1	1	no
XLOC_000419	XLOC_000419	Nasvi2EG000004	SCAFFOLD1:305-123702	toll	wt	NOTEST	0.0179147	0.0277365	0.630647	-0.0979589	0.921965	1	no
XLOC_000420	XLOC_000420	Nasvi2EG000007	SCAFFOLD1:160129-225882	toll	wt	NOTEST	0	0	0	0	1	1	no
XLOC_000422	XLOC_000422	Nasvi2EG000015	SCAFFOLD1:232933-327512	toll	wt	NOTEST	0	0.0122933	1.79769e+308	1.79769e+308	0.372155	1	no
XLOC_000423	XLOC_000423	Nasvi2EG000019	SCAFFOLD1:232933-327512	toll	wt	NOTEST	0.019706	0	-1.79769e+308	-1.79769e+308	0.319385	1	no
XLOC_000424	XLOC_000424	Nasvi2EG000021	SCAFFOLD1:361741-378191	toll	wt	NOTEST	0.00318461	0.00301944	-0.0768341	0.0318432	0.974597	1	no
XLOC_000425	XLOC_000425	Nasvi2EG000023	SCAFFOLD1:399823-405220	toll	wt	NOTEST	0	0.00293108	1.79769e+308	1.79769e+308	0.374532	1	no
XLOC_000426	XLOC_000426	Nasvi2EG000024	SCAFFOLD1:407029-407972	toll	wt	NOTEST	0.00120823	0	-1.79769e+308	-1.79769e+308	0.489277	1	no
XLOC_000434	XLOC_000434	Nasvi2EG000046	SCAFFOLD1:593945-595126	toll	wt	NOTEST	0.139716	0.0697604	-1.00202	0.68261	0.494853	1	no
XLOC_000438	XLOC_000438	Nasvi2EG000060	SCAFFOLD1:661937-663954	toll	wt	NOTEST	0.0542501	0.085086	0.649295	-0.437376	0.661839	1	no
XLOC_000449	XLOC_000449	Nasvi2EG000084	SCAFFOLD1:828550-836511	toll	wt	NOTEST	0.0849455	0.0970009	0.191461	-0.101392	0.919239	1	no
XLOC_000450	XLOC_000450	Nasvi2EG000085	SCAFFOLD1:836847-840060	toll	wt	NOTEST	0.0607705	0.0431558	-0.493818	0.425102	0.670763	1	no
XLOC_000451	XLOC_000451	Nasvi2EG000086	SCAFFOLD1:840292-843220	toll	wt	NOTEST	0.24516	0.17888	-0.454737	0.515572	0.606153	1	no
XLOC_000455	XLOC_000455	Nasvi2EG000097	SCAFFOLD1:947493-948494	toll	wt	NOTEST	0.0845782	0.130298	0.623463	-0.371755	0.710075	1	no
XLOC_000475	XLOC_000475	Nasvi2EG000167	SCAFFOLD1:1354677-1380484	toll	wt	NOTEST	0.0489131	0.0913751	0.901579	-0.838643	0.40167	1	no
XLOC_000477	XLOC_000477	Nasvi2EG000173	SCAFFOLD1:1392402-1400077	toll	wt	NOTEST	0.0319218	0.0195595	-0.706673	0.103918	0.917234	1	no
XLOC_000481	XLOC_000481	Nasvi2EG000187	SCAFFOLD1:1436764-1437943	toll	wt	NOTEST	0	0	0	0	1	1	no
XLOC_000485	XLOC_000485	Nasvi2EG000201	SCAFFOLD1:1493181-1497981	toll	wt	NOTEST	0.34368	0.245289	-0.486584	0.511765	0.608815	1	no
XLOC_000493	XLOC_000493	Nasvi2EG000219	SCAFFOLD1:1564111-1771690	toll	wt	NOTEST	0	0.0109539	1.79769e+308	1.79769e+308	0.449331	1	no
XLOC_000496	XLOC_000496	Nasvi2EG000225	SCAFFOLD1:1778722-1789385	toll	wt	NOTEST	0.075629	0.14091	0.897761	-0.59579	0.551316	1	no
XLOC_000498	XLOC_000498	Nasvi2EG000233	SCAFFOLD1:1825269-1844829	toll	wt	NOTEST	0	0	0	0	1	1	no
XLOC_000510	XLOC_000510	Nasvi2EG000266	SCAFFOLD1:1949551-2074744	toll	wt	NOTEST	0.0258717	0.0260627	0.0106128	-0.00085002	0.999322	1	no
XLOC_000511	XLOC_000511	Nasvi2EG000267	SCAFFOLD1:1949551-2074744	toll	wt	NOTEST	0	0	0	0	1	1	no
XLOC_000514	XLOC_000514	Nasvi2EG000280	SCAFFOLD1:2096920-2097426	toll	wt	NOTEST	0	0	0	0	1	1	no
XLOC_000515	XLOC_000515	Nasvi2EG000284	SCAFFOLD1:2111373-2115761	toll	wt	NOTEST	0.101532	0.050698	-1.00193	0.753917	0.450899	1	no
XLOC_000522	XLOC_000522	Nasvi2EG000297	SCAFFOLD1:2171976-2174005	toll	wt	NOTEST	0.175401	0.126469	-0.471881	0.396011	0.692097	1	no
XLOC_000524	XLOC_000524	Nasvi2EG036912b	SCAFFOLD1:2179037-2181544	toll	wt	NOTEST	0	0	0	0	1	1	no
XLOC_000531	XLOC_000531	Nasvi2EG000347,Nasvi2EG000350,Nasvi2EG036914	SCAFFOLD1:2371823-2414665	toll	wt	NOTEST	0.0104312	0.0162463	0.639205	-0.213615	0.830847	1	no
XLOC_000532	XLOC_000532	Nasvi2EG000351	SCAFFOLD1:2415091-2415608	toll	wt	NOTEST	0	0	0	0	1	1	no
XLOC_000533	XLOC_000533	Nasvi2EG000352	SCAFFOLD1:2417266-2417786	toll	wt	NOTEST	0	0	0	0	1	1	no
XLOC_000534	XLOC_000534	Nasvi2EG000353	SCAFFOLD1:2421693-2422204	toll	wt	NOTEST	0	0	0	0	1	1	no
XLOC_000535	XLOC_000535	Nasvi2EG000354	SCAFFOLD1:2424286-2424825	toll	wt	NOTEST	0	0	0	0	1	1	no
XLOC_000536	XLOC_000536	Nasvi2EG000357	SCAFFOLD1:2511869-2529139	toll	wt	NOTEST	0.00786576	0.00111271	-2.82151	0.677683	0.497973	1	no
XLOC_000537	XLOC_000537	Nasvi2EG000359	SCAFFOLD1:2534148-2535079	toll	wt	NOTEST	0	0.0393233	1.79769e+308	1.79769e+308	0.184962	1	no
XLOC_000538	XLOC_000538	Nasvi2EG000360	SCAFFOLD1:2537759-2541596	toll	wt	NOTEST	0	0	0	0	1	1	no
XLOC_000539	XLOC_000539	Nasvi2EG000361	SCAFFOLD1:2542363-2549963	toll	wt	NOTEST	0.0288712	0.021762	-0.407815	0.226976	0.820442	1	no
XLOC_000540	XLOC_000540	Nasvi2EG000362	SCAFFOLD1:2550959-2556641	toll	wt	NOTEST	0.0657637	0.131833	1.00335	-0.858332	0.390709	1	no
XLOC_000541	XLOC_000541	Nasvi2EG000364	SCAFFOLD1:2588852-2605359	toll	wt	NOTEST	0.168312	0.247576	0.556733	-0.622201	0.53381	1	no
XLOC_000545	XLOC_000545	Nasvi2EG000372	SCAFFOLD1:2652230-2653840	toll	wt	NOTEST	0	0	0	0	1	1	no
XLOC_000546	XLOC_000546	Nasvi2EG000375	SCAFFOLD1:2689003-2693217	toll	wt	NOTEST	0.00477421	0.00371895	-0.360368	0.0727092	0.942038	1	no
XLOC_000548	XLOC_000548	Nasvi2EG000385	SCAFFOLD1:2873291-2874276	toll	wt	NOTEST	0.104355	0.261533	1.3255	-0.751724	0.452217	1	no
XLOC_000552	XLOC_000552	Nasvi2EG000399	SCAFFOLD1:2939357-2949528	toll	wt	NOTEST	0.0501468	0.0386224	-0.37672	0.25195	0.80108	1	no
XLOC_000555	XLOC_000555	Nasvi2EG000410	SCAFFOLD1:3055339-3058527	toll	wt	NOTEST	0.0248568	0.0761065	1.61438	-0.957104	0.338515	1	no
XLOC_000556	XLOC_000556	Nasvi2EG000411	SCAFFOLD1:3059708-3062540	toll	wt	NOTEST	0.0438539	0.04355	-0.0100329	0.00604682	0.995175	1	no
XLOC_000558	XLOC_000558	Nasvi2EG000413	SCAFFOLD1:3067627-3068954	toll	wt	NOTEST	0.0912529	0.0196645	-2.21428	0.632414	0.527116	1	no
XLOC_000570	XLOC_000570	Nasvi2EG000442	SCAFFOLD1:3216961-3217905	toll	wt	NOTEST	0.15865	0.0684699	-1.21231	0.595107	0.551772	1	no
XLOC_000576	XLOC_000576	Nasvi2EG000460	SCAFFOLD1:3292199-3311525	toll	wt	NOTEST	0.203387	0.118868	-0.774872	0.271577	0.785947	1	no
XLOC_000581	XLOC_000581	Nasvi2EG000472	SCAFFOLD1:3395330-3407702	toll	wt	NOTEST	0.110997	0.110405	-0.00771193	0.00740155	0.994094	1	no
XLOC_000582	XLOC_000582	Nasvi2EG000474	SCAFFOLD1:3442955-3445486	toll	wt	NOTEST	0.0153289	0	-1.79769e+308	-1.79769e+308	0.240407	1	no
XLOC_000583	XLOC_000583	Nasvi2EG000475	SCAFFOLD1:3446569-3447916	toll	wt	NOTEST	0.0138909	0	-1.79769e+308	-1.79769e+308	0.319385	1	no
XLOC_000584	XLOC_000584	Nasvi2EG000476,Nasvi2EG000477	SCAFFOLD1:3448618-3451662	toll	wt	NOTEST	0.0124745	0.0406401	1.70392	-0.506318	0.612634	1	no
XLOC_000585	XLOC_000585	Nasvi2EG000478,Nasvi2EG000479	SCAFFOLD1:3451936-3456934	toll	wt	NOTEST	0.00415624	0.0261492	2.65342	-0.517056	0.605117	1	no
XLOC_000586	XLOC_000586	Nasvi2EG000480	SCAFFOLD1:3458277-3459519	toll	wt	NOTEST	0	0	0	0	1	1	no
XLOC_000587	XLOC_000587	Nasvi2EG000481	SCAFFOLD1:3464604-3466489	toll	wt	NOTEST	0.0328725	0	-1.79769e+308	-1.79769e+308	0.309699	1	no
XLOC_000588	XLOC_000588	Nasvi2EG000482	SCAFFOLD1:3467218-3470869	toll	wt	NOTEST	0.0916507	0.128271	0.48498	-0.609388	0.542267	1	no
XLOC_000589	XLOC_000589	Nasvi2EG000484	SCAFFOLD1:3475359-3476869	toll	wt	NOTEST	0	0.0522432	1.79769e+308	1.79769e+308	0.239001	1	no
XLOC_000591	XLOC_000591	Nasvi2EG000491	SCAFFOLD1:3501138-3511184	toll	wt	NOTEST	0.0175921	0	-1.79769e+308	-1.79769e+308	0.353743	1	no
XLOC_000592	XLOC_000592	Nasvi2EG000493	SCAFFOLD1:3516578-3554493	toll	wt	NOTEST	0.0131687	0.00860174	-0.614412	0.570136	0.568585	1	no
XLOC_000601	XLOC_000601	Nasvi2EG000518	SCAFFOLD1:3726981-3733896	toll	wt	NOTEST	0.142366	0.0649497	-1.13221	0.241445	0.809211	1	no
XLOC_000602	XLOC_000602	Nasvi2EG000521	SCAFFOLD1:3734159-3841778	toll	wt	NOTEST	0.119776	0.109694	-0.126856	0.0559195	0.955406	1	no
XLOC_000603	XLOC_000603	Nasvi2EG036920	SCAFFOLD1:3844333-3846498	toll	wt	NOTEST	0.0267664	0.0093123	-1.52321	0.521498	0.60202	1	no
XLOC_000604	XLOC_000604	Nasvi2EG036921	SCAFFOLD1:3865411-3867439	toll	wt	NOTEST	0.0631566	0.0755307	0.25813	-0.169032	0.865772	1	no
XLOC_000605	XLOC_000605	Nasvi2EG000533	SCAFFOLD1:3867550-3871723	toll	wt	NOTEST	0.0191637	0.0243266	0.344161	-0.164132	0.869627	1	no
XLOC_000606	XLOC_000606	Nasvi2EG000535,Nasvi2EG036922	SCAFFOLD1:3872503-3875183	toll	wt	NOTEST	0.0351978	0.0193819	-0.860775	0.501149	0.616266	1	no
XLOC_000607	XLOC_000607	Nasvi2EG036923	SCAFFOLD1:3875552-3877508	toll	wt	NOTEST	0.0494159	0.0311931	-0.663746	0.421822	0.673155	1	no
XLOC_000608	XLOC_000608	Nasvi2EG036924	SCAFFOLD1:3878266-3880173	toll	wt	NOTEST	0	0.0143839	1.79769e+308	1.79769e+308	0.326965	1	no
XLOC_000609	XLOC_000609	Nasvi2EG036925	SCAFFOLD1:3882328-3884243	toll	wt	NOTEST	0.0156808	0	-1.79769e+308	-1.79769e+308	0.319385	1	no
XLOC_000610	XLOC_000610	Nasvi2EG000541,Nasvi2EG036926	SCAFFOLD1:3884716-3886838	toll	wt	NOTEST	0.0543906	0.0723119	0.410877	-0.266107	0.790157	1	no
XLOC_000611	XLOC_000611	Nasvi2EG036927	SCAFFOLD1:3887439-3889438	toll	wt	NOTEST	0.133496	0.116006	-0.202589	0.193541	0.846535	1	no
XLOC_000612	XLOC_000612	Nasvi2EG036928	SCAFFOLD1:3890116-3892144	toll	wt	NOTEST	0.0275892	0.0323323	0.228875	-0.127502	0.898543	1	no
XLOC_000613	XLOC_000613	Nasvi2EG036929	SCAFFOLD1:3895618-3897454	toll	wt	NOTEST	0.0175081	0.0424423	1.27748	-0.430889	0.666549	1	no
XLOC_000614	XLOC_000614	Nasvi2EG036930	SCAFFOLD1:3897966-3899698	toll	wt	NOTEST	0.0223178	0.0407124	0.867274	-0.376173	0.706788	1	no
XLOC_000615	XLOC_000615	Nasvi2EG036931	SCAFFOLD1:3900372-3902102	toll	wt	NOTEST	0.0336785	0.0179252	-0.909835	0.275367	0.783034	1	no
XLOC_000616	XLOC_000616	Nasvi2EG000548	SCAFFOLD1:3902605-3905034	toll	wt	NOTEST	0	0	0	0	1	1	no
XLOC_000618	XLOC_000618	Nasvi2EG000553	SCAFFOLD1:3947140-3952361	toll	wt	NOTEST	0.0381294	0.0480899	0.334832	-0.231661	0.816801	1	no
XLOC_000619	XLOC_000619	Nasvi2EG000559	SCAFFOLD1:3972294-3977261	toll	wt	NOTEST	0.252644	0.0777099	-1.70093	1.22933	0.218947	1	no
XLOC_000626	XLOC_000626	Nasvi2EG000591	SCAFFOLD1:4137720-4138457	toll	wt	NOTEST	0.0323708	0.0324749	0.00462942	-0.00165047	0.998683	1	no
XLOC_000627	XLOC_000627	Nasvi2EG000592	SCAFFOLD1:4139095-4140426	toll	wt	NOTEST	0.0422441	0.0716396	0.762007	-0.376412	0.70661	1	no
XLOC_000633	XLOC_000633	Nasvi2EG000600	SCAFFOLD1:4183601-4184126	toll	wt	NOTEST	0.342023	0.33148	-0.0451706	0.0388052	0.969046	1	no
XLOC_000636	XLOC_000636	Nasvi2EG000611	SCAFFOLD1:4260494-4426454	toll	wt	NOTEST	0.031837	0.0256002	-0.314552	0.376212	0.706759	1	no
XLOC_000637	XLOC_000637	Nasvi2EG000623	SCAFFOLD1:4437591-4446836	toll	wt	NOTEST	0.00193256	0.00848581	2.13454	-0.459984	0.645528	1	no
XLOC_000638	XLOC_000638	Nasvi2EG000625	SCAFFOLD1:4459249-4461766	toll	wt	NOTEST	0.0139657	0.0110379	-0.339419	0.100188	0.920195	1	no
XLOC_000639	XLOC_000639	Nasvi2EG000628	SCAFFOLD1:4495297-4516305	toll	wt	NOTEST	0.0363028	0.0207508	-0.806913	0.389179	0.697144	1	no
XLOC_000641	XLOC_000641	Nasvi2EG000635	SCAFFOLD1:4576185-4580650	toll	wt	NOTEST	0.0210882	0.0458337	1.11998	-0.382614	0.702006	1	no
XLOC_000643	XLOC_000643	Nasvi2EG000642	SCAFFOLD1:4621583-4624370	toll	wt	NOTEST	0.02587	0.0205718	-0.330611	0.151385	0.879672	1	no
XLOC_000644	XLOC_000644	Nasvi2EG000643,Nasvi2EG000644,Nasvi2EG000645	SCAFFOLD1:4625012-4631590	toll	wt	NOTEST	0.125349	0.0764994	-0.712427	0.515124	0.606466	1	no
XLOC_000645	XLOC_000645	Nasvi2EG036935	SCAFFOLD1:4640691-4693522	toll	wt	NOTEST	0.0149574	0.0209114	0.483434	-0.271207	0.786232	1	no
XLOC_000646	XLOC_000646	Nasvi2EG000649	SCAFFOLD1:4719328-4733415	toll	wt	NOTEST	0	0	0	0	1	1	no
XLOC_000648	XLOC_000648	Nasvi2EG000661	SCAFFOLD1:4779799-4822447	toll	wt	NOTEST	0.0432422	0.0223395	-0.952845	0.105324	0.916119	1	no
XLOC_000650	XLOC_000650	Nasvi2EG000670	SCAFFOLD1:5050838-5051984	toll	wt	NOTEST	0.0167351	0	-1.79769e+308	-1.79769e+308	0.319385	1	no
XLOC_000651	XLOC_000651	Nasvi2EG000672	SCAFFOLD1:5084275-5096734	toll	wt	NOTEST	0.181898	0.124821	-0.54327	0.632021	0.527373	1	no
XLOC_000653	XLOC_000653	Nasvi2EG000675	SCAFFOLD1:5158935-5173037	toll	wt	NOTEST	0.0492651	0.017283	-1.51121	0.518444	0.604149	1	no
XLOC_000654	XLOC_000654	Nasvi2EG000677	SCAFFOLD1:5201326-5205309	toll	wt	NOTEST	0	0.012691	1.79769e+308	1.79769e+308	0.313625	1	no
XLOC_000657	XLOC_000657	Nasvi2EG000688	SCAFFOLD1:5386035-5396948	toll	wt	NOTEST	0	0	0	0	1	1	no
XLOC_000659	XLOC_000659	Nasvi2EG000691	SCAFFOLD1:5458497-5466033	toll	wt	NOTEST	0.0727902	0.0299232	-1.28248	0.741911	0.458141	1	no
XLOC_000660	XLOC_000660	Nasvi2EG000693	SCAFFOLD1:5479369-5515924	toll	wt	NOTEST	0	0	0	0	1	1	no
XLOC_000661	XLOC_000661	Nasvi2EG000694	SCAFFOLD1:5479369-5515924	toll	wt	NOTEST	0	0	0	0	1	1	no
XLOC_000662	XLOC_000662	Nasvi2EG000695	SCAFFOLD1:5479369-5515924	toll	wt	NOTEST	0	0.0673979	1.79769e+308	1.79769e+308	0.263037	1	no
XLOC_000663	XLOC_000663	Nasvi2EG000696	SCAFFOLD1:5479369-5515924	toll	wt	NOTEST	0.173155	0.0565196	-1.61524	0.639975	0.522189	1	no
XLOC_000670	XLOC_000670	Nasvi2EG000707	SCAFFOLD1:5573912-5587140	toll	wt	NOTEST	0.117468	0.0865458	-0.440736	0.569849	0.56878	1	no
XLOC_000675	XLOC_000675	Nasvi2EG000720	SCAFFOLD1:5631676-5638173	toll	wt	NOTEST	0.00749812	0.0165209	1.1397	-0.295304	0.767762	1	no
XLOC_000676	XLOC_000676	Nasvi2EG000721	SCAFFOLD1:5638257-5640035	toll	wt	NOTEST	0.0628098	0.0813473	0.373105	-0.206894	0.836092	1	no
XLOC_000679	XLOC_000679	Nasvi2EG000730	SCAFFOLD1:5662817-5664293	toll	wt	NOTEST	0.153771	0.0957417	-0.683565	0.560503	0.575137	1	no
XLOC_000687	XLOC_000687	Nasvi2EG000759	SCAFFOLD1:6001232-6014432	toll	wt	NOTEST	0.170424	0.33277	0.965396	-1.30426	0.192144	1	no
XLOC_000689	XLOC_000689	Nasvi2EG000767	SCAFFOLD1:6043553-6046488	toll	wt	NOTEST	0	0.00649911	1.79769e+308	1.79769e+308	0.365472	1	no
XLOC_000691	XLOC_000691	Nasvi2EG000771	SCAFFOLD1:6051863-6052478	toll	wt	NOTEST	0.269155	0.164952	-0.70639	0.53034	0.595877	1	no
XLOC_000693	XLOC_000693	Nasvi2EG000776	SCAFFOLD1:6151789-6152858	toll	wt	NOTEST	0	0.0259266	1.79769e+308	1.79769e+308	0.33185	1	no
XLOC_000694	XLOC_000694	Nasvi2EG000777	SCAFFOLD1:6153121-6154196	toll	wt	NOTEST	0.0213723	0	-1.79769e+308	-1.79769e+308	0.359905	1	no
XLOC_000706	XLOC_000706	Nasvi2EG000819	SCAFFOLD1:6540395-6543053	toll	wt	NOTEST	0.0567705	0.0668692	0.2362	-0.124477	0.900938	1	no
XLOC_000715	XLOC_000715	Nasvi2EG036940	SCAFFOLD1:6668061-6669832	toll	wt	NOTEST	0.0102251	0	-1.79769e+308	-1.79769e+308	0.319385	1	no
XLOC_000716	XLOC_000716	Nasvi2EG000843	SCAFFOLD1:6680495-6687995	toll	wt	NOTEST	0.225379	0.141874	-0.667739	0.409351	0.682282	1	no
XLOC_000717	XLOC_000717	Nasvi2EG000844	SCAFFOLD1:6688656-6690988	toll	wt	NOTEST	0	0	0	0	1	1	no
XLOC_000718	XLOC_000718	Nasvi2EG000845	SCAFFOLD1:6691588-6694689	toll	wt	NOTEST	0.178961	0.318366	0.83104	-0.929271	0.352749	1	no
XLOC_000720	XLOC_000720	Nasvi2EG000848	SCAFFOLD1:6700444-6704499	toll	wt	NOTEST	0.045716	0.0736556	0.688094	-0.398064	0.690583	1	no
XLOC_000722	XLOC_000722	Nasvi2EG000853,Nasvi2EG036942	SCAFFOLD1:6739248-6741263	toll	wt	NOTEST	0.041554	0.120719	1.5386	-0.851094	0.394717	1	no
XLOC_000723	XLOC_000723	Nasvi2EG036943	SCAFFOLD1:6741957-6743813	toll	wt	NOTEST	0.0219422	0.0110118	-0.994653	0.307681	0.758325	1	no
XLOC_000724	XLOC_000724	Nasvi2EG000854	SCAFFOLD1:6744208-6746718	toll	wt	NOTEST	0.0149172	0.014365	-0.054419	0.0188927	0.984927	1	no
XLOC_000732	XLOC_000732	Nasvi2EG000868	SCAFFOLD1:6826835-6893945	toll	wt	NOTEST	0.0296147	0.0198156	-0.579676	0.253757	0.799683	1	no
XLOC_000733	XLOC_000733	Nasvi2EG000872	SCAFFOLD1:6935605-6939476	toll	wt	NOTEST	0	0	0	0	1	1	no
XLOC_000737	XLOC_000737	Nasvi2EG000886	SCAFFOLD1:7048452-7052337	toll	wt	NOTEST	0.0205727	0.0587094	1.51286	-0.49396	0.621335	1	no
XLOC_000738	XLOC_000738	Nasvi2EG000887	SCAFFOLD1:7056162-7081205	toll	wt	NOTEST	0	0	0	0	1	1	no
XLOC_000739	XLOC_000739	Nasvi2EG000889	SCAFFOLD1:7056162-7081205	toll	wt	NOTEST	0	0.091481	1.79769e+308	1.79769e+308	0.338907	1	no
XLOC_000740	XLOC_000740	Nasvi2EG000894	SCAFFOLD1:7083953-7099008	toll	wt	NOTEST	0	0	0	0	1	1	no
XLOC_000742	XLOC_000742	Nasvi2EG000898	SCAFFOLD1:7173588-7174735	toll	wt	NOTEST	0.107851	0.0838577	-0.363031	0.142647	0.886569	1	no
XLOC_000760	XLOC_000760	Nasvi2EG000977	SCAFFOLD1:7968500-7983356	toll	wt	NOTEST	0.074969	0.0137495	-2.44691	0.655391	0.512216	1	no
XLOC_000766	XLOC_000766	Nasvi2EG001005	SCAFFOLD1:8102170-8105483	toll	wt	NOTEST	0.0429282	0.0278999	-0.621667	0.197266	0.843619	1	no
XLOC_000813	XLOC_000813	Nasvi2EG001124	SCAFFOLD1:8843236-8845021	toll	wt	NOTEST	0.0885608	0.0965249	0.124233	-0.0807357	0.935652	1	no
XLOC_000816	XLOC_000816	Nasvi2EG001137	SCAFFOLD1:8932344-9000551	toll	wt	NOTEST	0.0413839	0.0330431	-0.324722	0.0650435	0.948139	1	no
XLOC_000826	XLOC_000826	Nasvi2EG001165	SCAFFOLD1:9110901-9117094	toll	wt	NOTEST	0.32424	0.131718	-1.29961	0.317397	0.750943	1	no
XLOC_000830	XLOC_000830	Nasvi2EG001176	SCAFFOLD1:9262509-9270966	toll	wt	NOTEST	0.0897449	0.0773455	-0.214511	0.199865	0.841586	1	no
XLOC_000833	XLOC_000833	Nasvi2EG001185	SCAFFOLD1:9344793-9363190	toll	wt	NOTEST	0	0	0	0	1	1	no
XLOC_000835	XLOC_000835	Nasvi2EG001193	SCAFFOLD1:9418776-9420899	toll	wt	NOTEST	0.0189751	0.00996408	-0.929297	0.206244	0.8366	1	no
XLOC_000837	XLOC_000837	Nasvi2EG006252	SCAFFOLD10:92896-118942	toll	wt	NOTEST	0.00262173	0.00260425	-0.00965543	0.00538795	0.995701	1	no
XLOC_000842	XLOC_000842	Nasvi2EG006268	SCAFFOLD10:265015-279585	toll	wt	NOTEST	0.285322	0.134124	-1.08903	0.57097	0.56802	1	no
XLOC_000845	XLOC_000845	Nasvi2EG006276	SCAFFOLD10:295672-307666	toll	wt	NOTEST	0	0	0	0	1	1	no
XLOC_000848	XLOC_000848	Nasvi2EG006289,Nasvi2EG006292	SCAFFOLD10:339307-352123	toll	wt	NOTEST	0.0666024	0.0854635	0.359734	-0.266376	0.789949	1	no
XLOC_000849	XLOC_000849	Nasvi2EG006295	SCAFFOLD10:360918-420398	toll	wt	NOTEST	0	0	0	0	1	1	no
XLOC_000850	XLOC_000850	Nasvi2EG006301	SCAFFOLD10:550011-570271	toll	wt	NOTEST	0.0941278	0.0506308	-0.894605	0.741442	0.458426	1	no
XLOC_000852	XLOC_000852	Nasvi2EG037083	SCAFFOLD10:577994-579491	toll	wt	NOTEST	0.0648315	0.188272	1.53805	-1.11749	0.263783	1	no
XLOC_000853	XLOC_000853	Nasvi2EG006303	SCAFFOLD10:579730-582694	toll	wt	NOTEST	0.130092	0.122637	-0.0851344	0.10706	0.914741	1	no
XLOC_000854	XLOC_000854	Nasvi2EG006304	SCAFFOLD10:583544-588644	toll	wt	NOTEST	0.154218	0.184481	0.258504	-0.322269	0.747249	1	no
XLOC_000855	XLOC_000855	Nasvi2EG006308	SCAFFOLD10:593200-595487	toll	wt	NOTEST	0.0907788	0.119115	0.391927	-0.390346	0.696281	1	no
XLOC_000859	XLOC_000859	Nasvi2EG006315	SCAFFOLD10:647828-650831	toll	wt	NOTEST	0.122668	0.0237412	-2.36929	1.38568	0.165846	1	no
XLOC_000864	XLOC_000864	Nasvi2EG006329,Nasvi2EG006330	SCAFFOLD10:851899-866721	toll	wt	NOTEST	0.0574915	0.100235	0.801966	-0.682747	0.494767	1	no
XLOC_000865	XLOC_000865	Nasvi2EG006332	SCAFFOLD10:851899-866721	toll	wt	NOTEST	0.0217982	0.0566044	1.37671	-0.853616	0.393318	1	no
XLOC_000868	XLOC_000868	Nasvi2EG006351	SCAFFOLD10:992593-1118743	toll	wt	NOTEST	0	0	0	0	1	1	no
XLOC_000869	XLOC_000869	Nasvi2EG006352	SCAFFOLD10:992593-1118743	toll	wt	NOTEST	0.0342831	0	-1.79769e+308	-1.79769e+308	0.353751	1	no
XLOC_000870	XLOC_000870	Nasvi2EG006354	SCAFFOLD10:992593-1118743	toll	wt	NOTEST	0.0138557	0.0127085	-0.124686	0.0280199	0.977646	1	no
XLOC_000872	XLOC_000872	Nasvi2EG006358	SCAFFOLD10:992593-1118743	toll	wt	NOTEST	0.027883	0.0120092	-1.21525	0.298275	0.765493	1	no
XLOC_000873	XLOC_000873	Nasvi2EG006364	SCAFFOLD10:1135824-1137579	toll	wt	NOTEST	0	0.0328919	1.79769e+308	1.79769e+308	0.135223	1	no
XLOC_000874	XLOC_000874	Nasvi2EG006368	SCAFFOLD10:1161521-1181303	toll	wt	NOTEST	0.001784	0.00325304	0.866669	-0.357046	0.721058	1	no
XLOC_000875	XLOC_000875	Nasvi2EG006371	SCAFFOLD10:1192349-1195444	toll	wt	NOTEST	0.0365491	0.0396333	0.116878	-0.0928549	0.926019	1	no
XLOC_000876	XLOC_000876	Nasvi2EG006372	SCAFFOLD10:1198548-1208762	toll	wt	NOTEST	0.122867	0.122146	-0.00849534	0.00467996	0.996266	1	no
XLOC_000878	XLOC_000878	Nasvi2EG006378	SCAFFOLD10:1233323-1243438	toll	wt	NOTEST	0.0164232	0.0181074	0.14084	-0.0407559	0.967491	1	no
XLOC_000879	XLOC_000879	Nasvi2EG006382	SCAFFOLD10:1253008-1254696	toll	wt	NOTEST	0.0228858	0	-1.79769e+308	-1.79769e+308	0.290316	1	no
XLOC_000884	XLOC_000884	Nasvi2EG006391,Nasvi2EG006392	SCAFFOLD10:1302697-1319717	toll	wt	NOTEST	0.175369	0.157048	-0.159182	0.189872	0.849409	1	no
XLOC_000885	XLOC_000885	Nasvi2EG006394	SCAFFOLD10:1327126-1332842	toll	wt	NOTEST	0.064306	0.10896	0.760773	-0.640422	0.521898	1	no
XLOC_000886	XLOC_000886	Nasvi2EG006396	SCAFFOLD10:1341190-1342171	toll	wt	NOTEST	0.0332399	0.0227893	-0.544558	0.144783	0.884882	1	no
XLOC_000889	XLOC_000889	Nasvi2EG037084	SCAFFOLD10:1383930-1385358	toll	wt	NOTEST	0.0666859	0.0476956	-0.483525	0.261532	0.793682	1	no
XLOC_000896	XLOC_000896	Nasvi2EG006418	SCAFFOLD10:1479015-1485656	toll	wt	NOTEST	0.0650131	0.032725	-0.990338	0.821775	0.411205	1	no
XLOC_000897	XLOC_000897	Nasvi2EG006425	SCAFFOLD10:1492924-1494367	toll	wt	NOTEST	0.0530558	0.0409127	-0.374962	0.233184	0.815619	1	no
XLOC_000902	XLOC_000902	Nasvi2EG006433	SCAFFOLD10:1583090-1584971	toll	wt	NOTEST	0	0.0117472	1.79769e+308	1.79769e+308	0.341729	1	no
XLOC_000907	XLOC_000907	Nasvi2EG006446	SCAFFOLD10:1649620-1651843	toll	wt	NOTEST	0.00973428	0.0279918	1.52386	-0.314889	0.752846	1	no
XLOC_000908	XLOC_000908	Nasvi2EG006447,Nasvi2EG006448	SCAFFOLD10:1655127-1660576	toll	wt	NOTEST	0.0576504	0.107826	0.903307	-0.698065	0.485137	1	no
XLOC_000915	XLOC_000915	Nasvi2EG006461	SCAFFOLD10:1779471-1781836	toll	wt	NOTEST	0.0467301	0.0851824	0.866202	-0.646994	0.517636	1	no
XLOC_000916	XLOC_000916	Nasvi2EG006462	SCAFFOLD10:1782071-1789328	toll	wt	NOTEST	0.137092	0.0892655	-0.618964	0.6769	0.49847	1	no
XLOC_000917	XLOC_000917	Nasvi2EG006467	SCAFFOLD10:1803270-1805905	toll	wt	NOTEST	0.0253239	0.0301805	0.253118	-0.133765	0.893588	1	no
XLOC_000926	XLOC_000926	Nasvi2EG006493	SCAFFOLD10:1933817-1934931	toll	wt	NOTEST	0.184276	0.189654	0.041499	-0.0370717	0.970428	1	no
XLOC_000931	XLOC_000931	Nasvi2EG006506	SCAFFOLD10:1978525-1994694	toll	wt	NOTEST	0.0691962	0.0792142	0.195065	-0.139211	0.889283	1	no
XLOC_000932	XLOC_000932	Nasvi2EG006508	SCAFFOLD10:1994881-1996692	toll	wt	NOTEST	0.00997669	0	-1.79769e+308	-1.79769e+308	0.250759	1	no
XLOC_000933	XLOC_000933	Nasvi2EG006511	SCAFFOLD10:2009154-2009946	toll	wt	NOTEST	0	0.0536573	1.79769e+308	1.79769e+308	0.239001	1	no
XLOC_000934	XLOC_000934	Nasvi2EG006512	SCAFFOLD10:2010319-2013661	toll	wt	NOTEST	0.0388787	0.0153442	-1.34129	0.643666	0.519792	1	no
XLOC_000935	XLOC_000935	Nasvi2EG006515	SCAFFOLD10:2022189-2022466	toll	wt	NOTEST	0	0	0	0	1	1	no
XLOC_000944	XLOC_000944	Nasvi2EG006547	SCAFFOLD10:2177020-2181581	toll	wt	NOTEST	0	0.0315773	1.79769e+308	1.79769e+308	0.334159	1	no
XLOC_000949	XLOC_000949	Nasvi2EG006571	SCAFFOLD10:2346217-2402743	toll	wt	NOTEST	0.0139622	0.0308364	1.14311	-0.755677	0.449843	1	no
XLOC_000951	XLOC_000951	Nasvi2EG006580	SCAFFOLD10:2481235-2579395	toll	wt	NOTEST	0.114131	0.100928	-0.177366	0.0914996	0.927096	1	no
XLOC_000956	XLOC_000956	Nasvi2EG006600	SCAFFOLD10:2690151-2691336	toll	wt	NOTEST	0.31053	0.309425	-0.00513889	0.00546693	0.995638	1	no
XLOC_000958	XLOC_000958	Nasvi2EG006604	SCAFFOLD10:2702234-2702791	toll	wt	NOTEST	0.0890086	0.0473066	-0.911902	0.374659	0.707914	1	no
XLOC_000963	XLOC_000963	Nasvi2EG006618	SCAFFOLD10:2772047-2774679	toll	wt	NOTEST	0.0323207	0.0147357	-1.13315	0.242859	0.808115	1	no
XLOC_000966	XLOC_000966	Nasvi2EG006623	SCAFFOLD10:2798086-2800194	toll	wt	NOTEST	0.136132	0.185423	0.445813	-0.386226	0.699329	1	no
XLOC_000968	XLOC_000968	Nasvi2EG006628	SCAFFOLD10:2831847-2903016	toll	wt	NOTEST	0	0	0	0	1	1	no
XLOC_000969	XLOC_000969	Nasvi2EG006630	SCAFFOLD10:2831847-2903016	toll	wt	NOTEST	0	0	0	0	1	1	no
XLOC_000970	XLOC_000970	Nasvi2EG006631	SCAFFOLD10:2831847-2903016	toll	wt	NOTEST	0	0	0	0	1	1	no
XLOC_000973	XLOC_000973	Nasvi2EG006647	SCAFFOLD10:2966016-3011475	toll	wt	NOTEST	0.0664154	0.0619813	-0.099685	0.0825359	0.934221	1	no
XLOC_000974	XLOC_000974	Nasvi2EG006652	SCAFFOLD10:3043182-3044515	toll	wt	NOTEST	0	0	0	0	1	1	no
XLOC_000975	XLOC_000975	Nasvi2EG006657	SCAFFOLD10:3094538-3097254	toll	wt	NOTEST	0	0	0	0	1	1	no
XLOC_000976	XLOC_000976	Nasvi2EG006659	SCAFFOLD10:3103217-3106693	toll	wt	NOTEST	0.0119605	0.00454792	-1.39499	0.347202	0.728439	1	no
XLOC_000977	XLOC_000977	Nasvi2EG006661	SCAFFOLD10:3106775-3116032	toll	wt	NOTEST	0	0	0	0	1	1	no
XLOC_000981	XLOC_000981	Nasvi2EG037089	SCAFFOLD10:3187103-3188613	toll	wt	NOTEST	0.0259982	0.0180817	-0.52388	0.158555	0.874019	1	no
XLOC_000984	XLOC_000984	Nasvi2EG006250	SCAFFOLD10:6295-90387	toll	wt	NOTEST	0	0	0	0	1	1	no
XLOC_000985	XLOC_000985	Nasvi2EG006253	SCAFFOLD10:143245-145861	toll	wt	NOTEST	0	0.0122876	1.79769e+308	1.79769e+308	0.184962	1	no
XLOC_000986	XLOC_000986	Nasvi2EG006254	SCAFFOLD10:146408-149871	toll	wt	NOTEST	0	0	0	0	1	1	no
XLOC_000989	XLOC_000989	Nasvi2EG006258	SCAFFOLD10:174612-186738	toll	wt	NOTEST	0.302212	0.215351	-0.48887	0.363551	0.716193	1	no
XLOC_000991	XLOC_000991	Nasvi2EG006269	SCAFFOLD10:265015-279585	toll	wt	NOTEST	0.0322419	0	-1.79769e+308	-1.79769e+308	0.20332	1	no
XLOC_000993	XLOC_000993	Nasvi2EG006272	SCAFFOLD10:283305-290265	toll	wt	NOTEST	0.0299092	0.109846	1.87683	-0.844602	0.398333	1	no
XLOC_000994	XLOC_000994	Nasvi2EG006277,Nasvi2EG006278	SCAFFOLD10:295672-307666	toll	wt	NOTEST	0.0513184	0.130899	1.3509	-0.858168	0.3908	1	no
XLOC_000995	XLOC_000995	Nasvi2EG006282	SCAFFOLD10:320159-322916	toll	wt	NOTEST	0	0.0219872	1.79769e+308	1.79769e+308	0.326965	1	no
XLOC_000996	XLOC_000996	Nasvi2EG006287	SCAFFOLD10:337499-337793	toll	wt	NOTEST	0.251409	0	-1.79769e+308	-1.79769e+308	0.179097	1	no
XLOC_000997	XLOC_000997	Nasvi2EG006290	SCAFFOLD10:339307-352123	toll	wt	NOTEST	0.122404	0.0280785	-2.12411	0.620079	0.535206	1	no
XLOC_000998	XLOC_000998	Nasvi2EG006291	SCAFFOLD10:339307-352123	toll	wt	NOTEST	0.0620434	0.0597499	-0.0543417	0.0266804	0.978715	1	no
XLOC_000999	XLOC_000999	Nasvi2EG006293	SCAFFOLD10:360918-420398	toll	wt	NOTEST	0.00968399	0.0049806	-0.959281	0.334447	0.738042	1	no
XLOC_001001	XLOC_001001	Nasvi2EG006298	SCAFFOLD10:529996-531574	toll	wt	NOTEST	0	0.0131751	1.79769e+308	1.79769e+308	0.289412	1	no
XLOC_001002	XLOC_001002	Nasvi2EG006299	SCAFFOLD10:533997-535105	toll	wt	NOTEST	0.0662035	0.0247891	-1.4172	0.345592	0.729649	1	no
XLOC_001003	XLOC_001003	Nasvi2EG006300	SCAFFOLD10:543557-544486	toll	wt	NOTEST	0	0.0576976	1.79769e+308	1.79769e+308	0.289412	1	no
XLOC_001009	XLOC_001009	Nasvi2EG006320	SCAFFOLD10:698662-701586	toll	wt	NOTEST	0.0762559	0.0554985	-0.458401	0.321283	0.747996	1	no
XLOC_001011	XLOC_001011	Nasvi2EG006322	SCAFFOLD10:708704-711734	toll	wt	NOTEST	0.00647808	0	-1.79769e+308	-1.79769e+308	0.297837	1	no
XLOC_001012	XLOC_001012	Nasvi2EG006324	SCAFFOLD10:745976-750871	toll	wt	NOTEST	0.0448368	0.0862378	0.943638	-1.0899	0.275757	1	no
XLOC_001014	XLOC_001014	Nasvi2EG006331	SCAFFOLD10:851899-866721	toll	wt	NOTEST	0.102776	0.12863	0.323731	-0.218528	0.827017	1	no
XLOC_001015	XLOC_001015	Nasvi2EG006333	SCAFFOLD10:866752-868767	toll	wt	NOTEST	0.0148717	0	-1.79769e+308	-1.79769e+308	0.319385	1	no
XLOC_001016	XLOC_001016	Nasvi2EG006334,Nasvi2EG006335	SCAFFOLD10:869317-870392	toll	wt	NOTEST	0	0	0	0	1	1	no
XLOC_001017	XLOC_001017	Nasvi2EG006336	SCAFFOLD10:870489-872982	toll	wt	NOTEST	0.327021	0.0124976	-4.70967	1.4408	0.149642	1	no
XLOC_001018	XLOC_001018	Nasvi2EG006338	SCAFFOLD10:874734-882994	toll	wt	NOTEST	0.0515068	0.0395498	-0.381091	0.321401	0.747907	1	no
XLOC_001019	XLOC_001019	Nasvi2EG006341	SCAFFOLD10:885482-989772	toll	wt	NOTEST	0.0637098	0.0297841	-1.09697	0.112095	0.910748	1	no
XLOC_001022	XLOC_001022	Nasvi2EG006350,Nasvi2EG006355,Nasvi2EG006359	SCAFFOLD10:992593-1118743	toll	wt	NOTEST	0.0790031	0.0165424	-2.25575	0.622352	0.53371	1	no
XLOC_001024	XLOC_001024	Nasvi2EG006366	SCAFFOLD10:1142060-1155288	toll	wt	NOTEST	0	0.00576412	1.79769e+308	1.79769e+308	0.348921	1	no
XLOC_001025	XLOC_001025	Nasvi2EG006369	SCAFFOLD10:1161521-1181303	toll	wt	NOTEST	0	0.164315	1.79769e+308	1.79769e+308	0.0893247	1	no
XLOC_001026	XLOC_001026	Nasvi2EG006373	SCAFFOLD10:1198548-1208762	toll	wt	NOTEST	0	0	0	0	1	1	no
XLOC_001027	XLOC_001027	Nasvi2EG006379	SCAFFOLD10:1244155-1244686	toll	wt	NOTEST	0	0	0	0	1	1	no
XLOC_001028	XLOC_001028	Nasvi2EG006380	SCAFFOLD10:1246253-1249048	toll	wt	NOTEST	0.0257913	0.0384304	0.575363	-0.337095	0.736045	1	no
XLOC_001029	XLOC_001029	Nasvi2EG006381	SCAFFOLD10:1251690-1252327	toll	wt	NOTEST	0	0	0	0	1	1	no
XLOC_001031	XLOC_001031	Nasvi2EG006390	SCAFFOLD10:1302697-1319717	toll	wt	NOTEST	0.206274	0.18156	-0.184116	0.233256	0.815563	1	no
XLOC_001033	XLOC_001033	Nasvi2EG006397	SCAFFOLD10:1343725-1353636	toll	wt	NOTEST	0.0791327	0.0540276	-0.550577	0.431099	0.666396	1	no
XLOC_001034	XLOC_001034	Nasvi2EG006398	SCAFFOLD10:1361400-1364089	toll	wt	NOTEST	0.0276078	0.0328225	0.249605	-0.12522	0.900349	1	no
XLOC_001035	XLOC_001035	Nasvi2EG006399	SCAFFOLD10:1365169-1372661	toll	wt	NOTEST	0.0414593	0.0193826	-1.09693	0.420171	0.67436	1	no
XLOC_001041	XLOC_001041	Nasvi2EG037085	SCAFFOLD10:1485746-1487568	toll	wt	NOTEST	0.036275	0.0408598	0.171708	-0.0632397	0.949576	1	no
XLOC_001042	XLOC_001042	Nasvi2EG037086	SCAFFOLD10:1488729-1490205	toll	wt	NOTEST	0.0194929	0	-1.79769e+308	-1.79769e+308	0.339717	1	no
XLOC_001045	XLOC_001045	Nasvi2EG006432	SCAFFOLD10:1577122-1582575	toll	wt	NOTEST	0.0525785	0.061917	0.235862	-0.145317	0.88446	1	no
XLOC_001055	XLOC_001055	Nasvi2EG006460	SCAFFOLD10:1775173-1778886	toll	wt	NOTEST	0.0909921	0.124454	0.4518	-0.573583	0.56625	1	no
XLOC_001059	XLOC_001059	Nasvi2EG006471	SCAFFOLD10:1816839-1821214	toll	wt	NOTEST	0.130483	0.137157	0.0719684	-0.072713	0.942035	1	no
XLOC_001066	XLOC_001066	Nasvi2EG006491	SCAFFOLD10:1929424-1930045	toll	wt	NOTEST	0.303605	0.126417	-1.26401	0.741725	0.458254	1	no
XLOC_001071	XLOC_001071	Nasvi2EG006503	SCAFFOLD10:1978525-1994694	toll	wt	NOTEST	0.288014	0.261255	-0.140679	0.140338	0.888393	1	no
XLOC_001072	XLOC_001072	Nasvi2EG006523	SCAFFOLD10:2036150-2109728	toll	wt	NOTEST	0.0188289	0.0426613	1.17998	-0.0806636	0.935709	1	no
XLOC_001076	XLOC_001076	Nasvi2EG006529	SCAFFOLD10:2112716-2115431	toll	wt	NOTEST	0.300848	0.190117	-0.662147	0.507848	0.61156	1	no
XLOC_001077	XLOC_001077	Nasvi2EG006531	SCAFFOLD10:2117434-2119891	toll	wt	NOTEST	0.321213	0.211823	-0.600674	0.747378	0.454835	1	no
XLOC_001079	XLOC_001079	Nasvi2EG006533	SCAFFOLD10:2122651-2124425	toll	wt	NOTEST	0.0146594	0.0166151	0.180667	-0.0383223	0.969431	1	no
XLOC_001080	XLOC_001080	Nasvi2EG006534	SCAFFOLD10:2126936-2129443	toll	wt	NOTEST	0.313897	0.0816282	-1.94315	1.64557	0.0998524	1	no
XLOC_001084	XLOC_001084	Nasvi2EG006544	SCAFFOLD10:2161289-2176876	toll	wt	NOTEST	0.118026	0.042172	-1.48474	0.131986	0.894995	1	no
XLOC_001093	XLOC_001093	Nasvi2EG006561	SCAFFOLD10:2270534-2273469	toll	wt	NOTEST	0.0492489	0.0473402	-0.0570251	0.039312	0.968642	1	no
XLOC_001094	XLOC_001094	Nasvi2EG006562,Nasvi2EG006563	SCAFFOLD10:2275760-2283246	toll	wt	NOTEST	0.0460989	0.068209	0.56523	-0.281748	0.778137	1	no
XLOC_001095	XLOC_001095	Nasvi2EG006566	SCAFFOLD10:2297347-2328582	toll	wt	NOTEST	0.0289566	0.0447661	0.628515	-0.298022	0.765686	1	no
XLOC_001096	XLOC_001096	Nasvi2EG006570	SCAFFOLD10:2343770-2345793	toll	wt	NOTEST	0.0819315	0.126806	0.630136	-0.381306	0.702976	1	no
XLOC_001097	XLOC_001097	Nasvi2EG006572	SCAFFOLD10:2346217-2402743	toll	wt	NOTEST	0.00489828	0.00527911	0.108018	-0.0239264	0.980911	1	no
XLOC_001099	XLOC_001099	Nasvi2EG006581	SCAFFOLD10:2481235-2579395	toll	wt	NOTEST	0	0.0153357	1.79769e+308	1.79769e+308	0.32697	1	no
XLOC_001100	XLOC_001100	Nasvi2EG006583	SCAFFOLD10:2481235-2579395	toll	wt	NOTEST	0	0.00784365	1.79769e+308	1.79769e+308	0.331601	1	no
XLOC_001104	XLOC_001104	Nasvi2EG006593	SCAFFOLD10:2658842-2660513	toll	wt	NOTEST	0.0880089	0.185542	1.07603	-0.852833	0.393752	1	no
XLOC_001108	XLOC_001108	Nasvi2EG006605	SCAFFOLD10:2705681-2712300	toll	wt	NOTEST	0.184403	0.206289	0.161798	-0.225977	0.821219	1	no
XLOC_001109	XLOC_001109	Nasvi2EG006606	SCAFFOLD10:2719513-2721733	toll	wt	NOTEST	0.0722754	0.0807888	0.160652	-0.129231	0.897175	1	no
XLOC_001114	XLOC_001114	Nasvi2EG006619	SCAFFOLD10:2774867-2776248	toll	wt	NOTEST	0.0337798	0.0123845	-1.44763	0.372797	0.7093	1	no
XLOC_001116	XLOC_001116	Nasvi2EG006627,Nasvi2EG006629,Nasvi2EG006632	SCAFFOLD10:2831847-2903016	toll	wt	NOTEST	0.0654157	0.105552	0.690244	-0.551842	0.581057	1	no
XLOC_001121	XLOC_001121	Nasvi2EG006644,Nasvi2EG006645	SCAFFOLD10:2949476-2953616	toll	wt	NOTEST	0.0171459	0.0108609	-0.658721	0.145464	0.884344	1	no
XLOC_001122	XLOC_001122	Nasvi2EG006646	SCAFFOLD10:2955391-2956045	toll	wt	NOTEST	0.0335498	0	-1.79769e+308	-1.79769e+308	0.319385	1	no
XLOC_001124	XLOC_001124	Nasvi2EG006650	SCAFFOLD10:3022132-3034402	toll	wt	NOTEST	0.00141551	0	-1.79769e+308	-1.79769e+308	0.367363	1	no
XLOC_001125	XLOC_001125	Nasvi2EG006653	SCAFFOLD10:3046240-3053324	toll	wt	NOTEST	0	0	0	0	1	1	no
XLOC_001126	XLOC_001126	Nasvi2EG006655	SCAFFOLD10:3082627-3084874	toll	wt	NOTEST	0.0153871	0	-1.79769e+308	-1.79769e+308	0.319385	1	no
XLOC_001127	XLOC_001127	Nasvi2EG006656	SCAFFOLD10:3088161-3090134	toll	wt	NOTEST	0	0	0	0	1	1	no
XLOC_001128	XLOC_001128	Nasvi2EG006658	SCAFFOLD10:3099704-3103104	toll	wt	NOTEST	0.00573754	0	-1.79769e+308	-1.79769e+308	0.297837	1	no
XLOC_001129	XLOC_001129	Nasvi2EG006660,Nasvi2EG006662	SCAFFOLD10:3106775-3116032	toll	wt	NOTEST	0.0361276	0.0347738	-0.0550996	0.0344837	0.972491	1	no
XLOC_001132	XLOC_001132	Nasvi2EG006670	SCAFFOLD10:3182188-3185872	toll	wt	NOTEST	0.167704	0.143298	-0.226903	0.237492	0.812275	1	no
XLOC_001133	XLOC_001133	Nasvi2EG006676	SCAFFOLD10:3210157-3219971	toll	wt	NOTEST	0.201101	0.0372228	-2.43366	0.486969	0.626281	1	no
XLOC_001134	XLOC_001134	Nasvi2EG018955	SCAFFOLD100:3222-6663	toll	wt	NOTEST	0.0579763	0.0212222	-1.44989	0.624476	0.532315	1	no
XLOC_001135	XLOC_001135	Nasvi2EG018956	SCAFFOLD100:8775-24866	toll	wt	NOTEST	0	0	0	0	1	1	no
XLOC_001136	XLOC_001136	Nasvi2EG018960	SCAFFOLD100:29895-32057	toll	wt	NOTEST	0	0.0115752	1.79769e+308	1.79769e+308	0.365313	1	no
XLOC_001137	XLOC_001137	Nasvi2EG018963,Nasvi2EG018964	SCAFFOLD100:45470-49631	toll	wt	NOTEST	0	0	0	0	1	1	no
XLOC_001138	XLOC_001138	Nasvi2EG018965	SCAFFOLD100:50115-50789	toll	wt	NOTEST	0	0	0	0	1	1	no
XLOC_001139	XLOC_001139	Nasvi2EG018968	SCAFFOLD100:52395-78130	toll	wt	NOTEST	0.0125343	0	-1.79769e+308	-1.79769e+308	0.319386	1	no
XLOC_001140	XLOC_001140	Nasvi2EG018969	SCAFFOLD100:52395-78130	toll	wt	NOTEST	0	0	0	0	1	1	no
XLOC_001141	XLOC_001141	Nasvi2EG018983	SCAFFOLD100:80546-166006	toll	wt	NOTEST	0	0	0	0	1	1	no
XLOC_001142	XLOC_001142	Nasvi2EG018990	SCAFFOLD100:195118-201863	toll	wt	NOTEST	0.00267355	0	-1.79769e+308	-1.79769e+308	0.365763	1	no
XLOC_001147	XLOC_001147	Nasvi2EG018957,Nasvi2EG018958,Nasvi2EG018959	SCAFFOLD100:8775-24866	toll	wt	NOTEST	0.128551	0.00987782	-3.702	1.02592	0.304929	1	no
XLOC_001148	XLOC_001148	Nasvi2EG018961	SCAFFOLD100:32545-33791	toll	wt	NOTEST	0	0	0	0	1	1	no
XLOC_001149	XLOC_001149	Nasvi2EG018966,Nasvi2EG018967	SCAFFOLD100:52395-78130	toll	wt	NOTEST	0.00117354	0.00998347	3.08867	-0.149741	0.880969	1	no
XLOC_001150	XLOC_001150	Nasvi2EG018970,Nasvi2EG018971,Nasvi2EG018982,Nasvi2EG018985,Nasvi2EG018986	SCAFFOLD100:80546-166006	toll	wt	NOTEST	0.114095	0.209688	0.878002	-0.431271	0.666272	1	no
XLOC_001151	XLOC_001151	Nasvi2EG018987	SCAFFOLD100:173429-178472	toll	wt	NOTEST	0.0089168	0.023681	1.40913	-0.378556	0.705017	1	no
XLOC_001160	XLOC_001160	Nasvi2EG032183	SCAFFOLD1003:2348-3629	toll	wt	NOTEST	0	0	0	0	1	1	no
XLOC_001162	XLOC_001162	Nasvi2EG032186	SCAFFOLD1006:0-1741	toll	wt	NOTEST	0	0	0	0	1	1	no
XLOC_001164	XLOC_001164	Nasvi2EG032191	SCAFFOLD1007:2137-2796	toll	wt	NOTEST	0	0	0	0	1	1	no
XLOC_001165	XLOC_001165	Nasvi2EG032194	SCAFFOLD1008:1567-4220	toll	wt	NOTEST	0	0	0	0	1	1	no
XLOC_001166	XLOC_001166	Nasvi2EG032196	SCAFFOLD1009:5325-11625	toll	wt	NOTEST	0.00270861	0	-1.79769e+308	-1.79769e+308	0.369256	1	no
XLOC_001167	XLOC_001167	Nasvi2EG032195	SCAFFOLD1009:181-767	toll	wt	NOTEST	0	0	0	0	1	1	no
XLOC_001168	XLOC_001168	Nasvi2EG019010	SCAFFOLD101:1265-4140	toll	wt	NOTEST	0	0	0	0	1	1	no
XLOC_001169	XLOC_001169	Nasvi2EG019011	SCAFFOLD101:4415-8983	toll	wt	NOTEST	0.0437862	0.0243062	-0.849152	0.546427	0.584772	1	no
XLOC_001170	XLOC_001170	Nasvi2EG019021	SCAFFOLD101:61685-121526	toll	wt	NOTEST	0	0	0	0	1	1	no
XLOC_001171	XLOC_001171	Nasvi2EG019026	SCAFFOLD101:61685-121526	toll	wt	NOTEST	0	0	0	0	1	1	no
XLOC_001172	XLOC_001172	Nasvi2EG019030	SCAFFOLD101:127740-129764	toll	wt	NOTEST	0	0	0	0	1	1	no
XLOC_001173	XLOC_001173	Nasvi2EG019036	SCAFFOLD101:216359-502155	toll	wt	NOTEST	0	0	0	0	1	1	no
XLOC_001174	XLOC_001174	Nasvi2EG019038	SCAFFOLD101:216359-502155	toll	wt	NOTEST	0.089482	0.0620947	-0.527128	0.441865	0.658587	1	no
XLOC_001175	XLOC_001175	Nasvi2EG019041	SCAFFOLD101:216359-502155	toll	wt	NOTEST	0	0.00279902	1.79769e+308	1.79769e+308	0.347336	1	no
XLOC_001176	XLOC_001176	Nasvi2EG019047	SCAFFOLD101:216359-502155	toll	wt	NOTEST	0	0.233339	1.79769e+308	1.79769e+308	0.282011	1	no
XLOC_001177	XLOC_001177	Nasvi2EG019049	SCAFFOLD101:216359-502155	toll	wt	NOTEST	0	0	0	0	1	1	no
XLOC_001178	XLOC_001178	Nasvi2EG019052	SCAFFOLD101:216359-502155	toll	wt	NOTEST	0.0200426	0	-1.79769e+308	-1.79769e+308	0.319385	1	no
XLOC_001179	XLOC_001179	Nasvi2EG019055	SCAFFOLD101:216359-502155	toll	wt	NOTEST	0	0	0	0	1	1	no
XLOC_001180	XLOC_001180	Nasvi2EG019057,Nasvi2EG019058	SCAFFOLD101:216359-502155	toll	wt	NOTEST	0.249809	0.181479	-0.461021	0.254703	0.798952	1	no
XLOC_001181	XLOC_001181	Nasvi2EG019015	SCAFFOLD101:54356-58341	toll	wt	NOTEST	0	0	0	0	1	1	no
XLOC_001182	XLOC_001182	Nasvi2EG019017,Nasvi2EG019020,Nasvi2EG019022,Nasvi2EG019023,Nasvi2EG019024,Nasvi2EG019025	SCAFFOLD101:61685-121526	toll	wt	NOTEST	0.17095	0.183265	0.100361	-0.0875328	0.930248	1	no
XLOC_001183	XLOC_001183	Nasvi2EG019028,Nasvi2EG019029	SCAFFOLD101:125060-127015	toll	wt	NOTEST	0	0	0	0	1	1	no
XLOC_001185	XLOC_001185	Nasvi2EG019061	SCAFFOLD101:517550-518346	toll	wt	NOTEST	0.0553598	0.159953	1.53074	-0.89708	0.369676	1	no
XLOC_001186	XLOC_001186	Nasvi2EG032200	SCAFFOLD1011:2185-19446	toll	wt	NOTEST	0	0	0	0	1	1	no
XLOC_001187	XLOC_001187	Nasvi2EG032201	SCAFFOLD1011:2185-19446	toll	wt	NOTEST	0.225883	0.0833963	-1.43752	0.505247	0.613386	1	no
XLOC_001188	XLOC_001188	Nasvi2EG032202	SCAFFOLD1011:42483-46211	toll	wt	NOTEST	0.0306116	0.00522965	-2.54929	0.633372	0.526491	1	no
XLOC_001189	XLOC_001189	Nasvi2EG032204	SCAFFOLD1012:2540-3671	toll	wt	NOTEST	0	0	0	0	1	1	no
XLOC_001190	XLOC_001190	Nasvi2EG032206	SCAFFOLD1012:13444-13840	toll	wt	NOTEST	0	0	0	0	1	1	no
XLOC_001191	XLOC_001191	Nasvi2EG032207	SCAFFOLD1012:15038-15785	toll	wt	NOTEST	0	0	0	0	1	1	no
XLOC_001192	XLOC_001192	Nasvi2EG032210	SCAFFOLD1013:7765-11864	toll	wt	NOTEST	0.0910934	0.126465	0.473323	-0.188463	0.850514	1	no
XLOC_001193	XLOC_001193	Nasvi2EG032217	SCAFFOLD1014:2665-4106	toll	wt	NOTEST	0	0	0	0	1	1	no
XLOC_001194	XLOC_001194	Nasvi2EG032218	SCAFFOLD1014:6144-8533	toll	wt	NOTEST	0	0	0	0	1	1	no
XLOC_001195	XLOC_001195	Nasvi2EG032215	SCAFFOLD1014:684-1341	toll	wt	NOTEST	0.230009	0.176515	-0.3819	0.298279	0.76549	1	no
XLOC_001196	XLOC_001196	Nasvi2EG032220	SCAFFOLD1014:44959-46801	toll	wt	NOTEST	0	0	0	0	1	1	no
XLOC_001197	XLOC_001197	Nasvi2EG032221	SCAFFOLD1015:0-4599	toll	wt	NOTEST	0	0.0239882	1.79769e+308	1.79769e+308	0.346434	1	no
XLOC_001199	XLOC_001199	Nasvi2EG032223	SCAFFOLD1016:2526-6661	toll	wt	NOTEST	0	0	0	0	1	1	no
XLOC_001200	XLOC_001200	Nasvi2EG032225,Nasvi2EG032226	SCAFFOLD1017:2558-4514	toll	wt	NOTEST	0.116571	0.172629	0.566472	-0.302602	0.762193	1	no
XLOC_001201	XLOC_001201	Nasvi2EG032227	SCAFFOLD1017:4913-6665	toll	wt	NOTEST	0.0427316	0.0307105	-0.476573	0.291855	0.770397	1	no
XLOC_001203	XLOC_001203	Nasvi2EG032230	SCAFFOLD1018:11164-12281	toll	wt	NOTEST	0.073434	0	-1.79769e+308	-1.79769e+308	0.0907833	1	no
XLOC_001204	XLOC_001204	Nasvi2EG032231	SCAFFOLD1018:12994-13841	toll	wt	NOTEST	0.144389	0	-1.79769e+308	-1.79769e+308	0.0711597	1	no
XLOC_001205	XLOC_001205	Nasvi2EG032232	SCAFFOLD1018:14231-15521	toll	wt	NOTEST	0	0.029928	1.79769e+308	1.79769e+308	0.158243	1	no
XLOC_001206	XLOC_001206	Nasvi2EG032233	SCAFFOLD1018:17796-21287	toll	wt	NOTEST	0.0063085	0.0157315	1.31829	-0.586332	0.557653	1	no
XLOC_001207	XLOC_001207	Nasvi2EG032235	SCAFFOLD1019:0-1261	toll	wt	NOTEST	0	0	0	0	1	1	no
XLOC_001209	XLOC_001209	Nasvi2EG019064	SCAFFOLD102:9237-13827	toll	wt	NOTEST	0.0132558	0.0211119	0.671436	-0.264653	0.791277	1	no
XLOC_001210	XLOC_001210	Nasvi2EG019072	SCAFFOLD102:84435-88653	toll	wt	NOTEST	0.058445	0.0638247	0.127036	-0.106422	0.915248	1	no
XLOC_001211	XLOC_001211	Nasvi2EG019075	SCAFFOLD102:115443-170534	toll	wt	NOTEST	0	0.00862755	1.79769e+308	1.79769e+308	0.289404	1	no
XLOC_001218	XLOC_001218	Nasvi2EG019089	SCAFFOLD102:223111-226178	toll	wt	NOTEST	0.0406206	0.0195587	-1.0544	0.377347	0.705916	1	no
XLOC_001219	XLOC_001219	Nasvi2EG019091	SCAFFOLD102:292715-293363	toll	wt	NOTEST	0	0	0	0	1	1	no
XLOC_001220	XLOC_001220	Nasvi2EG019092	SCAFFOLD102:299919-300494	toll	wt	NOTEST	0	0.0452405	1.79769e+308	1.79769e+308	0.22812	1	no
XLOC_001221	XLOC_001221	Nasvi2EG019096	SCAFFOLD102:378055-388520	toll	wt	NOTEST	0	0	0	0	1	1	no
XLOC_001222	XLOC_001222	Nasvi2EG019098	SCAFFOLD102:389825-391634	toll	wt	NOTEST	0.0974444	0.0860409	-0.179557	0.0652409	0.947982	1	no
XLOC_001223	XLOC_001223	Nasvi2EG019100	SCAFFOLD102:397254-403972	toll	wt	NOTEST	0	0	0	0	1	1	no
XLOC_001224	XLOC_001224	Nasvi2EG019103	SCAFFOLD102:404403-431341	toll	wt	NOTEST	0.346574	0.249979	-0.471358	0.274975	0.783336	1	no
XLOC_001225	XLOC_001225	Nasvi2EG019105	SCAFFOLD102:431614-435208	toll	wt	NOTEST	0	0.000574358	1.79769e+308	1.79769e+308	0.486724	1	no
XLOC_001228	XLOC_001228	Nasvi2EG019073	SCAFFOLD102:91937-96841	toll	wt	NOTEST	0.102384	0.131726	0.363542	-0.363106	0.716526	1	no
XLOC_001230	XLOC_001230	Nasvi2EG019076	SCAFFOLD102:115443-170534	toll	wt	NOTEST	0.0220518	0.0177988	-0.309112	0.290864	0.771155	1	no
XLOC_001236	XLOC_001236	Nasvi2EG019090	SCAFFOLD102:272100-291658	toll	wt	NOTEST	0.0245465	0.0317422	0.370883	-0.217864	0.827535	1	no
XLOC_001237	XLOC_001237	Nasvi2EG019093	SCAFFOLD102:318320-357925	toll	wt	NOTEST	0.0332305	0.0134944	-1.30015	0.346835	0.728716	1	no
XLOC_001238	XLOC_001238	Nasvi2EG019094,Nasvi2EG019095	SCAFFOLD102:373940-377608	toll	wt	NOTEST	0	0	0	0	1	1	no
XLOC_001239	XLOC_001239	Nasvi2EG019099	SCAFFOLD102:397254-403972	toll	wt	NOTEST	0.0931882	0.0282001	-1.72445	0.759061	0.447816	1	no
XLOC_001241	XLOC_001241	Nasvi2EG019104	SCAFFOLD102:431614-435208	toll	wt	NOTEST	0.0106714	0.0206839	0.954759	-0.095211	0.924147	1	no
XLOC_001242	XLOC_001242	Nasvi2EG019106,Nasvi2EG019107,Nasvi2EG019108	SCAFFOLD102:435777-454806	toll	wt	NOTEST	0.128934	0.0932013	-0.468213	0.57844	0.562967	1	no
XLOC_001244	XLOC_001244	Nasvi2EG019111	SCAFFOLD102:464034-471012	toll	wt	NOTEST	0.0447564	0.0841722	0.911248	-0.827525	0.40794	1	no
XLOC_001245	XLOC_001245	Nasvi2EG032238	SCAFFOLD1020:1375-8931	toll	wt	NOTEST	0	0	0	0	1	1	no
XLOC_001246	XLOC_001246	Nasvi2EG032241	SCAFFOLD1020:10845-12387	toll	wt	NOTEST	0	0	0	0	1	1	no
XLOC_001248	XLOC_001248	Nasvi2EG032246	SCAFFOLD1021:5971-8345	toll	wt	NOTEST	0	0	0	0	1	1	no
XLOC_001249	XLOC_001249	Nasvi2EG032247	SCAFFOLD1021:8495-13431	toll	wt	NOTEST	0	0.00976594	1.79769e+308	1.79769e+308	0.289412	1	no
XLOC_001251	XLOC_001251	Nasvi2EG032251	SCAFFOLD1021:21615-23016	toll	wt	NOTEST	0.222869	0.108971	-1.03225	0.904093	0.365946	1	no
XLOC_001252	XLOC_001252	Nasvi2EG032243	SCAFFOLD1021:82-4583	toll	wt	NOTEST	0.0119143	0.0106251	-0.165219	0.0368454	0.970608	1	no
XLOC_001253	XLOC_001253	Nasvi2EG032250	SCAFFOLD1021:15564-20081	toll	wt	NOTEST	0.19903	0.113664	-0.80821	1.34472	0.178716	1	no
XLOC_001254	XLOC_001254	Nasvi2EG032252	SCAFFOLD1022:0-1640	toll	wt	NOTEST	0	0	0	0	1	1	no
XLOC_001255	XLOC_001255	Nasvi2EG032253	SCAFFOLD1022:4845-5890	toll	wt	NOTEST	0	0.031122	1.79769e+308	1.79769e+308	0.183914	1	no
XLOC_001256	XLOC_001256	Nasvi2EG032254	SCAFFOLD1022:8515-9720	toll	wt	NOTEST	0.0192702	0.0502623	1.3831	-0.352075	0.724782	1	no
XLOC_001257	XLOC_001257	Nasvi2EG032255	SCAFFOLD1023:0-5741	toll	wt	NOTEST	0.0260083	0.0108019	-1.26769	0.77285	0.439611	1	no
XLOC_001258	XLOC_001258	Nasvi2EG032257	SCAFFOLD1024:736-4521	toll	wt	NOTEST	0.00464756	0	-1.79769e+308	-1.79769e+308	0.368481	1	no
XLOC_001259	XLOC_001259	Nasvi2EG032261	SCAFFOLD1025:4185-11393	toll	wt	NOTEST	0.00263611	0.00641392	1.28279	-0.41202	0.680324	1	no
XLOC_001260	XLOC_001260	Nasvi2EG032265	SCAFFOLD1025:16305-17082	toll	wt	NOTEST	0	0	0	0	1	1	no
XLOC_001261	XLOC_001261	Nasvi2EG032266	SCAFFOLD1025:17165-17504	toll	wt	NOTEST	0	0	0	0	1	1	no
XLOC_001262	XLOC_001262	Nasvi2EG032263	SCAFFOLD1025:12294-13091	toll	wt	NOTEST	0	0	0	0	1	1	no
XLOC_001263	XLOC_001263	Nasvi2EG032264	SCAFFOLD1025:13346-14911	toll	wt	NOTEST	0	0.042175	1.79769e+308	1.79769e+308	0.239001	1	no
XLOC_001264	XLOC_001264	Nasvi2EG032267	SCAFFOLD1026:2440-5854	toll	wt	NOTEST	0.0284665	0.0205164	-0.47249	0.274903	0.783391	1	no
XLOC_001266	XLOC_001266	Nasvi2EG032276	SCAFFOLD1028:24015-28617	toll	wt	NOTEST	0	0	0	0	1	1	no
XLOC_001267	XLOC_001267	Nasvi2EG032280,Nasvi2EG032286	SCAFFOLD1028:36411-55825	toll	wt	NOTEST	0.0570545	0.185043	1.69745	-0.558592	0.57644	1	no
XLOC_001268	XLOC_001268	Nasvi2EG037352	SCAFFOLD1028:2062-22599	toll	wt	NOTEST	0.000911499	0.000739127	-0.302419	0.0717848	0.942773	1	no
XLOC_001269	XLOC_001269	Nasvi2EG032278,Nasvi2EG032279,Nasvi2EG032282,Nasvi2EG032283,Nasvi2EG032284,Nasvi2EG032285	SCAFFOLD1028:36411-55825	toll	wt	NOTEST	0	0	0	0	1	1	no
XLOC_001271	XLOC_001271	Nasvi2EG032287,Nasvi2EG032288	SCAFFOLD1029:0-2731	toll	wt	NOTEST	0	0.00852108	1.79769e+308	1.79769e+308	0.334979	1	no
XLOC_001273	XLOC_001273	Nasvi2EG019129	SCAFFOLD103:107355-109928	toll	wt	NOTEST	0	0	0	0	1	1	no
XLOC_001274	XLOC_001274	Nasvi2EG019130	SCAFFOLD103:110570-111249	toll	wt	NOTEST	0	0	0	0	1	1	no
XLOC_001275	XLOC_001275	Nasvi2EG019135	SCAFFOLD103:116525-127460	toll	wt	NOTEST	0.0127089	0.00533387	-1.25258	0.730471	0.465102	1	no
XLOC_001277	XLOC_001277	Nasvi2EG019149	SCAFFOLD103:130280-197756	toll	wt	NOTEST	0.19968	0.136739	-0.546264	0.180661	0.856634	1	no
XLOC_001278	XLOC_001278	Nasvi2EG019153	SCAFFOLD103:202628-204040	toll	wt	NOTEST	0	0.0241532	1.79769e+308	1.79769e+308	0.184962	1	no
XLOC_001279	XLOC_001279	Nasvi2EG019155	SCAFFOLD103:211821-215360	toll	wt	NOTEST	0.00486813	0.0259778	2.41584	-0.738464	0.460233	1	no
XLOC_001280	XLOC_001280	Nasvi2EG019156	SCAFFOLD103:221660-227463	toll	wt	NOTEST	0.229386	0.191099	-0.263458	0.47318	0.636085	1	no
XLOC_001281	XLOC_001281	Nasvi2EG019157	SCAFFOLD103:255068-256603	toll	wt	NOTEST	0	0.013588	1.79769e+308	1.79769e+308	0.22812	1	no
XLOC_001282	XLOC_001282	Nasvi2EG019159	SCAFFOLD103:321311-325785	toll	wt	NOTEST	0.279834	0.171606	-0.705472	0.882909	0.377285	1	no
XLOC_001284	XLOC_001284	Nasvi2EG019115	SCAFFOLD103:5861-7471	toll	wt	NOTEST	0.0227276	0.0128838	-0.818892	0.328479	0.74255	1	no
XLOC_001285	XLOC_001285	Nasvi2EG019120	SCAFFOLD103:13775-86883	toll	wt	NOTEST	0.0211137	0.0432577	1.03478	-0.132089	0.894914	1	no
XLOC_001286	XLOC_001286	Nasvi2EG019123	SCAFFOLD103:13775-86883	toll	wt	NOTEST	0	0	0	0	1	1	no
XLOC_001287	XLOC_001287	Nasvi2EG019124	SCAFFOLD103:13775-86883	toll	wt	NOTEST	0	0	0	0	1	1	no
XLOC_001288	XLOC_001288	Nasvi2EG019126	SCAFFOLD103:92582-94311	toll	wt	NOTEST	0	0	0	0	1	1	no
XLOC_001289	XLOC_001289	Nasvi2EG019127	SCAFFOLD103:95114-98361	toll	wt	NOTEST	0	0	0	0	1	1	no
XLOC_001290	XLOC_001290	Nasvi2EG019131	SCAFFOLD103:111313-114746	toll	wt	NOTEST	0	0	0	0	1	1	no
XLOC_001291	XLOC_001291	Nasvi2EG019132	SCAFFOLD103:115236-115711	toll	wt	NOTEST	0	0.0485968	1.79769e+308	1.79769e+308	0.25157	1	no
XLOC_001292	XLOC_001292	Nasvi2EG019133,Nasvi2EG019137	SCAFFOLD103:116525-127460	toll	wt	NOTEST	0	4.74146e-08	1.79769e+308	1.79769e+308	0.499994	1	no
XLOC_001293	XLOC_001293	Nasvi2EG019141	SCAFFOLD103:130280-197756	toll	wt	NOTEST	0.00448491	0.00668356	0.575536	-0.125862	0.899841	1	no
XLOC_001295	XLOC_001295	Nasvi2EG019150	SCAFFOLD103:199245-200289	toll	wt	NOTEST	0	0.0211599	1.79769e+308	1.79769e+308	0.22812	1	no
XLOC_001296	XLOC_001296	Nasvi2EG019152	SCAFFOLD103:200384-201089	toll	wt	NOTEST	0.0303851	0.0343918	0.178699	-0.0618151	0.95071	1	no
XLOC_001297	XLOC_001297	Nasvi2EG019166	SCAFFOLD103:330460-459714	toll	wt	NOTEST	0.183091	0.125163	-0.548754	0.102063	0.918707	1	no
XLOC_001298	XLOC_001298	Nasvi2EG019167	SCAFFOLD103:330460-459714	toll	wt	NOTEST	0.101816	0.222803	1.1298	-0.0448715	0.96421	1	no
XLOC_001299	XLOC_001299	Nasvi2EG019170	SCAFFOLD103:330460-459714	toll	wt	NOTEST	0.00648422	0.00570879	-0.18375	0.0118318	0.99056	1	no
XLOC_001300	XLOC_001300	Nasvi2EG032293	SCAFFOLD1030:0-8306	toll	wt	NOTEST	4.86786e-05	0.0117551	7.91579	-0.0423689	0.966205	1	no
XLOC_001301	XLOC_001301	Nasvi2EG032297	SCAFFOLD1033:1925-6408	toll	wt	NOTEST	0	0	0	0	1	1	no
XLOC_001303	XLOC_001303	Nasvi2EG032296	SCAFFOLD1033:0-1511	toll	wt	NOTEST	0.0236832	0.0485551	1.03576	-0.281065	0.77866	1	no
XLOC_001306	XLOC_001306	Nasvi2EG032306	SCAFFOLD1037:19245-23105	toll	wt	NOTEST	0.00842722	0.0873189	3.37316	-1.15874	0.246564	1	no
XLOC_001307	XLOC_001307	Nasvi2EG032311	SCAFFOLD1038:69375-137250	toll	wt	NOTEST	0.000485251	0	-1.79769e+308	-1.79769e+308	0.253391	1	no
XLOC_001308	XLOC_001308	Nasvi2EG032307	SCAFFOLD1038:146-731	toll	wt	NOTEST	0.117158	0.0717318	-0.707773	0.350304	0.726111	1	no
XLOC_001309	XLOC_001309	Nasvi2EG032308	SCAFFOLD1038:1456-3621	toll	wt	NOTEST	0.00821141	0.0186246	1.18151	-0.461961	0.64411	1	no
XLOC_001310	XLOC_001310	Nasvi2EG032310	SCAFFOLD1038:3966-5931	toll	wt	NOTEST	0.0206147	0.0374236	0.860274	-0.475416	0.634491	1	no
XLOC_001311	XLOC_001311	Nasvi2EG019178	SCAFFOLD104:35345-36790	toll	wt	NOTEST	0.0916992	0.0288518	-1.66825	0.633891	0.526152	1	no
XLOC_001312	XLOC_001312	Nasvi2EG019180	SCAFFOLD104:41175-42510	toll	wt	NOTEST	0	0	0	0	1	1	no
XLOC_001313	XLOC_001313	Nasvi2EG019182	SCAFFOLD104:44885-46736	toll	wt	NOTEST	0	0	0	0	1	1	no
XLOC_001314	XLOC_001314	Nasvi2EG019186	SCAFFOLD104:52776-53406	toll	wt	NOTEST	0	0	0	0	1	1	no
XLOC_001316	XLOC_001316	Nasvi2EG019213	SCAFFOLD104:219197-219830	toll	wt	NOTEST	0	0	0	0	1	1	no
XLOC_001317	XLOC_001317	Nasvi2EG019224,Nasvi2EG019234	SCAFFOLD104:246374-394734	toll	wt	NOTEST	0.0165663	0.0339711	1.03605	-0.198801	0.842418	1	no
XLOC_001318	XLOC_001318	Nasvi2EG019236	SCAFFOLD104:246374-394734	toll	wt	NOTEST	0.0311905	0.104788	1.7483	-1.02953	0.303231	1	no
XLOC_001320	XLOC_001320	Nasvi2EG019240	SCAFFOLD104:246374-394734	toll	wt	NOTEST	0.028704	0.0131647	-1.12458	0.21331	0.831085	1	no
XLOC_001321	XLOC_001321	Nasvi2EG019241	SCAFFOLD104:246374-394734	toll	wt	NOTEST	0	0.0536585	1.79769e+308	1.79769e+308	0.307933	1	no
XLOC_001322	XLOC_001322	Nasvi2EG019246	SCAFFOLD104:246374-394734	toll	wt	NOTEST	0	0.00789003	1.79769e+308	1.79769e+308	0.347332	1	no
XLOC_001323	XLOC_001323	Nasvi2EG019253	SCAFFOLD104:246374-394734	toll	wt	NOTEST	0.0188038	0.0517548	1.46067	-0.294234	0.768579	1	no
XLOC_001324	XLOC_001324	Nasvi2EG019258	SCAFFOLD104:412515-413514	toll	wt	NOTEST	0	0	0	0	1	1	no
XLOC_001325	XLOC_001325	Nasvi2EG019184	SCAFFOLD104:50029-50611	toll	wt	NOTEST	0	0	0	0	1	1	no
XLOC_001326	XLOC_001326	Nasvi2EG019185	SCAFFOLD104:50616-51615	toll	wt	NOTEST	0	0	0	0	1	1	no
XLOC_001327	XLOC_001327	Nasvi2EG019187	SCAFFOLD104:53486-58181	toll	wt	NOTEST	0	0	0	0	1	1	no
XLOC_001328	XLOC_001328	Nasvi2EG019190	SCAFFOLD104:65690-66851	toll	wt	NOTEST	0	0	0	0	1	1	no
XLOC_001329	XLOC_001329	Nasvi2EG019195	SCAFFOLD104:83506-215748	toll	wt	NOTEST	0.0201613	0.03007	0.576733	-0.113813	0.909386	1	no
XLOC_001330	XLOC_001330	Nasvi2EG019204	SCAFFOLD104:83506-215748	toll	wt	NOTEST	0	0.0332018	1.79769e+308	1.79769e+308	0.366407	1	no
XLOC_001331	XLOC_001331	Nasvi2EG019212	SCAFFOLD104:216556-218171	toll	wt	NOTEST	0	0	0	0	1	1	no
XLOC_001332	XLOC_001332	Nasvi2EG019214	SCAFFOLD104:226541-227111	toll	wt	NOTEST	0	0	0	0	1	1	no
XLOC_001333	XLOC_001333	Nasvi2EG019216	SCAFFOLD104:231173-231959	toll	wt	NOTEST	0	0	0	0	1	1	no
XLOC_001334	XLOC_001334	Nasvi2EG019217	SCAFFOLD104:232035-232359	toll	wt	NOTEST	0	0	0	0	1	1	no
XLOC_001335	XLOC_001335	Nasvi2EG019219,Nasvi2EG019220	SCAFFOLD104:239191-243823	toll	wt	NOTEST	0	0	0	0	1	1	no
XLOC_001337	XLOC_001337	Nasvi2EG019257	SCAFFOLD104:395260-402684	toll	wt	NOTEST	0.0144351	0.0193144	0.420097	-0.221203	0.824934	1	no
XLOC_001338	XLOC_001338	Nasvi2EG032323	SCAFFOLD1041:2679-13727	toll	wt	NOTEST	0	0.0336986	1.79769e+308	1.79769e+308	0.326965	1	no
XLOC_001339	XLOC_001339	Nasvi2EG032321	SCAFFOLD1041:2679-13727	toll	wt	NOTEST	0	0	0	0	1	1	no
XLOC_001340	XLOC_001340	Nasvi2EG032326	SCAFFOLD1042:6378-7931	toll	wt	NOTEST	0.0133632	0	-1.79769e+308	-1.79769e+308	0.297837	1	no
XLOC_001341	XLOC_001341	Nasvi2EG032327	SCAFFOLD1043:3185-5121	toll	wt	NOTEST	0	0	0	0	1	1	no
XLOC_001342	XLOC_001342	Nasvi2EG032328	SCAFFOLD1043:5613-6201	toll	wt	NOTEST	0	0	0	0	1	1	no
XLOC_001343	XLOC_001343	Nasvi2EG032329	SCAFFOLD1043:7892-8471	toll	wt	NOTEST	0	0	0	0	1	1	no
XLOC_001344	XLOC_001344	Nasvi2EG032330	SCAFFOLD1043:9849-10431	toll	wt	NOTEST	0	0	0	0	1	1	no
XLOC_001345	XLOC_001345	Nasvi2EG032331	SCAFFOLD1043:10663-12271	toll	wt	NOTEST	0	0	0	0	1	1	no
XLOC_001346	XLOC_001346	Nasvi2EG032332	SCAFFOLD1043:12369-13011	toll	wt	NOTEST	0	0	0	0	1	1	no
XLOC_001347	XLOC_001347	Nasvi2EG032333	SCAFFOLD1043:13131-13661	toll	wt	NOTEST	0	0	0	0	1	1	no
XLOC_001348	XLOC_001348	Nasvi2EG032334	SCAFFOLD1043:13821-14401	toll	wt	NOTEST	0	0	0	0	1	1	no
XLOC_001349	XLOC_001349	Nasvi2EG032335	SCAFFOLD1043:15323-16141	toll	wt	NOTEST	0	0	0	0	1	1	no
XLOC_001350	XLOC_001350	Nasvi2EG032336	SCAFFOLD1043:16305-16891	toll	wt	NOTEST	0	0	0	0	1	1	no
XLOC_001351	XLOC_001351	Nasvi2EG032337	SCAFFOLD1043:18366-18951	toll	wt	NOTEST	0	0	0	0	1	1	no
XLOC_001352	XLOC_001352	Nasvi2EG032338	SCAFFOLD1043:20307-20891	toll	wt	NOTEST	0	0	0	0	1	1	no
XLOC_001353	XLOC_001353	Nasvi2EG032339	SCAFFOLD1044:330-2111	toll	wt	NOTEST	0.0287878	0.124189	2.10901	-0.64047	0.521867	1	no
XLOC_001354	XLOC_001354	Nasvi2EG032340	SCAFFOLD1044:330-2111	toll	wt	NOTEST	0.0361481	0.0311481	-0.214777	0.0826596	0.934122	1	no
XLOC_001355	XLOC_001355	Nasvi2EG032341	SCAFFOLD1044:2389-4541	toll	wt	NOTEST	0.0739207	0.0169523	-2.1245	0.632913	0.526791	1	no
XLOC_001359	XLOC_001359	Nasvi2EG032350	SCAFFOLD1046:16525-18018	toll	wt	NOTEST	0.0139662	0.0113399	-0.300532	0.0713369	0.94313	1	no
XLOC_001360	XLOC_001360	Nasvi2EG032352	SCAFFOLD1047:2085-3253	toll	wt	NOTEST	0	0.0856781	1.79769e+308	1.79769e+308	0.0596197	1	no
XLOC_001361	XLOC_001361	Nasvi2EG032354	SCAFFOLD1047:10325-11887	toll	wt	NOTEST	0.0346506	0.0535217	0.627243	-0.381695	0.702688	1	no
XLOC_001362	XLOC_001362	Nasvi2EG032356	SCAFFOLD1048:4375-6659	toll	wt	NOTEST	0.0382633	0.0138607	-1.46496	0.497169	0.61907	1	no
XLOC_001363	XLOC_001363	Nasvi2EG032358	SCAFFOLD1048:17925-21544	toll	wt	NOTEST	0	0	0	0	1	1	no
XLOC_001364	XLOC_001364	Nasvi2EG032357	SCAFFOLD1048:7258-9021	toll	wt	NOTEST	0	0	0	0	1	1	no
XLOC_001365	XLOC_001365	Nasvi2EG032362	SCAFFOLD1049:6995-10137	toll	wt	NOTEST	0.0202466	0.0330512	0.70702	-0.372716	0.70936	1	no
XLOC_001366	XLOC_001366	Nasvi2EG032361	SCAFFOLD1049:1099-6431	toll	wt	NOTEST	0.0211446	0.0167935	-0.332386	0.188553	0.850443	1	no
XLOC_001367	XLOC_001367	Nasvi2EG019259	SCAFFOLD105:1751-8343	toll	wt	NOTEST	0	0	0	0	1	1	no
XLOC_001368	XLOC_001368	Nasvi2EG019260	SCAFFOLD105:18105-27470	toll	wt	NOTEST	0.0131968	0.00568888	-1.21397	0.756032	0.44963	1	no
XLOC_001370	XLOC_001370	Nasvi2EG019268,Nasvi2EG019270	SCAFFOLD105:65265-70105	toll	wt	NOTEST	0	0	0	0	1	1	no
XLOC_001372	XLOC_001372	Nasvi2EG019294	SCAFFOLD105:343858-345757	toll	wt	NOTEST	0	0	0	0	1	1	no
XLOC_001373	XLOC_001373	Nasvi2EG019295	SCAFFOLD105:346132-346695	toll	wt	NOTEST	0	0	0	0	1	1	no
XLOC_001374	XLOC_001374	Nasvi2EG019300	SCAFFOLD105:365308-367428	toll	wt	NOTEST	0	0	0	0	1	1	no
XLOC_001375	XLOC_001375	Nasvi2EG019302	SCAFFOLD105:462841-463252	toll	wt	NOTEST	0	0	0	0	1	1	no
XLOC_001376	XLOC_001376	Nasvi2EG019304,Nasvi2EG019305,Nasvi2EG019307	SCAFFOLD105:468481-611373	toll	wt	NOTEST	0	0	0	0	1	1	no
XLOC_001378	XLOC_001378	Nasvi2EG019267	SCAFFOLD105:60766-64721	toll	wt	NOTEST	0	0.00513025	1.79769e+308	1.79769e+308	0.344295	1	no
XLOC_001381	XLOC_001381	Nasvi2EG019285	SCAFFOLD105:158372-341611	toll	wt	NOTEST	0	0	0	0	1	1	no
XLOC_001382	XLOC_001382	Nasvi2EG019286,Nasvi2EG019287	SCAFFOLD105:158372-341611	toll	wt	NOTEST	0	0	0	0	1	1	no
XLOC_001384	XLOC_001384	Nasvi2EG019296	SCAFFOLD105:346840-348890	toll	wt	NOTEST	0	0	0	0	1	1	no
XLOC_001385	XLOC_001385	Nasvi2EG032363,Nasvi2EG032364	SCAFFOLD1051:968-6291	toll	wt	NOTEST	0	0.00372723	1.79769e+308	1.79769e+308	0.326965	1	no
XLOC_001386	XLOC_001386	Nasvi2EG032367	SCAFFOLD1053:4585-7310	toll	wt	NOTEST	0	0	0	0	1	1	no
XLOC_001387	XLOC_001387	Nasvi2EG032368	SCAFFOLD1053:7838-8611	toll	wt	NOTEST	0	0	0	0	1	1	no
XLOC_001388	XLOC_001388	Nasvi2EG032369	SCAFFOLD1053:9477-12141	toll	wt	NOTEST	0	0	0	0	1	1	no
XLOC_001389	XLOC_001389	Nasvi2EG032373	SCAFFOLD1056:665-7431	toll	wt	NOTEST	0.0312653	0.0194254	-0.686618	0.377359	0.705907	1	no
XLOC_001390	XLOC_001390	Nasvi2EG032374	SCAFFOLD1057:308-1849	toll	wt	NOTEST	0	0	0	0	1	1	no
XLOC_001391	XLOC_001391	Nasvi2EG032375,Nasvi2EG032376	SCAFFOLD1057:4197-12991	toll	wt	NOTEST	0.101622	0.083896	-0.276532	0.193151	0.846841	1	no
XLOC_001392	XLOC_001392	Nasvi2EG032379	SCAFFOLD1058:11700-13114	toll	wt	NOTEST	0	0	0	0	1	1	no
XLOC_001393	XLOC_001393	Nasvi2EG032384	SCAFFOLD1059:143428-150391	toll	wt	NOTEST	0	0	0	0	1	1	no
XLOC_001394	XLOC_001394	Nasvi2EG019319	SCAFFOLD106:38255-48732	toll	wt	NOTEST	0.0220227	0.0187307	-0.233587	0.232082	0.816474	1	no
XLOC_001395	XLOC_001395	Nasvi2EG019321	SCAFFOLD106:49615-50784	toll	wt	NOTEST	0	0	0	0	1	1	no
XLOC_001396	XLOC_001396	Nasvi2EG019322	SCAFFOLD106:51015-53171	toll	wt	NOTEST	0	0	0	0	1	1	no
XLOC_001397	XLOC_001397	Nasvi2EG019330	SCAFFOLD106:92565-95135	toll	wt	NOTEST	0.0204871	0	-1.79769e+308	-1.79769e+308	0.23207	1	no
XLOC_001398	XLOC_001398	Nasvi2EG019334	SCAFFOLD106:103999-104666	toll	wt	NOTEST	0.11146	0.0706026	-0.658733	0.355955	0.721874	1	no
XLOC_001399	XLOC_001399	Nasvi2EG019340	SCAFFOLD106:133983-148648	toll	wt	NOTEST	0.00351529	0.00525749	0.580732	-0.239569	0.810665	1	no
XLOC_001400	XLOC_001400	Nasvi2EG019345	SCAFFOLD106:205613-211013	toll	wt	NOTEST	0	0	0	0	1	1	no
XLOC_001403	XLOC_001403	Nasvi2EG019315	SCAFFOLD106:19260-21131	toll	wt	NOTEST	0	0	0	0	1	1	no
XLOC_001404	XLOC_001404	Nasvi2EG019316	SCAFFOLD106:25754-27241	toll	wt	NOTEST	0	0	0	0	1	1	no
XLOC_001405	XLOC_001405	Nasvi2EG019318	SCAFFOLD106:30024-37041	toll	wt	NOTEST	0	0	0	0	1	1	no
XLOC_001406	XLOC_001406	Nasvi2EG019323	SCAFFOLD106:53818-58821	toll	wt	NOTEST	0.0593823	0	-1.79769e+308	-1.79769e+308	0.149386	1	no
XLOC_001407	XLOC_001407	Nasvi2EG019325	SCAFFOLD106:69075-70501	toll	wt	NOTEST	0	0	0	0	1	1	no
XLOC_001408	XLOC_001408	Nasvi2EG019332	SCAFFOLD106:102027-102581	toll	wt	NOTEST	0	0	0	0	1	1	no
XLOC_001409	XLOC_001409	Nasvi2EG019333	SCAFFOLD106:103500-103809	toll	wt	NOTEST	0.0144116	0.126994	3.13946	-0.505919	0.612913	1	no
XLOC_001410	XLOC_001410	Nasvi2EG019337,Nasvi2EG019339	SCAFFOLD106:105505-119421	toll	wt	NOTEST	0	0	0	0	1	1	no
XLOC_001411	XLOC_001411	Nasvi2EG019342	SCAFFOLD106:133983-148648	toll	wt	NOTEST	0	0	0	0	1	1	no
XLOC_001413	XLOC_001413	Nasvi2EG019350	SCAFFOLD106:231913-235058	toll	wt	NOTEST	0.0369555	0.0181916	-1.02252	0.437486	0.661759	1	no
XLOC_001415	XLOC_001415	Nasvi2EG019355	SCAFFOLD106:237823-276738	toll	wt	NOTEST	0.0273505	0.0251042	-0.123638	0.012999	0.989629	1	no
XLOC_001416	XLOC_001416	Nasvi2EG019356	SCAFFOLD106:237823-276738	toll	wt	NOTEST	0	0.0776389	1.79769e+308	1.79769e+308	0.394281	1	no
XLOC_001417	XLOC_001417	Nasvi2EG019360	SCAFFOLD106:237823-276738	toll	wt	NOTEST	0	0	0	0	1	1	no
XLOC_001418	XLOC_001418	Nasvi2EG019364	SCAFFOLD106:284585-335047	toll	wt	NOTEST	0.0573966	0.0395525	-0.537197	0.115811	0.907803	1	no
XLOC_001419	XLOC_001419	Nasvi2EG019366	SCAFFOLD106:284585-335047	toll	wt	NOTEST	0.0230195	0.0471958	1.0358	-0.0991013	0.921058	1	no
XLOC_001420	XLOC_001420	Nasvi2EG019374	SCAFFOLD106:344957-349768	toll	wt	NOTEST	0.0699806	0.0722076	0.0451955	-0.0227374	0.98186	1	no
XLOC_001422	XLOC_001422	Nasvi2EG032392	SCAFFOLD1064:2370-8721	toll	wt	NOTEST	0	0	0	0	1	1	no
XLOC_001423	XLOC_001423	Nasvi2EG032394	SCAFFOLD1065:0-38741	toll	wt	NOTEST	0	0	0	0	1	1	no
XLOC_001424	XLOC_001424	Nasvi2EG032396	SCAFFOLD1065:0-38741	toll	wt	NOTEST	0	0	0	0	1	1	no
XLOC_001425	XLOC_001425	Nasvi2EG032399	SCAFFOLD1066:0-4771	toll	wt	NOTEST	0	0	0	0	1	1	no
XLOC_001426	XLOC_001426	Nasvi2EG032398	SCAFFOLD1066:0-4771	toll	wt	NOTEST	0.023932	0.0207169	-0.208132	0.0739366	0.941061	1	no
XLOC_001427	XLOC_001427	Nasvi2EG032402	SCAFFOLD1067:8625-10706	toll	wt	NOTEST	0	0.0215015	1.79769e+308	1.79769e+308	0.289412	1	no
XLOC_001428	XLOC_001428	Nasvi2EG032404	SCAFFOLD1067:15661-16891	toll	wt	NOTEST	0	0	0	0	1	1	no
XLOC_001429	XLOC_001429	Nasvi2EG032405	SCAFFOLD1068:4925-6548	toll	wt	NOTEST	0	0	0	0	1	1	no
XLOC_001430	XLOC_001430	Nasvi2EG032408	SCAFFOLD1069:5615-7391	toll	wt	NOTEST	0	0	0	0	1	1	no
XLOC_001431	XLOC_001431	Nasvi2EG032407	SCAFFOLD1069:3186-4004	toll	wt	NOTEST	0	0	0	0	1	1	no
XLOC_001432	XLOC_001432	Nasvi2EG019376	SCAFFOLD107:56475-58127	toll	wt	NOTEST	0	0	0	0	1	1	no
XLOC_001433	XLOC_001433	Nasvi2EG019379,Nasvi2EG019380	SCAFFOLD107:67455-94582	toll	wt	NOTEST	0	0	0	0	1	1	no
XLOC_001434	XLOC_001434	Nasvi2EG019381	SCAFFOLD107:99625-101027	toll	wt	NOTEST	0	0	0	0	1	1	no
XLOC_001435	XLOC_001435	Nasvi2EG019385	SCAFFOLD107:113535-115674	toll	wt	NOTEST	0	0	0	0	1	1	no
XLOC_001436	XLOC_001436	Nasvi2EG019389,Nasvi2EG019390,Nasvi2EG019393	SCAFFOLD107:161914-282082	toll	wt	NOTEST	0	0.00653472	1.79769e+308	1.79769e+308	0.289412	1	no
XLOC_001437	XLOC_001437	Nasvi2EG019411	SCAFFOLD107:339136-339286	toll	wt	NOTEST	0	0	0	0	1	1	no
XLOC_001438	XLOC_001438	Nasvi2EG019413	SCAFFOLD107:346039-346784	toll	wt	NOTEST	0	0	0	0	1	1	no
XLOC_001439	XLOC_001439	Nasvi2EG019414	SCAFFOLD107:346847-347675	toll	wt	NOTEST	0	0	0	0	1	1	no
XLOC_001440	XLOC_001440	Nasvi2EG019415	SCAFFOLD107:347864-348419	toll	wt	NOTEST	0	0	0	0	1	1	no
XLOC_001441	XLOC_001441	Nasvi2EG019424	SCAFFOLD107:380913-399929	toll	wt	NOTEST	0	0	0	0	1	1	no
XLOC_001443	XLOC_001443	Nasvi2EG019377	SCAFFOLD107:58686-66951	toll	wt	NOTEST	0.0146956	0	-1.79769e+308	-1.79769e+308	0.297837	1	no
XLOC_001444	XLOC_001444	Nasvi2EG019382	SCAFFOLD107:104637-107477	toll	wt	NOTEST	0	0	0	0	1	1	no
XLOC_001445	XLOC_001445	Nasvi2EG019386	SCAFFOLD107:123633-131801	toll	wt	NOTEST	0	0	0	0	1	1	no
XLOC_001446	XLOC_001446	Nasvi2EG019388	SCAFFOLD107:141727-143391	toll	wt	NOTEST	0	0	0	0	1	1	no
XLOC_001447	XLOC_001447	Nasvi2EG019396,Nasvi2EG019397	SCAFFOLD107:161914-282082	toll	wt	NOTEST	0	0	0	0	1	1	no
XLOC_001448	XLOC_001448	Nasvi2EG019402	SCAFFOLD107:294667-299650	toll	wt	NOTEST	0	0	0	0	1	1	no
XLOC_001449	XLOC_001449	Nasvi2EG019403	SCAFFOLD107:313099-314020	toll	wt	NOTEST	0	0	0	0	1	1	no
XLOC_001450	XLOC_001450	Nasvi2EG019406	SCAFFOLD107:327473-333055	toll	wt	NOTEST	0	0	0	0	1	1	no
XLOC_001452	XLOC_001452	Nasvi2EG019419	SCAFFOLD107:380913-399929	toll	wt	NOTEST	0	0	0	0	1	1	no
XLOC_001453	XLOC_001453	Nasvi2EG019423	SCAFFOLD107:380913-399929	toll	wt	NOTEST	0	0	0	0	1	1	no
XLOC_001454	XLOC_001454	Nasvi2EG032416	SCAFFOLD1070:10535-11578	toll	wt	NOTEST	0	0	0	0	1	1	no
XLOC_001455	XLOC_001455	Nasvi2EG032413	SCAFFOLD1070:5396-8021	toll	wt	NOTEST	0	0	0	0	1	1	no
XLOC_001456	XLOC_001456	Nasvi2EG032417	SCAFFOLD1070:12691-12919	toll	wt	NOTEST	0	0	0	0	1	1	no
XLOC_001457	XLOC_001457	Nasvi2EG032419	SCAFFOLD1071:3967-4826	toll	wt	NOTEST	0.0446749	0	-1.79769e+308	-1.79769e+308	0.297837	1	no
XLOC_001458	XLOC_001458	Nasvi2EG032420	SCAFFOLD1071:5188-6631	toll	wt	NOTEST	0.0413577	0.0156264	-1.40417	0.355137	0.722487	1	no
XLOC_001459	XLOC_001459	Nasvi2EG032424	SCAFFOLD1072:33335-35811	toll	wt	NOTEST	0	0	0	0	1	1	no
XLOC_001460	XLOC_001460	Nasvi2EG032426	SCAFFOLD1072:38505-39371	toll	wt	NOTEST	0	0	0	0	1	1	no
XLOC_001461	XLOC_001461	Nasvi2EG032421	SCAFFOLD1072:3322-8451	toll	wt	NOTEST	0	0	0	0	1	1	no
XLOC_001462	XLOC_001462	Nasvi2EG032422	SCAFFOLD1072:8553-12021	toll	wt	NOTEST	0	0.00911805	1.79769e+308	1.79769e+308	0.327988	1	no
XLOC_001463	XLOC_001463	Nasvi2EG032429,Nasvi2EG032431	SCAFFOLD1073:4595-11456	toll	wt	NOTEST	0.250088	0.18072	-0.468682	0.197938	0.843093	1	no
XLOC_001464	XLOC_001464	Nasvi2EG032432	SCAFFOLD1074:345-6977	toll	wt	NOTEST	0.0241837	0.0161851	-0.579373	0.439006	0.660657	1	no
XLOC_001465	XLOC_001465	Nasvi2EG032433	SCAFFOLD1075:625-2232	toll	wt	NOTEST	0	0	0	0	1	1	no
XLOC_001466	XLOC_001466	Nasvi2EG032436	SCAFFOLD1075:12405-12693	toll	wt	NOTEST	0	0	0	0	1	1	no
XLOC_001469	XLOC_001469	Nasvi2EG032446	SCAFFOLD1077:2825-4841	toll	wt	NOTEST	0.0474351	0.00937666	-2.33881	0.52414	0.600182	1	no
XLOC_001470	XLOC_001470	Nasvi2EG032448	SCAFFOLD1077:9209-9984	toll	wt	NOTEST	0.208363	0.0923658	-1.17367	0.838873	0.401541	1	no
XLOC_001471	XLOC_001471	Nasvi2EG032444	SCAFFOLD1077:628-1401	toll	wt	NOTEST	0	0.034003	1.79769e+308	1.79769e+308	0.326965	1	no
XLOC_001472	XLOC_001472	Nasvi2EG032449	SCAFFOLD1078:0-1521	toll	wt	NOTEST	0	0	0	0	1	1	no
XLOC_001473	XLOC_001473	Nasvi2EG032450	SCAFFOLD1079:61345-63802	toll	wt	NOTEST	0.0133926	0.00946304	-0.501062	0.131884	0.895076	1	no
XLOC_001474	XLOC_001474	Nasvi2EG019428	SCAFFOLD108:46175-46750	toll	wt	NOTEST	0	0	0	0	1	1	no
XLOC_001475	XLOC_001475	Nasvi2EG019432	SCAFFOLD108:54845-73680	toll	wt	NOTEST	0.0335466	0.0580893	0.792105	-0.615559	0.538186	1	no
XLOC_001479	XLOC_001479	Nasvi2EG019444	SCAFFOLD108:165875-169573	toll	wt	NOTEST	0.0902549	0.1805	0.99992	-0.855937	0.392032	1	no
XLOC_001483	XLOC_001483	Nasvi2EG019452	SCAFFOLD108:204465-207473	toll	wt	NOTEST	0.243969	0.160009	-0.608543	0.701446	0.483025	1	no
XLOC_001488	XLOC_001488	Nasvi2EG019465	SCAFFOLD108:263885-265945	toll	wt	NOTEST	0.0380395	0.0315924	-0.267919	0.100988	0.91956	1	no
XLOC_001493	XLOC_001493	Nasvi2EG019488,Nasvi2EG019489	SCAFFOLD108:388164-391705	toll	wt	NOTEST	0.0957779	0.0393822	-1.28215	0.475826	0.634198	1	no
XLOC_001494	XLOC_001494	Nasvi2EG019490	SCAFFOLD108:391787-392612	toll	wt	NOTEST	0.158357	0.0380407	-2.05757	0.706705	0.47975	1	no
XLOC_001499	XLOC_001499	Nasvi2EG019503	SCAFFOLD108:436870-439024	toll	wt	NOTEST	0	0	0	0	1	1	no
XLOC_001500	XLOC_001500	Nasvi2EG019504	SCAFFOLD108:440687-450496	toll	wt	NOTEST	0.00636591	0.0144411	1.18174	-0.330012	0.741391	1	no
XLOC_001501	XLOC_001501	Nasvi2EG019506	SCAFFOLD108:440687-450496	toll	wt	NOTEST	0.0665737	0	-1.79769e+308	-1.79769e+308	0.319385	1	no
XLOC_001502	XLOC_001502	Nasvi2EG019508,Nasvi2EG019509	SCAFFOLD108:471340-477779	toll	wt	NOTEST	0.00995454	0.00559763	-0.830538	0.301045	0.76338	1	no
XLOC_001503	XLOC_001503	Nasvi2EG019510	SCAFFOLD108:477872-478687	toll	wt	NOTEST	0.0284963	0.0285905	0.00475923	-0.00169675	0.998646	1	no
XLOC_001504	XLOC_001504	Nasvi2EG019430	SCAFFOLD108:50969-51207	toll	wt	NOTEST	0	0	0	0	1	1	no
XLOC_001505	XLOC_001505	Nasvi2EG019434	SCAFFOLD108:80275-92752	toll	wt	NOTEST	0.259606	0.325445	0.32609	-0.456192	0.648252	1	no
XLOC_001521	XLOC_001521	Nasvi2EG019486	SCAFFOLD108:377527-378388	toll	wt	NOTEST	0	0	0	0	1	1	no
XLOC_001522	XLOC_001522	Nasvi2EG019487	SCAFFOLD108:380557-387491	toll	wt	NOTEST	0.0328568	0.0256997	-0.354438	0.244429	0.806899	1	no
XLOC_001525	XLOC_001525	Nasvi2EG032451	SCAFFOLD1080:0-601	toll	wt	NOTEST	0.127288	0.0851114	-0.58067	0.310872	0.755898	1	no
XLOC_001526	XLOC_001526	Nasvi2EG032452	SCAFFOLD1082:0-1701	toll	wt	NOTEST	0	0	0	0	1	1	no
XLOC_001527	XLOC_001527	Nasvi2EG032458	SCAFFOLD1083:15225-15924	toll	wt	NOTEST	0	0	0	0	1	1	no
XLOC_001528	XLOC_001528	Nasvi2EG032463	SCAFFOLD1085:1106-2642	toll	wt	NOTEST	0	0	0	0	1	1	no
XLOC_001529	XLOC_001529	Nasvi2EG032464	SCAFFOLD1085:3505-4217	toll	wt	NOTEST	0	0	0	0	1	1	no
XLOC_001530	XLOC_001530	Nasvi2EG032465	SCAFFOLD1085:4705-6357	toll	wt	NOTEST	0	0	0	0	1	1	no
XLOC_001531	XLOC_001531	Nasvi2EG032467	SCAFFOLD1085:14535-19364	toll	wt	NOTEST	0.00352186	0.00399568	0.182102	-0.0452433	0.963913	1	no
XLOC_001532	XLOC_001532	Nasvi2EG032471	SCAFFOLD1086:12085-12873	toll	wt	NOTEST	0	0	0	0	1	1	no
XLOC_001533	XLOC_001533	Nasvi2EG032469	SCAFFOLD1086:2347-6041	toll	wt	NOTEST	0	0.00448684	1.79769e+308	1.79769e+308	0.372644	1	no
XLOC_001534	XLOC_001534	Nasvi2EG032477	SCAFFOLD1089:15100-16068	toll	wt	NOTEST	0	0	0	0	1	1	no
XLOC_001535	XLOC_001535	Nasvi2EG032482	SCAFFOLD1089:32306-36131	toll	wt	NOTEST	0	0.00688906	1.79769e+308	1.79769e+308	0.300832	1	no
XLOC_001536	XLOC_001536	Nasvi2EG019512	SCAFFOLD109:9805-10497	toll	wt	NOTEST	0	0	0	0	1	1	no
XLOC_001538	XLOC_001538	Nasvi2EG019517	SCAFFOLD109:76495-125661	toll	wt	NOTEST	0.0389507	0.0280874	-0.471726	0.400586	0.688725	1	no
XLOC_001547	XLOC_001547	Nasvi2EG019547	SCAFFOLD109:283226-284705	toll	wt	NOTEST	0.0124962	0	-1.79769e+308	-1.79769e+308	0.319385	1	no
XLOC_001548	XLOC_001548	Nasvi2EG019549,Nasvi2EG019550	SCAFFOLD109:291292-297802	toll	wt	NOTEST	0.0117992	0	-1.79769e+308	-1.79769e+308	0.260677	1	no
XLOC_001550	XLOC_001550	Nasvi2EG019555	SCAFFOLD109:374117-377132	toll	wt	NOTEST	0.0110359	0.0101207	-0.124893	0.0280671	0.977609	1	no
XLOC_001551	XLOC_001551	Nasvi2EG019558	SCAFFOLD109:410755-420272	toll	wt	NOTEST	0.0210802	0.0221334	0.070337	-0.0518056	0.958684	1	no
XLOC_001560	XLOC_001560	Nasvi2EG019545	SCAFFOLD109:272696-280693	toll	wt	NOTEST	0.0418909	0.0404815	-0.0493721	0.0592231	0.952774	1	no
XLOC_001561	XLOC_001561	Nasvi2EG019548	SCAFFOLD109:286246-287923	toll	wt	NOTEST	0	0	0	0	1	1	no
XLOC_001562	XLOC_001562	Nasvi2EG019553	SCAFFOLD109:331399-350601	toll	wt	NOTEST	0.0162223	0.00612945	-1.40415	0.432137	0.665642	1	no
XLOC_001563	XLOC_001563	Nasvi2EG019554	SCAFFOLD109:371662-372773	toll	wt	NOTEST	0	0	0	0	1	1	no
XLOC_001564	XLOC_001564	Nasvi2EG019556	SCAFFOLD109:374117-377132	toll	wt	NOTEST	0.0599327	0.0727846	0.280289	-0.21469	0.830009	1	no
XLOC_001565	XLOC_001565	Nasvi2EG019557	SCAFFOLD109:377293-410549	toll	wt	NOTEST	0.0249875	0.010448	-1.25798	1.039	0.298806	1	no
XLOC_001566	XLOC_001566	Nasvi2EG019560	SCAFFOLD109:469339-470842	toll	wt	NOTEST	0	0	0	0	1	1	no
XLOC_001567	XLOC_001567	Nasvi2EG019561	SCAFFOLD109:474372-479320	toll	wt	NOTEST	0.0368361	0.0280053	-0.39542	0.273834	0.784212	1	no
XLOC_001568	XLOC_001568	Nasvi2EG032485	SCAFFOLD1090:4135-4661	toll	wt	NOTEST	0	0	0	0	1	1	no
XLOC_001569	XLOC_001569	Nasvi2EG032488	SCAFFOLD1091:3575-6048	toll	wt	NOTEST	0.05106	0.0552884	0.114782	-0.0769155	0.938691	1	no
XLOC_001570	XLOC_001570	Nasvi2EG032491	SCAFFOLD1092:5-1973	toll	wt	NOTEST	0.0353501	0.0200192	-0.82033	0.457262	0.647483	1	no
XLOC_001571	XLOC_001571	Nasvi2EG032492	SCAFFOLD1092:2045-4830	toll	wt	NOTEST	0.129829	0.119095	-0.124496	0.140291	0.88843	1	no
XLOC_001572	XLOC_001572	Nasvi2EG032495	SCAFFOLD1093:9175-14837	toll	wt	NOTEST	0	0	0	0	1	1	no
XLOC_001576	XLOC_001576	Nasvi2EG032504	SCAFFOLD1096:2105-10726	toll	wt	NOTEST	0.0633021	0.0324325	-0.964811	0.383687	0.70121	1	no
XLOC_001577	XLOC_001577	Nasvi2EG032506	SCAFFOLD1097:23205-24962	toll	wt	NOTEST	0.0629926	0.0502942	-0.324791	0.185613	0.852748	1	no
XLOC_001578	XLOC_001578	Nasvi2EG032507	SCAFFOLD1097:27206-28091	toll	wt	NOTEST	0.12089	0.104314	-0.212759	0.1248	0.900682	1	no
XLOC_001579	XLOC_001579	Nasvi2EG032509	SCAFFOLD1098:4045-4356	toll	wt	NOTEST	0.250427	0	-1.79769e+308	-1.79769e+308	0.166058	1	no
XLOC_001580	XLOC_001580	Nasvi2EG032510	SCAFFOLD1098:8630-12521	toll	wt	NOTEST	0	0	0	0	1	1	no
XLOC_001582	XLOC_001582	Nasvi2EG032515	SCAFFOLD1099:9205-30118	toll	wt	NOTEST	0.0205268	0.0304611	0.569457	-0.115616	0.907957	1	no
XLOC_001583	XLOC_001583	Nasvi2EG032518	SCAFFOLD1099:33685-38350	toll	wt	NOTEST	0.00730039	0.00334621	-1.12544	0.289827	0.771948	1	no
XLOC_001611	XLOC_001611	Nasvi2EG006723	SCAFFOLD11:302207-307168	toll	wt	NOTEST	0.0986721	0.0634803	-0.636334	0.448811	0.653568	1	no
XLOC_001616	XLOC_001616	Nasvi2EG006741	SCAFFOLD11:494104-497352	toll	wt	NOTEST	0.00346862	0	-1.79769e+308	-1.79769e+308	0.424678	1	no
XLOC_001617	XLOC_001617	Nasvi2EG006742	SCAFFOLD11:498652-503043	toll	wt	NOTEST	0.23592	0.192924	-0.29026	0.321032	0.748186	1	no
XLOC_001618	XLOC_001618	Nasvi2EG006744	SCAFFOLD11:510525-511270	toll	wt	NOTEST	0.028292	0.0320285	0.178964	-0.0619067	0.950637	1	no
XLOC_001629	XLOC_001629	Nasvi2EG006773	SCAFFOLD11:713393-741770	toll	wt	NOTEST	0.00876052	0.0011011	-2.99207	0.19977	0.841661	1	no
XLOC_001631	XLOC_001631	Nasvi2EG006779	SCAFFOLD11:790072-793252	toll	wt	NOTEST	0.0142627	0	-1.79769e+308	-1.79769e+308	0.285916	1	no
XLOC_001632	XLOC_001632	Nasvi2EG006783,Nasvi2EG006784,Nasvi2EG006785	SCAFFOLD11:838656-969132	toll	wt	NOTEST	0.15328	0.108194	-0.502548	0.0635948	0.949293	1	no
XLOC_001640	XLOC_001640	Nasvi2EG006805	SCAFFOLD11:1128370-1130657	toll	wt	NOTEST	0.0549373	0.109591	0.996268	-0.747716	0.454632	1	no
XLOC_001641	XLOC_001641	Nasvi2EG006808	SCAFFOLD11:1149046-1160561	toll	wt	NOTEST	0.282611	0.112481	-1.32914	0.688164	0.49135	1	no
XLOC_001642	XLOC_001642	Nasvi2EG006811	SCAFFOLD11:1177385-1182762	toll	wt	NOTEST	0	0	0	0	1	1	no
XLOC_001643	XLOC_001643	Nasvi2EG006812	SCAFFOLD11:1182825-1186833	toll	wt	NOTEST	0.00551266	0.0134168	1.28322	-0.312541	0.754629	1	no
XLOC_001644	XLOC_001644	Nasvi2EG006814	SCAFFOLD11:1224438-1225236	toll	wt	NOTEST	0.193674	0.0769437	-1.33175	0.604163	0.545735	1	no
XLOC_001645	XLOC_001645	Nasvi2EG006816	SCAFFOLD11:1262989-1318728	toll	wt	NOTEST	0.00846356	0.00243174	-1.79928	1.30652	0.191377	1	no
XLOC_001649	XLOC_001649	Nasvi2EG006830	SCAFFOLD11:1457419-1529745	toll	wt	NOTEST	0.0248688	0.00890936	-1.48094	0.62085	0.534698	1	no
XLOC_001650	XLOC_001650	Nasvi2EG006834	SCAFFOLD11:1538786-1539371	toll	wt	NOTEST	0.117158	0.107598	-0.122811	0.0670436	0.946547	1	no
XLOC_001659	XLOC_001659	Nasvi2EG006859	SCAFFOLD11:1772729-1773371	toll	wt	NOTEST	0.0427313	0	-1.79769e+308	-1.79769e+308	0.366808	1	no
XLOC_001660	XLOC_001660	Nasvi2EG006860	SCAFFOLD11:1774826-1776121	toll	wt	NOTEST	0.0145297	0.0638232	2.13507	-0.631066	0.527997	1	no
XLOC_001661	XLOC_001661	Nasvi2EG006867	SCAFFOLD11:1851936-1855336	toll	wt	NOTEST	0.170017	0.195791	0.20364	-0.168884	0.865888	1	no
XLOC_001664	XLOC_001664	Nasvi2EG006878	SCAFFOLD11:1923741-1932611	toll	wt	NOTEST	0.19951	0.266234	0.416235	-0.474231	0.635335	1	no
XLOC_001665	XLOC_001665	Nasvi2EG006880	SCAFFOLD11:1935091-1936188	toll	wt	NOTEST	0.0265972	0	-1.79769e+308	-1.79769e+308	0.319385	1	no
XLOC_001668	XLOC_001668	Nasvi2EG006892	SCAFFOLD11:2076525-2086225	toll	wt	NOTEST	0.091243	0.0458559	-0.992606	1.24495	0.213152	1	no
XLOC_001669	XLOC_001669	Nasvi2EG006894,Nasvi2EG006896,Nasvi2EG006897,Nasvi2EG006898,Nasvi2EG006899	SCAFFOLD11:2089685-2268403	toll	wt	NOTEST	0.0083048	0.0362597	2.12635	-0.640564	0.521806	1	no
XLOC_001675	XLOC_001675	Nasvi2EG006918	SCAFFOLD11:2373506-2375378	toll	wt	NOTEST	0.0179134	0.0179771	0.00511798	-0.00119131	0.999049	1	no
XLOC_001682	XLOC_001682	Nasvi2EG006932	SCAFFOLD11:2471613-2476548	toll	wt	NOTEST	0.0328775	0.0219413	-0.583453	0.273439	0.784516	1	no
XLOC_001687	XLOC_001687	Nasvi2EG006948	SCAFFOLD11:2577943-2587728	toll	wt	NOTEST	0.0879996	0.0506814	-0.79604	0.505453	0.613241	1	no
XLOC_001688	XLOC_001688	Nasvi2EG006950	SCAFFOLD11:2621349-2625158	toll	wt	NOTEST	0.128637	0.107866	-0.254076	0.232624	0.816053	1	no
XLOC_001690	XLOC_001690	Nasvi2EG006957	SCAFFOLD11:2706639-2710079	toll	wt	NOTEST	0.10913	0.0185607	-2.55573	1.01065	0.312184	1	no
XLOC_001692	XLOC_001692	Nasvi2EG006962	SCAFFOLD11:2751801-2755236	toll	wt	NOTEST	0.027949	0.0245658	-0.18615	0.0905185	0.927875	1	no
XLOC_001693	XLOC_001693	Nasvi2EG006963	SCAFFOLD11:2779302-2779819	toll	wt	NOTEST	0.0931633	0.18104	0.958471	-0.505112	0.61348	1	no
XLOC_001694	XLOC_001694	Nasvi2EG006966	SCAFFOLD11:2796492-2799512	toll	wt	NOTEST	0.0943381	0.0478721	-0.978654	0.767537	0.442762	1	no
XLOC_001699	XLOC_001699	Nasvi2EG006981	SCAFFOLD11:2908321-2956525	toll	wt	NOTEST	0.241981	0.15096	-0.680726	0.182757	0.854989	1	no
XLOC_001701	XLOC_001701	Nasvi2EG006987	SCAFFOLD11:2979522-3083881	toll	wt	NOTEST	0.287548	0.11428	-1.33124	0.250186	0.802444	1	no
XLOC_001706	XLOC_001706	Nasvi2EG006685	SCAFFOLD11:84961-89791	toll	wt	NOTEST	0.0802545	0.0926764	0.207618	-0.244077	0.807171	1	no
XLOC_001718	XLOC_001718	Nasvi2EG006713	SCAFFOLD11:182077-183781	toll	wt	NOTEST	0.0132487	0.0240537	0.860416	-0.195568	0.844948	1	no
XLOC_001730	XLOC_001730	Nasvi2EG006740	SCAFFOLD11:418598-493935	toll	wt	NOTEST	0.155589	0.249017	0.678503	-2.75808	0.00581419	1	no
XLOC_001741	XLOC_001741	Nasvi2EG006771	SCAFFOLD11:677983-679226	toll	wt	NOTEST	0.123767	0.234785	0.92372	-0.781812	0.434325	1	no
XLOC_001742	XLOC_001742	Nasvi2EG006772	SCAFFOLD11:679293-680260	toll	wt	NOTEST	0.138351	0.150264	0.119163	-0.0695308	0.944567	1	no
XLOC_001743	XLOC_001743	Nasvi2EG006774	SCAFFOLD11:713393-741770	toll	wt	NOTEST	0.100268	0.0921402	-0.121962	0.0106104	0.991534	1	no
XLOC_001750	XLOC_001750	Nasvi2EG006797	SCAFFOLD11:1013678-1014785	toll	wt	NOTEST	0.30655	0.205887	-0.574269	0.430804	0.666611	1	no
XLOC_001754	XLOC_001754	Nasvi2EG006806	SCAFFOLD11:1130660-1133145	toll	wt	NOTEST	0.101856	0.131761	0.371394	-0.37187	0.70999	1	no
XLOC_001755	XLOC_001755	Nasvi2EG006807	SCAFFOLD11:1133648-1139715	toll	wt	NOTEST	0.214035	0.142721	-0.584644	0.580907	0.561303	1	no
XLOC_001756	XLOC_001756	Nasvi2EG006810	SCAFFOLD11:1175769-1177207	toll	wt	NOTEST	0	0	0	0	1	1	no
XLOC_001758	XLOC_001758	Nasvi2EG006818	SCAFFOLD11:1342230-1343001	toll	wt	NOTEST	0.0270795	0	-1.79769e+308	-1.79769e+308	0.250759	1	no
XLOC_001761	XLOC_001761	Nasvi2EG006828	SCAFFOLD11:1424818-1429768	toll	wt	NOTEST	0.00432607	0.0062938	0.540875	-0.135531	0.892192	1	no
XLOC_001762	XLOC_001762	Nasvi2EG006833	SCAFFOLD11:1457419-1529745	toll	wt	NOTEST	0.144603	0.106956	-0.435079	0.483492	0.628747	1	no
XLOC_001763	XLOC_001763	Nasvi2EG006835	SCAFFOLD11:1554143-1561393	toll	wt	NOTEST	0	0.0042506	1.79769e+308	1.79769e+308	0.184962	1	no
XLOC_001764	XLOC_001764	Nasvi2EG006836	SCAFFOLD11:1566445-1571883	toll	wt	NOTEST	0.0032552	0.0218239	2.74509	-0.599209	0.549033	1	no
XLOC_001768	XLOC_001768	Nasvi2EG006845	SCAFFOLD11:1595252-1660813	toll	wt	NOTEST	0.0182995	0.0178543	-0.0355329	0.00696108	0.994446	1	no
XLOC_001770	XLOC_001770	Nasvi2EG006847	SCAFFOLD11:1662566-1732672	toll	wt	NOTEST	0.136446	0.126514	-0.109026	0.08152	0.935028	1	no
XLOC_001772	XLOC_001772	Nasvi2EG006852	SCAFFOLD11:1744959-1753810	toll	wt	NOTEST	0.0225671	0.0406046	0.847419	-0.11431	0.908992	1	no
XLOC_001775	XLOC_001775	Nasvi2EG006861	SCAFFOLD11:1776123-1776807	toll	wt	NOTEST	0.107586	0.0357777	-1.58835	0.54857	0.583301	1	no
XLOC_001776	XLOC_001776	Nasvi2EG006862	SCAFFOLD11:1778636-1781542	toll	wt	NOTEST	0.142304	0.200678	0.495909	-0.194262	0.845971	1	no
XLOC_001777	XLOC_001777	Nasvi2EG006863	SCAFFOLD11:1783338-1815165	toll	wt	NOTEST	0.053555	0.0016532	-5.01769	1.65709	0.0975007	1	no
XLOC_001778	XLOC_001778	Nasvi2EG006864	SCAFFOLD11:1824627-1827174	toll	wt	NOTEST	0	0.0532328	1.79769e+308	1.79769e+308	0.326965	1	no
XLOC_001779	XLOC_001779	Nasvi2EG006866	SCAFFOLD11:1838760-1839813	toll	wt	NOTEST	0.0972057	0.0508796	-0.933955	0.579469	0.562273	1	no
XLOC_001782	XLOC_001782	Nasvi2EG006872	SCAFFOLD11:1872376-1883857	toll	wt	NOTEST	0.0105402	0.0331881	1.65477	-0.969524	0.332284	1	no
XLOC_001784	XLOC_001784	Nasvi2EG006875	SCAFFOLD11:1895349-1917931	toll	wt	NOTEST	0.258099	0.167498	-0.623775	0.0645978	0.948494	1	no
XLOC_001787	XLOC_001787	Nasvi2EG006881	SCAFFOLD11:1936259-1937547	toll	wt	NOTEST	0.0330237	0.0568018	0.782434	-0.355318	0.722351	1	no
XLOC_001789	XLOC_001789	Nasvi2EG006884	SCAFFOLD11:1944099-1947762	toll	wt	NOTEST	0.100642	0.0582196	-0.789659	0.871294	0.383594	1	no
XLOC_001792	XLOC_001792	Nasvi2EG006888	SCAFFOLD11:1992695-1999767	toll	wt	NOTEST	0.00507127	0.00757709	0.579297	-0.239143	0.810994	1	no
XLOC_001793	XLOC_001793	Nasvi2EG006889	SCAFFOLD11:2004650-2005901	toll	wt	NOTEST	0	0.0138672	1.79769e+308	1.79769e+308	0.25157	1	no
XLOC_001795	XLOC_001795	Nasvi2EG006895	SCAFFOLD11:2089685-2268403	toll	wt	NOTEST	0.290231	0.17922	-0.695471	0.429849	0.667306	1	no
XLOC_001796	XLOC_001796	Nasvi2EG006907,Nasvi2EG006908	SCAFFOLD11:2294327-2298615	toll	wt	NOTEST	0.0615276	0.0653249	0.0863973	-0.059216	0.95278	1	no
XLOC_001798	XLOC_001798	Nasvi2EG006913	SCAFFOLD11:2307202-2353688	toll	wt	NOTEST	0	0.0317785	1.79769e+308	1.79769e+308	0.437031	1	no
XLOC_001800	XLOC_001800	Nasvi2EG006917	SCAFFOLD11:2373506-2375378	toll	wt	NOTEST	0	0	0	0	1	1	no
XLOC_001801	XLOC_001801	Nasvi2EG006919	SCAFFOLD11:2377435-2386595	toll	wt	NOTEST	0.0018679	0.00171218	-0.125581	0.0201785	0.983901	1	no
XLOC_001802	XLOC_001802	Nasvi2EG006920	SCAFFOLD11:2390457-2395258	toll	wt	NOTEST	0	0	0	0	1	1	no
XLOC_001803	XLOC_001803	Nasvi2EG006921	SCAFFOLD11:2397054-2402057	toll	wt	NOTEST	0.115538	0.0963446	-0.262096	0.278594	0.780557	1	no
XLOC_001804	XLOC_001804	Nasvi2EG006922	SCAFFOLD11:2402734-2407973	toll	wt	NOTEST	0.0642602	0.0909049	0.500433	-0.477591	0.632942	1	no
XLOC_001807	XLOC_001807	Nasvi2EG006933	SCAFFOLD11:2483363-2486570	toll	wt	NOTEST	0	0.0122494	1.79769e+308	1.79769e+308	0.216217	1	no
XLOC_001809	XLOC_001809	Nasvi2EG006939	SCAFFOLD11:2507929-2513671	toll	wt	NOTEST	0.156273	0.106729	-0.550118	0.478435	0.63234	1	no
XLOC_001810	XLOC_001810	Nasvi2EG006944	SCAFFOLD11:2534088-2545935	toll	wt	NOTEST	0.142747	0.222073	0.637572	-0.531558	0.595032	1	no
XLOC_001812	XLOC_001812	Nasvi2EG006949	SCAFFOLD11:2601816-2609389	toll	wt	NOTEST	0.0198924	0.027656	0.475372	-0.401376	0.688143	1	no
XLOC_001814	XLOC_001814	Nasvi2EG006954	SCAFFOLD11:2676238-2684911	toll	wt	NOTEST	0.0673571	0.0869804	0.368859	-0.390401	0.69624	1	no
XLOC_001815	XLOC_001815	Nasvi2EG006955	SCAFFOLD11:2685567-2705962	toll	wt	NOTEST	0.207316	0.173055	-0.260595	0.549219	0.582855	1	no
XLOC_001817	XLOC_001817	Nasvi2EG006960	SCAFFOLD11:2717261-2736988	toll	wt	NOTEST	0.105871	0.161989	0.613593	-0.986458	0.323909	1	no
XLOC_001829	XLOC_001829	Nasvi2EG019570	SCAFFOLD110:195506-197002	toll	wt	NOTEST	0	0.0113143	1.79769e+308	1.79769e+308	0.326965	1	no
XLOC_001830	XLOC_001830	Nasvi2EG019571	SCAFFOLD110:201045-208395	toll	wt	NOTEST	0.012172	0.00524719	-1.21395	0.344452	0.730506	1	no
XLOC_001831	XLOC_001831	Nasvi2EG019572	SCAFFOLD110:214317-224185	toll	wt	NOTEST	0.0873509	0.0469375	-0.896083	0.749842	0.45335	1	no
XLOC_001832	XLOC_001832	Nasvi2EG019576	SCAFFOLD110:276837-277786	toll	wt	NOTEST	0	0	0	0	1	1	no
XLOC_001833	XLOC_001833	Nasvi2EG019580	SCAFFOLD110:335970-401709	toll	wt	NOTEST	0.00703714	0.0123871	0.815778	-0.124628	0.900818	1	no
XLOC_001835	XLOC_001835	Nasvi2EG019583	SCAFFOLD110:473942-474575	toll	wt	NOTEST	0	0	0	0	1	1	no
XLOC_001836	XLOC_001836	Nasvi2EG019584	SCAFFOLD110:495383-499160	toll	wt	NOTEST	0	0.00768165	1.79769e+308	1.79769e+308	0.329529	1	no
XLOC_001840	XLOC_001840	Nasvi2EG019574	SCAFFOLD110:225805-229421	toll	wt	NOTEST	0.0184937	0.00976268	-0.921686	0.236446	0.813087	1	no
XLOC_001841	XLOC_001841	Nasvi2EG019575	SCAFFOLD110:242074-254432	toll	wt	NOTEST	0.00134728	0.00319519	1.24585	-0.328659	0.742413	1	no
XLOC_001843	XLOC_001843	Nasvi2EG019579	SCAFFOLD110:318005-321021	toll	wt	NOTEST	0.0878456	0.231268	1.39653	-1.05623	0.290862	1	no
XLOC_001847	XLOC_001847	Nasvi2EG032529	SCAFFOLD1102:4965-13631	toll	wt	NOTEST	0.00420084	0.00471871	0.167713	-0.037939	0.969736	1	no
XLOC_001849	XLOC_001849	Nasvi2EG032530	SCAFFOLD1104:1354-22640	toll	wt	NOTEST	0.00113741	0	-1.79769e+308	-1.79769e+308	0.35109	1	no
XLOC_001851	XLOC_001851	Nasvi2EG032534	SCAFFOLD1105:21383-23141	toll	wt	NOTEST	0	0	0	0	1	1	no
XLOC_001852	XLOC_001852	Nasvi2EG032537	SCAFFOLD1106:6545-8856	toll	wt	NOTEST	0.142645	0.100417	-0.506429	0.501259	0.616189	1	no
XLOC_001853	XLOC_001853	Nasvi2EG032538	SCAFFOLD1107:45-3097	toll	wt	NOTEST	0.156864	0.199799	0.349034	-0.359218	0.719432	1	no
XLOC_001854	XLOC_001854	Nasvi2EG032543	SCAFFOLD1107:7447-13404	toll	wt	NOTEST	0	0	0	0	1	1	no
XLOC_001855	XLOC_001855	Nasvi2EG032545	SCAFFOLD1107:49775-51017	toll	wt	NOTEST	0	0	0	0	1	1	no
XLOC_001856	XLOC_001856	Nasvi2EG032546	SCAFFOLD1107:51115-53340	toll	wt	NOTEST	0	0	0	0	1	1	no
XLOC_001857	XLOC_001857	Nasvi2EG032540	SCAFFOLD1107:3324-3633	toll	wt	NOTEST	0	0	0	0	1	1	no
XLOC_001858	XLOC_001858	Nasvi2EG032542	SCAFFOLD1107:7447-13404	toll	wt	NOTEST	0	0	0	0	1	1	no
XLOC_001859	XLOC_001859	Nasvi2EG032547	SCAFFOLD1107:54085-55203	toll	wt	NOTEST	0.0295649	0.0195205	-0.598896	0.148796	0.881715	1	no
XLOC_001860	XLOC_001860	Nasvi2EG032549	SCAFFOLD1108:5729-6792	toll	wt	NOTEST	0	0	0	0	1	1	no
XLOC_001864	XLOC_001864	Nasvi2EG019593,Nasvi2EG019594	SCAFFOLD111:48263-53800	toll	wt	NOTEST	0.158376	0.166491	0.0720894	-0.0684311	0.945442	1	no
XLOC_001865	XLOC_001865	Nasvi2EG019595	SCAFFOLD111:53975-56000	toll	wt	NOTEST	0.0940221	0.104822	0.156867	-0.150577	0.880309	1	no
XLOC_001866	XLOC_001866	Nasvi2EG019596	SCAFFOLD111:56055-60668	toll	wt	NOTEST	0.214836	0.104273	-1.04287	0.855991	0.392003	1	no
XLOC_001868	XLOC_001868	Nasvi2EG019606	SCAFFOLD111:223945-228790	toll	wt	NOTEST	0.0307373	0.0373705	0.281909	-0.167293	0.86714	1	no
XLOC_001869	XLOC_001869	Nasvi2EG019607,Nasvi2EG019608	SCAFFOLD111:229447-262872	toll	wt	NOTEST	0.000762851	0.00200303	1.39271	-0.455045	0.649077	1	no
XLOC_001870	XLOC_001870	Nasvi2EG019610	SCAFFOLD111:284915-335030	toll	wt	NOTEST	0.00999051	0.00997165	-0.00272687	0.00398034	0.996824	1	no
XLOC_001871	XLOC_001871	Nasvi2EG019586	SCAFFOLD111:0-1881	toll	wt	NOTEST	0.172004	0.0743571	-1.2099	0.840077	0.400865	1	no
XLOC_001872	XLOC_001872	Nasvi2EG019587	SCAFFOLD111:3042-5321	toll	wt	NOTEST	0.071204	0.0884801	0.313397	-0.277686	0.781253	1	no
XLOC_001877	XLOC_001877	Nasvi2EG019605	SCAFFOLD111:222021-223031	toll	wt	NOTEST	0	0	0	0	1	1	no
XLOC_001878	XLOC_001878	Nasvi2EG019611,Nasvi2EG019612	SCAFFOLD111:338414-350861	toll	wt	NOTEST	0	0.00289852	1.79769e+308	1.79769e+308	0.362264	1	no
XLOC_001879	XLOC_001879	Nasvi2EG032555	SCAFFOLD1110:2295-4570	toll	wt	NOTEST	0.0187526	0.0117486	-0.6746	0.12615	0.899613	1	no
XLOC_001880	XLOC_001880	Nasvi2EG032554	SCAFFOLD1110:941-1961	toll	wt	NOTEST	0	0	0	0	1	1	no
XLOC_001881	XLOC_001881	Nasvi2EG032556	SCAFFOLD1110:5611-7791	toll	wt	NOTEST	0.0295382	0.00865448	-1.77107	0.389034	0.697251	1	no
XLOC_001882	XLOC_001882	Nasvi2EG032557	SCAFFOLD1110:8055-8611	toll	wt	NOTEST	0	0	0	0	1	1	no
XLOC_001883	XLOC_001883	Nasvi2EG032558	SCAFFOLD1111:8246-25084	toll	wt	NOTEST	0.00270242	0.000903109	-1.58128	0.344354	0.73058	1	no
XLOC_001884	XLOC_001884	Nasvi2EG032563	SCAFFOLD1115:11635-13527	toll	wt	NOTEST	0	0	0	0	1	1	no
XLOC_001885	XLOC_001885	Nasvi2EG032565	SCAFFOLD1115:15675-17059	toll	wt	NOTEST	0	0	0	0	1	1	no
XLOC_001886	XLOC_001886	Nasvi2EG032567	SCAFFOLD1115:18678-20101	toll	wt	NOTEST	0.0147423	0	-1.79769e+308	-1.79769e+308	0.238562	1	no
XLOC_001887	XLOC_001887	Nasvi2EG032572	SCAFFOLD1116:0-10933	toll	wt	NOTEST	0.205963	0.122287	-0.75211	0.933302	0.350664	1	no
XLOC_001889	XLOC_001889	Nasvi2EG032575	SCAFFOLD1119:8230-8791	toll	wt	NOTEST	0	0	0	0	1	1	no
XLOC_001890	XLOC_001890	Nasvi2EG032577	SCAFFOLD1119:11106-14301	toll	wt	NOTEST	0	0	0	0	1	1	no
XLOC_001892	XLOC_001892	Nasvi2EG019618,Nasvi2EG019619	SCAFFOLD112:92939-100999	toll	wt	NOTEST	0.0855666	0.13587	0.667102	-0.631969	0.527407	1	no
XLOC_001893	XLOC_001893	Nasvi2EG019620	SCAFFOLD112:102215-103947	toll	wt	NOTEST	0.0314384	0.0513092	0.706691	-0.372456	0.709553	1	no
XLOC_001894	XLOC_001894	Nasvi2EG019621	SCAFFOLD112:104245-105497	toll	wt	NOTEST	0	0	0	0	1	1	no
XLOC_001895	XLOC_001895	Nasvi2EG019622	SCAFFOLD112:106315-107800	toll	wt	NOTEST	0	0	0	0	1	1	no
XLOC_001896	XLOC_001896	Nasvi2EG019623	SCAFFOLD112:108075-110103	toll	wt	NOTEST	0.031243	0.00808309	-1.95055	0.540249	0.589025	1	no
XLOC_001897	XLOC_001897	Nasvi2EG019624	SCAFFOLD112:110185-111666	toll	wt	NOTEST	0	0	0	0	1	1	no
XLOC_001899	XLOC_001899	Nasvi2EG019631	SCAFFOLD112:111803-178578	toll	wt	NOTEST	0.0201304	0	-1.79769e+308	-1.79769e+308	0.36115	1	no
XLOC_001900	XLOC_001900	Nasvi2EG019632	SCAFFOLD112:111803-178578	toll	wt	NOTEST	0.00949209	0	-1.79769e+308	-1.79769e+308	0.395109	1	no
XLOC_001910	XLOC_001910	Nasvi2EG019666	SCAFFOLD112:316388-354508	toll	wt	NOTEST	0.227896	0.251347	0.141304	-0.216641	0.828488	1	no
XLOC_001915	XLOC_001915	Nasvi2EG037283	SCAFFOLD112:384750-386311	toll	wt	NOTEST	0.211217	0.230175	0.124003	-0.133224	0.894016	1	no
XLOC_001916	XLOC_001916	Nasvi2EG037284	SCAFFOLD112:387050-388746	toll	wt	NOTEST	0	0	0	0	1	1	no
XLOC_001917	XLOC_001917	Nasvi2EG037285	SCAFFOLD112:389871-391382	toll	wt	NOTEST	0.136208	0.0148961	-3.1928	0.961495	0.336303	1	no
XLOC_001918	XLOC_001918	Nasvi2EG019676	SCAFFOLD112:392504-394390	toll	wt	NOTEST	0	0.00875009	1.79769e+308	1.79769e+308	0.25157	1	no
XLOC_001919	XLOC_001919	Nasvi2EG019677	SCAFFOLD112:395025-399059	toll	wt	NOTEST	0.00986188	0.0164922	0.741848	-0.268631	0.788214	1	no
XLOC_001920	XLOC_001920	Nasvi2EG019678	SCAFFOLD112:399775-401191	toll	wt	NOTEST	0.0558998	0.0479581	-0.221069	0.106303	0.915342	1	no
XLOC_001921	XLOC_001921	Nasvi2EG037286	SCAFFOLD112:401762-403079	toll	wt	NOTEST	0.0913494	0.0159366	-2.51905	0.588082	0.556477	1	no
XLOC_001923	XLOC_001923	Nasvi2EG037287	SCAFFOLD112:405924-407374	toll	wt	NOTEST	0.0173172	0.00289183	-2.58215	0.115802	0.90781	1	no
XLOC_001924	XLOC_001924	Nasvi2EG037288	SCAFFOLD112:408329-409813	toll	wt	NOTEST	0	0.0476587	1.79769e+308	1.79769e+308	0.170801	1	no
XLOC_001925	XLOC_001925	Nasvi2EG037289	SCAFFOLD112:411031-412363	toll	wt	NOTEST	0.0196164	0.0394074	1.0064	-0.264659	0.791272	1	no
XLOC_001926	XLOC_001926	Nasvi2EG037290	SCAFFOLD112:415240-416614	toll	wt	NOTEST	0.017483	0	-1.79769e+308	-1.79769e+308	0.355426	1	no
XLOC_001927	XLOC_001927	Nasvi2EG019683,Nasvi2EG019684	SCAFFOLD112:420815-423652	toll	wt	NOTEST	0.113213	0.0932433	-0.279967	0.196697	0.844065	1	no
XLOC_001928	XLOC_001928	Nasvi2EG019688	SCAFFOLD112:423793-440441	toll	wt	NOTEST	0.0205972	0.0295545	0.520929	-0.0985951	0.92146	1	no
XLOC_001929	XLOC_001929	Nasvi2EG019690	SCAFFOLD112:445327-488682	toll	wt	NOTEST	0.0524663	0.0347636	-0.593815	0.374311	0.708173	1	no
XLOC_001930	XLOC_001930	Nasvi2EG019692	SCAFFOLD112:492432-512365	toll	wt	NOTEST	0	0.00508526	1.79769e+308	1.79769e+308	0.27355	1	no
XLOC_001936	XLOC_001936	Nasvi2EG019710	SCAFFOLD112:600777-603353	toll	wt	NOTEST	0	0	0	0	1	1	no
XLOC_001937	XLOC_001937	Nasvi2EG019711	SCAFFOLD112:681459-706832	toll	wt	NOTEST	0.143728	0.105224	-0.449881	0.401861	0.687786	1	no
XLOC_001939	XLOC_001939	Nasvi2EG019613	SCAFFOLD112:0-2501	toll	wt	NOTEST	0.0220053	0.0144203	-0.609747	0.320581	0.748528	1	no
XLOC_001940	XLOC_001940	Nasvi2EG019617	SCAFFOLD112:74746-82921	toll	wt	NOTEST	0.0244592	0.0308808	0.336335	-0.11387	0.909341	1	no
XLOC_001948	XLOC_001948	Nasvi2EG019648	SCAFFOLD112:218437-219861	toll	wt	NOTEST	0.124131	0.270277	1.12257	-1.21363	0.22489	1	no
XLOC_001950	XLOC_001950	Nasvi2EG019654	SCAFFOLD112:221871-289932	toll	wt	NOTEST	0.248676	0.188778	-0.397578	0.194982	0.845407	1	no
XLOC_001951	XLOC_001951	Nasvi2EG019655	SCAFFOLD112:221871-289932	toll	wt	NOTEST	0.202129	0.106329	-0.926737	0.222413	0.823992	1	no
XLOC_001958	XLOC_001958	Nasvi2EG019691,Nasvi2EG019693	SCAFFOLD112:492432-512365	toll	wt	NOTEST	0.027296	0.0648008	1.24732	-0.748149	0.454371	1	no
XLOC_001966	XLOC_001966	Nasvi2EG032579	SCAFFOLD1120:2615-5230	toll	wt	NOTEST	0.00670361	0	-1.79769e+308	-1.79769e+308	0.319385	1	no
XLOC_001967	XLOC_001967	Nasvi2EG032582	SCAFFOLD1121:3561-4861	toll	wt	NOTEST	0	0.0185934	1.79769e+308	1.79769e+308	0.326965	1	no
XLOC_001968	XLOC_001968	Nasvi2EG032584	SCAFFOLD1122:1789-4178	toll	wt	NOTEST	0	0	0	0	1	1	no
XLOC_001969	XLOC_001969	Nasvi2EG032585	SCAFFOLD1122:4515-11857	toll	wt	NOTEST	0.0196414	0	-1.79769e+308	-1.79769e+308	0.112101	1	no
XLOC_001970	XLOC_001970	Nasvi2EG032589	SCAFFOLD1123:2585-13134	toll	wt	NOTEST	0.0108318	0.00990916	-0.128443	0.0285078	0.977257	1	no
XLOC_001971	XLOC_001971	Nasvi2EG032588	SCAFFOLD1123:458-1211	toll	wt	NOTEST	0	0	0	0	1	1	no
XLOC_001972	XLOC_001972	Nasvi2EG032592	SCAFFOLD1125:3355-34583	toll	wt	NOTEST	0	0	0	0	1	1	no
XLOC_001973	XLOC_001973	Nasvi2EG032593	SCAFFOLD1125:45930-48331	toll	wt	NOTEST	0.00744885	0	-1.79769e+308	-1.79769e+308	0.422989	1	no
XLOC_001974	XLOC_001974	Nasvi2EG032594	SCAFFOLD1125:48553-49941	toll	wt	NOTEST	0	0	0	0	1	1	no
XLOC_001975	XLOC_001975	Nasvi2EG032595	SCAFFOLD1125:60340-63531	toll	wt	NOTEST	0	0	0	0	1	1	no
XLOC_001976	XLOC_001976	Nasvi2EG032603	SCAFFOLD1128:1195-4507	toll	wt	NOTEST	0	0	0	0	1	1	no
XLOC_001977	XLOC_001977	Nasvi2EG032605	SCAFFOLD1129:0-991	toll	wt	NOTEST	0	0	0	0	1	1	no
XLOC_001978	XLOC_001978	Nasvi2EG019717	SCAFFOLD113:1716-7153	toll	wt	NOTEST	0	0	0	0	1	1	no
XLOC_001979	XLOC_001979	Nasvi2EG019718	SCAFFOLD113:9315-10606	toll	wt	NOTEST	0	0	0	0	1	1	no
XLOC_001980	XLOC_001980	Nasvi2EG019722	SCAFFOLD113:46015-47106	toll	wt	NOTEST	0	0	0	0	1	1	no
XLOC_001981	XLOC_001981	Nasvi2EG019728	SCAFFOLD113:89841-91414	toll	wt	NOTEST	0.10344	0.0342411	-1.59499	1.09845	0.272009	1	no
XLOC_001982	XLOC_001982	Nasvi2EG019729	SCAFFOLD113:92657-100380	toll	wt	NOTEST	0.00245653	0.00351569	0.517184	-0.0993994	0.920821	1	no
XLOC_001983	XLOC_001983	Nasvi2EG019730	SCAFFOLD113:102275-105099	toll	wt	NOTEST	0.00617683	0	-1.79769e+308	-1.79769e+308	0.250759	1	no
XLOC_001984	XLOC_001984	Nasvi2EG019731,Nasvi2EG019732	SCAFFOLD113:105165-107907	toll	wt	NOTEST	0	0.138099	1.79769e+308	1.79769e+308	0.289412	1	no
XLOC_001985	XLOC_001985	Nasvi2EG019736	SCAFFOLD113:117345-118669	toll	wt	NOTEST	0	0	0	0	1	1	no
XLOC_001986	XLOC_001986	Nasvi2EG019740	SCAFFOLD113:122694-129386	toll	wt	NOTEST	0.00745837	0.0136772	0.874839	-0.228771	0.819047	1	no
XLOC_001987	XLOC_001987	Nasvi2EG019741	SCAFFOLD113:129455-131738	toll	wt	NOTEST	0	0	0	0	1	1	no
XLOC_001988	XLOC_001988	Nasvi2EG019742	SCAFFOLD113:180753-181327	toll	wt	NOTEST	0	0	0	0	1	1	no
XLOC_001990	XLOC_001990	Nasvi2EG019745	SCAFFOLD113:189003-190093	toll	wt	NOTEST	0.0385788	0.0363913	-0.0842164	0.0255597	0.979609	1	no
XLOC_001993	XLOC_001993	Nasvi2EG019775	SCAFFOLD113:212842-403258	toll	wt	NOTEST	0	0	0	0	1	1	no
XLOC_001994	XLOC_001994	Nasvi2EG019776	SCAFFOLD113:212842-403258	toll	wt	NOTEST	0	0	0	0	1	1	no
XLOC_001995	XLOC_001995	Nasvi2EG019788	SCAFFOLD113:403595-406354	toll	wt	NOTEST	0.0218801	0	-1.79769e+308	-1.79769e+308	0.253391	1	no
XLOC_001997	XLOC_001997	Nasvi2EG019805	SCAFFOLD113:474758-495788	toll	wt	NOTEST	0.00937062	0.00149129	-2.65158	0.956588	0.338775	1	no
XLOC_001998	XLOC_001998	Nasvi2EG019716	SCAFFOLD113:1716-7153	toll	wt	NOTEST	0	0	0	0	1	1	no
XLOC_001999	XLOC_001999	Nasvi2EG019719	SCAFFOLD113:12353-15191	toll	wt	NOTEST	0	0	0	0	1	1	no
XLOC_002000	XLOC_002000	Nasvi2EG019721	SCAFFOLD113:41120-45827	toll	wt	NOTEST	0	0	0	0	1	1	no
XLOC_002001	XLOC_002001	Nasvi2EG019723	SCAFFOLD113:47303-62659	toll	wt	NOTEST	0.00470374	0.00350586	-0.424037	0.238806	0.811256	1	no
XLOC_002002	XLOC_002002	Nasvi2EG019726	SCAFFOLD113:66626-83461	toll	wt	NOTEST	0	0.00297363	1.79769e+308	1.79769e+308	0.217555	1	no
XLOC_002003	XLOC_002003	Nasvi2EG019734	SCAFFOLD113:113373-115661	toll	wt	NOTEST	0.00798367	0	-1.79769e+308	-1.79769e+308	0.368015	1	no
XLOC_002004	XLOC_002004	Nasvi2EG019735	SCAFFOLD113:116240-117113	toll	wt	NOTEST	0	0	0	0	1	1	no
XLOC_002005	XLOC_002005	Nasvi2EG019737,Nasvi2EG019738	SCAFFOLD113:118676-122581	toll	wt	NOTEST	0	0	0	0	1	1	no
XLOC_002006	XLOC_002006	Nasvi2EG019739	SCAFFOLD113:122694-129386	toll	wt	NOTEST	0	0.0540967	1.79769e+308	1.79769e+308	0.287342	1	no
XLOC_002008	XLOC_002008	Nasvi2EG019790	SCAFFOLD113:414214-421149	toll	wt	NOTEST	0.0024264	0.00497729	1.03654	-0.281279	0.778497	1	no
XLOC_002009	XLOC_002009	Nasvi2EG019798,Nasvi2EG019799	SCAFFOLD113:421503-474714	toll	wt	NOTEST	0.16589	0.167478	0.0137469	-0.0043652	0.996517	1	no
XLOC_002010	XLOC_002010	Nasvi2EG019802	SCAFFOLD113:474758-495788	toll	wt	NOTEST	0.0296145	0.0304817	0.0416424	-0.0346877	0.972329	1	no
XLOC_002011	XLOC_002011	Nasvi2EG032607	SCAFFOLD1130:5576-7291	toll	wt	NOTEST	0.0605673	0.0345391	-0.810309	0.398821	0.690025	1	no
XLOC_002013	XLOC_002013	Nasvi2EG032612	SCAFFOLD1132:2488-5411	toll	wt	NOTEST	0.126903	0.0647533	-0.970699	0.993792	0.320324	1	no
XLOC_002014	XLOC_002014	Nasvi2EG032615	SCAFFOLD1133:601-5242	toll	wt	NOTEST	0.0146127	0.00485382	-1.59003	0.412606	0.679895	1	no
XLOC_002015	XLOC_002015	Nasvi2EG032616	SCAFFOLD1133:5370-5901	toll	wt	NOTEST	0	0.0506473	1.79769e+308	1.79769e+308	0.22812	1	no
XLOC_002016	XLOC_002016	Nasvi2EG032619	SCAFFOLD1134:6336-7297	toll	wt	NOTEST	0.201548	0.259286	0.363421	-0.357621	0.720627	1	no
XLOC_002017	XLOC_002017	Nasvi2EG032620	SCAFFOLD1134:8495-10346	toll	wt	NOTEST	0.0999285	0.0295433	-1.75807	0.767945	0.44252	1	no
XLOC_002018	XLOC_002018	Nasvi2EG032625	SCAFFOLD1134:25225-25978	toll	wt	NOTEST	0.0258864	0.0315943	0.287475	-0.0974715	0.922352	1	no
XLOC_002019	XLOC_002019	Nasvi2EG032621	SCAFFOLD1134:10736-16321	toll	wt	NOTEST	0.215134	0.158855	-0.437521	0.467642	0.64004	1	no
XLOC_002020	XLOC_002020	Nasvi2EG032622,Nasvi2EG032623	SCAFFOLD1134:16675-18831	toll	wt	NOTEST	0.273874	0.310384	0.180542	-0.159185	0.873523	1	no
XLOC_002023	XLOC_002023	Nasvi2EG032628	SCAFFOLD1136:11605-12306	toll	wt	NOTEST	0	0	0	0	1	1	no
XLOC_002024	XLOC_002024	Nasvi2EG032631	SCAFFOLD1139:5255-8599	toll	wt	NOTEST	0	0	0	0	1	1	no
XLOC_002025	XLOC_002025	Nasvi2EG019809	SCAFFOLD114:6305-24078	toll	wt	NOTEST	0.341936	0.260113	-0.394589	0.363846	0.715973	1	no
XLOC_002026	XLOC_002026	Nasvi2EG019813	SCAFFOLD114:6305-24078	toll	wt	NOTEST	0.0298641	0.0172494	-0.791864	0.375423	0.707346	1	no
XLOC_002027	XLOC_002027	Nasvi2EG019815	SCAFFOLD114:6305-24078	toll	wt	NOTEST	0.0204162	0.040918	1.00302	-0.270226	0.786986	1	no
XLOC_002028	XLOC_002028	Nasvi2EG019831	SCAFFOLD114:134251-233839	toll	wt	NOTEST	0.00256068	0	-1.79769e+308	-1.79769e+308	0.36997	1	no
XLOC_002029	XLOC_002029	Nasvi2EG019832	SCAFFOLD114:134251-233839	toll	wt	NOTEST	0.00466763	0	-1.79769e+308	-1.79769e+308	0.36997	1	no
XLOC_002030	XLOC_002030	Nasvi2EG019846	SCAFFOLD114:263418-269392	toll	wt	NOTEST	0	0	0	0	1	1	no
XLOC_002031	XLOC_002031	Nasvi2EG019854	SCAFFOLD114:307609-308002	toll	wt	NOTEST	0.0717988	0	-1.79769e+308	-1.79769e+308	0.250759	1	no
XLOC_002032	XLOC_002032	Nasvi2EG019860	SCAFFOLD114:349021-442095	toll	wt	NOTEST	0.00322186	0.0127048	1.97941	-0.414537	0.678481	1	no
XLOC_002033	XLOC_002033	Nasvi2EG019863	SCAFFOLD114:349021-442095	toll	wt	NOTEST	0.0112744	0.0119712	0.0865184	-0.0501114	0.960034	1	no
XLOC_002034	XLOC_002034	Nasvi2EG019808	SCAFFOLD114:4311-5981	toll	wt	NOTEST	0.100311	0.156418	0.640925	-0.537032	0.591245	1	no
XLOC_002035	XLOC_002035	Nasvi2EG019810,Nasvi2EG019811	SCAFFOLD114:6305-24078	toll	wt	NOTEST	0.140643	0.199559	0.504784	-0.350755	0.725773	1	no
XLOC_002036	XLOC_002036	Nasvi2EG019816,Nasvi2EG019817	SCAFFOLD114:35842-52121	toll	wt	NOTEST	0.0856165	0.0467473	-0.873006	0.429413	0.667623	1	no
XLOC_002038	XLOC_002038	Nasvi2EG019822	SCAFFOLD114:110419-111981	toll	wt	NOTEST	0	0	0	0	1	1	no
XLOC_002040	XLOC_002040	Nasvi2EG019844	SCAFFOLD114:263418-269392	toll	wt	NOTEST	0	0	0	0	1	1	no
XLOC_002041	XLOC_002041	Nasvi2EG019848	SCAFFOLD114:272571-282513	toll	wt	NOTEST	0.00676616	0.00934095	0.465232	-0.248996	0.803364	1	no
XLOC_002042	XLOC_002042	Nasvi2EG019852	SCAFFOLD114:290684-298539	toll	wt	NOTEST	0.0469492	0.0228693	-1.03769	0.756782	0.44918	1	no
XLOC_002044	XLOC_002044	Nasvi2EG032635	SCAFFOLD1140:10545-16140	toll	wt	NOTEST	0.0406134	0.0303675	-0.419428	0.40356	0.686536	1	no
XLOC_002045	XLOC_002045	Nasvi2EG032633	SCAFFOLD1140:3700-5461	toll	wt	NOTEST	0.0392217	0.0245469	-0.676113	0.280666	0.778967	1	no
XLOC_002046	XLOC_002046	Nasvi2EG032645	SCAFFOLD1143:10831-11531	toll	wt	NOTEST	0	0	0	0	1	1	no
XLOC_002048	XLOC_002048	Nasvi2EG032647	SCAFFOLD1144:281-3287	toll	wt	NOTEST	0	0	0	0	1	1	no
XLOC_002049	XLOC_002049	Nasvi2EG032650	SCAFFOLD1144:10256-11361	toll	wt	NOTEST	0.0197206	0	-1.79769e+308	-1.79769e+308	0.238562	1	no
XLOC_002050	XLOC_002050	Nasvi2EG032652	SCAFFOLD1144:23824-24591	toll	wt	NOTEST	0.0307621	0.0308622	0.00468332	-0.00166968	0.998668	1	no
XLOC_002051	XLOC_002051	Nasvi2EG032656	SCAFFOLD1145:7744-8164	toll	wt	NOTEST	0	0	0	0	1	1	no
XLOC_002054	XLOC_002054	Nasvi2EG032664	SCAFFOLD1147:19275-21160	toll	wt	NOTEST	0	0	0	0	1	1	no
XLOC_002055	XLOC_002055	Nasvi2EG032659	SCAFFOLD1147:0-4131	toll	wt	NOTEST	0	0	0	0	1	1	no
XLOC_002056	XLOC_002056	Nasvi2EG032663	SCAFFOLD1147:14826-16341	toll	wt	NOTEST	0	0	0	0	1	1	no
XLOC_002057	XLOC_002057	Nasvi2EG032672	SCAFFOLD1149:39135-48246	toll	wt	NOTEST	0	0	0	0	1	1	no
XLOC_002058	XLOC_002058	Nasvi2EG032673	SCAFFOLD1149:39135-48246	toll	wt	NOTEST	0	0	0	0	1	1	no
XLOC_002059	XLOC_002059	Nasvi2EG032674	SCAFFOLD1149:48449-48973	toll	wt	NOTEST	0	0	0	0	1	1	no
XLOC_002060	XLOC_002060	Nasvi2EG032666	SCAFFOLD1149:24268-27081	toll	wt	NOTEST	0	0	0	0	1	1	no
XLOC_002061	XLOC_002061	Nasvi2EG032670	SCAFFOLD1149:36037-37371	toll	wt	NOTEST	0	0	0	0	1	1	no
XLOC_002062	XLOC_002062	Nasvi2EG032671	SCAFFOLD1149:38698-38991	toll	wt	NOTEST	0	0	0	0	1	1	no
XLOC_002063	XLOC_002063	Nasvi2EG019864	SCAFFOLD115:3755-9316	toll	wt	NOTEST	0.0170183	0.00624441	-1.44645	0.486018	0.626955	1	no
XLOC_002068	XLOC_002068	Nasvi2EG019882	SCAFFOLD115:395879-416449	toll	wt	NOTEST	0.0444106	0.0161738	-1.45725	0.870805	0.38386	1	no
XLOC_002069	XLOC_002069	Nasvi2EG019883	SCAFFOLD115:417189-418711	toll	wt	NOTEST	0.0394539	0.0359141	-0.135616	0.0476751	0.961975	1	no
XLOC_002074	XLOC_002074	Nasvi2EG019895	SCAFFOLD115:478901-480604	toll	wt	NOTEST	0.0227383	0.0632472	1.47588	-0.571031	0.567979	1	no
XLOC_002076	XLOC_002076	Nasvi2EG019877	SCAFFOLD115:230967-341105	toll	wt	NOTEST	0.209429	0.21613	0.0454374	-0.00455823	0.996363	1	no
XLOC_002079	XLOC_002079	Nasvi2EG019885	SCAFFOLD115:424581-440558	toll	wt	NOTEST	0	0	0	0	1	1	no
XLOC_002084	XLOC_002084	Nasvi2EG019894	SCAFFOLD115:476069-476837	toll	wt	NOTEST	0.0272141	0.0308112	0.179101	-0.0619539	0.9506	1	no
XLOC_002085	XLOC_002085	Nasvi2EG032677	SCAFFOLD1150:4505-8459	toll	wt	NOTEST	0	0	0	0	1	1	no
XLOC_002086	XLOC_002086	Nasvi2EG032678	SCAFFOLD1150:25515-27168	toll	wt	NOTEST	0.175547	0.0934751	-0.909207	0.917676	0.358789	1	no
XLOC_002087	XLOC_002087	Nasvi2EG032680	SCAFFOLD1150:31475-34627	toll	wt	NOTEST	0.0124273	0.00803135	-0.629796	0.168008	0.866577	1	no
XLOC_002088	XLOC_002088	Nasvi2EG032679	SCAFFOLD1150:28703-31371	toll	wt	NOTEST	0	0	0	0	1	1	no
XLOC_002089	XLOC_002089	Nasvi2EG032682	SCAFFOLD1151:0-1751	toll	wt	NOTEST	0.0147005	0.000693219	-4.40641	0.467749	0.639964	1	no
XLOC_002091	XLOC_002091	Nasvi2EG032687	SCAFFOLD1152:7837-8349	toll	wt	NOTEST	0.0472514	0	-1.79769e+308	-1.79769e+308	0.250759	1	no
XLOC_002092	XLOC_002092	Nasvi2EG032688	SCAFFOLD1152:8375-9840	toll	wt	NOTEST	0	0	0	0	1	1	no
XLOC_002093	XLOC_002093	Nasvi2EG032689	SCAFFOLD1152:8375-9840	toll	wt	NOTEST	0	0	0	0	1	1	no
XLOC_002094	XLOC_002094	Nasvi2EG032686	SCAFFOLD1152:6649-7831	toll	wt	NOTEST	0	0	0	0	1	1	no
XLOC_002095	XLOC_002095	Nasvi2EG032691	SCAFFOLD1153:1115-8689	toll	wt	NOTEST	0	0	0	0	1	1	no
XLOC_002096	XLOC_002096	Nasvi2EG032692	SCAFFOLD1153:11623-18715	toll	wt	NOTEST	0.0543328	0.0335345	-0.696178	0.833658	0.404474	1	no
XLOC_002097	XLOC_002097	Nasvi2EG032695	SCAFFOLD1155:0-2054	toll	wt	NOTEST	0.0573353	0.0310518	-0.88475	0.430094	0.667127	1	no
XLOC_002098	XLOC_002098	Nasvi2EG032702	SCAFFOLD1156:2905-3562	toll	wt	NOTEST	0	0	0	0	1	1	no
XLOC_002099	XLOC_002099	Nasvi2EG032704	SCAFFOLD1156:6035-6959	toll	wt	NOTEST	0	0	0	0	1	1	no
XLOC_002100	XLOC_002100	Nasvi2EG032706	SCAFFOLD1157:3325-13353	toll	wt	NOTEST	0.0873606	0.0710832	-0.297474	0.518644	0.604009	1	no
XLOC_002101	XLOC_002101	Nasvi2EG032705	SCAFFOLD1157:1853-2381	toll	wt	NOTEST	0.0618211	0.0510633	-0.275812	0.0598411	0.952282	1	no
XLOC_002102	XLOC_002102	Nasvi2EG032707	SCAFFOLD1158:0-4564	toll	wt	NOTEST	0	0.00502118	1.79769e+308	1.79769e+308	0.335683	1	no
XLOC_002103	XLOC_002103	Nasvi2EG032710	SCAFFOLD1158:12435-15120	toll	wt	NOTEST	0	0	0	0	1	1	no
XLOC_002107	XLOC_002107	Nasvi2EG019905	SCAFFOLD116:81035-83196	toll	wt	NOTEST	0.0164557	0.0163771	-0.00691125	0.00224118	0.998212	1	no
XLOC_002108	XLOC_002108	Nasvi2EG019908	SCAFFOLD116:182132-185033	toll	wt	NOTEST	0.0187894	0.00567577	-1.72703	0.368015	0.712862	1	no
XLOC_002111	XLOC_002111	Nasvi2EG019913	SCAFFOLD116:322767-328392	toll	wt	NOTEST	0.0355844	0.0634957	0.835414	-0.646886	0.517706	1	no
XLOC_002114	XLOC_002114	Nasvi2EG019924	SCAFFOLD116:448747-461385	toll	wt	NOTEST	0	0.0057477	1.79769e+308	1.79769e+308	0.163183	1	no
XLOC_002115	XLOC_002115	Nasvi2EG019928,Nasvi2EG019930	SCAFFOLD116:464562-519307	toll	wt	NOTEST	0.28448	0.17159	-0.729362	0.505015	0.613549	1	no
XLOC_002127	XLOC_002127	Nasvi2EG019957	SCAFFOLD116:688845-694545	toll	wt	NOTEST	0.00934896	0.0184342	0.979504	-0.294394	0.768456	1	no
XLOC_002140	XLOC_002140	Nasvi2EG019921,Nasvi2EG019922	SCAFFOLD116:429505-440310	toll	wt	NOTEST	0.0130664	0.0356894	1.44964	-0.461117	0.644715	1	no
XLOC_002141	XLOC_002141	Nasvi2EG019923	SCAFFOLD116:448747-461385	toll	wt	NOTEST	0.0456076	0.0225189	-1.01814	0.283708	0.776635	1	no
XLOC_002142	XLOC_002142	Nasvi2EG019925	SCAFFOLD116:448747-461385	toll	wt	NOTEST	0.0802067	0.102352	0.351743	-0.288986	0.772592	1	no
XLOC_002143	XLOC_002143	Nasvi2EG019926	SCAFFOLD116:461475-463955	toll	wt	NOTEST	0.0602176	0.0320285	-0.910826	0.275667	0.782804	1	no
XLOC_002156	XLOC_002156	Nasvi2EG032712	SCAFFOLD1160:5535-6080	toll	wt	NOTEST	0	0	0	0	1	1	no
XLOC_002157	XLOC_002157	Nasvi2EG032711	SCAFFOLD1160:386-4101	toll	wt	NOTEST	0.0138827	0	-1.79769e+308	-1.79769e+308	0.297837	1	no
XLOC_002158	XLOC_002158	Nasvi2EG032713	SCAFFOLD1161:156-791	toll	wt	NOTEST	0.0647405	0.132594	1.03428	-0.280663	0.778969	1	no
XLOC_002159	XLOC_002159	Nasvi2EG032723	SCAFFOLD1163:8090-8401	toll	wt	NOTEST	0.0626067	0.22807	1.86509	-0.591896	0.55392	1	no
XLOC_002160	XLOC_002160	Nasvi2EG032725	SCAFFOLD1163:12196-12635	toll	wt	NOTEST	0	0	0	0	1	1	no
XLOC_002161	XLOC_002161	Nasvi2EG032727	SCAFFOLD1164:1745-3315	toll	wt	NOTEST	0.0149489	0.0105359	-0.504728	0.0642104	0.948803	1	no
XLOC_002162	XLOC_002162	Nasvi2EG032728	SCAFFOLD1164:3575-7536	toll	wt	NOTEST	0.0424211	0.0254533	-0.736928	0.298912	0.765007	1	no
XLOC_002163	XLOC_002163	Nasvi2EG032729	SCAFFOLD1164:8275-11371	toll	wt	NOTEST	0.051524	0.0348743	-0.56308	0.371777	0.710059	1	no
XLOC_002164	XLOC_002164	Nasvi2EG032731	SCAFFOLD1164:12415-14140	toll	wt	NOTEST	0.0127484	0.00542822	-1.23176	0.134217	0.893231	1	no
XLOC_002165	XLOC_002165	Nasvi2EG032732	SCAFFOLD1164:14325-15579	toll	wt	NOTEST	0.0118674	0.0225887	0.928597	-0.143963	0.885529	1	no
XLOC_002166	XLOC_002166	Nasvi2EG032733	SCAFFOLD1164:15775-19234	toll	wt	NOTEST	0.0152421	0.00656145	-1.21597	0.319127	0.74963	1	no
XLOC_002167	XLOC_002167	Nasvi2EG032726	SCAFFOLD1164:0-1061	toll	wt	NOTEST	0.0378739	0	-1.79769e+308	-1.79769e+308	0.168484	1	no
XLOC_002168	XLOC_002168	Nasvi2EG032737	SCAFFOLD1165:1061-2911	toll	wt	NOTEST	0	0.031039	1.79769e+308	1.79769e+308	0.108478	1	no
XLOC_002169	XLOC_002169	Nasvi2EG032738	SCAFFOLD1165:3499-8121	toll	wt	NOTEST	4.74959e-05	0.00491139	6.69218	-0.0181895	0.985488	1	no
XLOC_002170	XLOC_002170	Nasvi2EG032740	SCAFFOLD1166:168-2446	toll	wt	NOTEST	0	0.01199	1.79769e+308	1.79769e+308	0.362818	1	no
XLOC_002171	XLOC_002171	Nasvi2EG032741	SCAFFOLD1166:11140-12076	toll	wt	NOTEST	0.002711	0	-1.79769e+308	-1.79769e+308	0.485447	1	no
XLOC_002172	XLOC_002172	Nasvi2EG032742	SCAFFOLD1166:12355-13301	toll	wt	NOTEST	0.0426857	0.00604227	-2.82059	0.144823	0.884851	1	no
XLOC_002173	XLOC_002173	Nasvi2EG032743,Nasvi2EG032744	SCAFFOLD1168:425-10720	toll	wt	NOTEST	0	0	0	0	1	1	no
XLOC_002174	XLOC_002174	Nasvi2EG032745	SCAFFOLD1168:12256-16171	toll	wt	NOTEST	0.0706805	0	-1.79769e+308	-1.79769e+308	0.222451	1	no
XLOC_002176	XLOC_002176	Nasvi2EG032748	SCAFFOLD1169:4518-5671	toll	wt	NOTEST	0	0.0304859	1.79769e+308	1.79769e+308	0.173512	1	no
XLOC_002177	XLOC_002177	Nasvi2EG032749	SCAFFOLD1169:6179-7611	toll	wt	NOTEST	0	0	0	0	1	1	no
XLOC_002178	XLOC_002178	Nasvi2EG032751	SCAFFOLD1169:8326-13381	toll	wt	NOTEST	0.0420584	0.0292628	-0.523323	0.300204	0.764022	1	no
XLOC_002179	XLOC_002179	Nasvi2EG019973	SCAFFOLD117:444-4375	toll	wt	NOTEST	0	0	0	0	1	1	no
XLOC_002180	XLOC_002180	Nasvi2EG019975	SCAFFOLD117:7455-9121	toll	wt	NOTEST	0	0	0	0	1	1	no
XLOC_002181	XLOC_002181	Nasvi2EG019978,Nasvi2EG019979,Nasvi2EG019990	SCAFFOLD117:12265-134749	toll	wt	NOTEST	0.120448	0.0506898	-1.24864	0.682725	0.494781	1	no
XLOC_002182	XLOC_002182	Nasvi2EG019998	SCAFFOLD117:154475-417269	toll	wt	NOTEST	0	0	0	0	1	1	no
XLOC_002183	XLOC_002183	Nasvi2EG019999	SCAFFOLD117:154475-417269	toll	wt	NOTEST	0	0	0	0	1	1	no
XLOC_002184	XLOC_002184	Nasvi2EG020000	SCAFFOLD117:154475-417269	toll	wt	NOTEST	0	0	0	0	1	1	no
XLOC_002185	XLOC_002185	Nasvi2EG020014	SCAFFOLD117:154475-417269	toll	wt	NOTEST	0	0	0	0	1	1	no
XLOC_002186	XLOC_002186	Nasvi2EG020028	SCAFFOLD117:154475-417269	toll	wt	NOTEST	0	0	0	0	1	1	no
XLOC_002187	XLOC_002187	Nasvi2EG020044	SCAFFOLD117:154475-417269	toll	wt	NOTEST	0.00066493	0	-1.79769e+308	-1.79769e+308	0.369811	1	no
XLOC_002188	XLOC_002188	Nasvi2EG020047	SCAFFOLD117:421430-423408	toll	wt	NOTEST	0	0	0	0	1	1	no
XLOC_002189	XLOC_002189	Nasvi2EG019974	SCAFFOLD117:5283-7361	toll	wt	NOTEST	0	0	0	0	1	1	no
XLOC_002190	XLOC_002190	Nasvi2EG019976	SCAFFOLD117:9416-11161	toll	wt	NOTEST	0	0	0	0	1	1	no
XLOC_002191	XLOC_002191	Nasvi2EG019980	SCAFFOLD117:12265-134749	toll	wt	NOTEST	0	0	0	0	1	1	no
XLOC_002192	XLOC_002192	Nasvi2EG019982	SCAFFOLD117:12265-134749	toll	wt	NOTEST	0.00831572	0.00826009	-0.00968422	0.00540401	0.995688	1	no
XLOC_002193	XLOC_002193	Nasvi2EG019988	SCAFFOLD117:12265-134749	toll	wt	NOTEST	0	0	0	0	1	1	no
XLOC_002194	XLOC_002194	Nasvi2EG019994,Nasvi2EG019995	SCAFFOLD117:145418-150313	toll	wt	NOTEST	0.00646676	0.00524679	-0.301607	0.0622548	0.95036	1	no
XLOC_002195	XLOC_002195	Nasvi2EG019996,Nasvi2EG020001,Nasvi2EG020011,Nasvi2EG020016,Nasvi2EG020021,Nasvi2EG020024,Nasvi2EG020038,Nasvi2EG020040,Nasvi2EG037294	SCAFFOLD117:154475-417269	toll	wt	NOTEST	0.00114558	0.0190624	4.05658	-1.50314	0.132803	1	no
XLOC_002196	XLOC_002196	Nasvi2EG020046	SCAFFOLD117:417273-419868	toll	wt	NOTEST	0	0	0	0	1	1	no
XLOC_002197	XLOC_002197	Nasvi2EG032753	SCAFFOLD1170:293-1033	toll	wt	NOTEST	0.0570755	0.123113	1.10903	-0.59191	0.553911	1	no
XLOC_002198	XLOC_002198	Nasvi2EG032754	SCAFFOLD1170:1055-1691	toll	wt	NOTEST	0	0	0	0	1	1	no
XLOC_002199	XLOC_002199	Nasvi2EG032759	SCAFFOLD1172:243-15425	toll	wt	NOTEST	0	0.0031881	1.79769e+308	1.79769e+308	0.156719	1	no
XLOC_002200	XLOC_002200	Nasvi2EG032760	SCAFFOLD1172:243-15425	toll	wt	NOTEST	0.118543	0.114194	-0.0539269	0.0187219	0.985063	1	no
XLOC_002203	XLOC_002203	Nasvi2EG032766	SCAFFOLD1174:18295-25240	toll	wt	NOTEST	0	0.00345366	1.79769e+308	1.79769e+308	0.326965	1	no
XLOC_002204	XLOC_002204	Nasvi2EG032764	SCAFFOLD1174:6990-17751	toll	wt	NOTEST	0.0450908	0.0490567	0.121616	-0.180469	0.856785	1	no
XLOC_002205	XLOC_002205	Nasvi2EG032768	SCAFFOLD1175:1805-2482	toll	wt	NOTEST	0	0	0	0	1	1	no
XLOC_002206	XLOC_002206	Nasvi2EG032770,Nasvi2EG032771	SCAFFOLD1175:6125-8335	toll	wt	NOTEST	0	0	0	0	1	1	no
XLOC_002207	XLOC_002207	Nasvi2EG032772	SCAFFOLD1175:10927-12131	toll	wt	NOTEST	0	0.0144946	1.79769e+308	1.79769e+308	0.25157	1	no
XLOC_002208	XLOC_002208	Nasvi2EG032781	SCAFFOLD1177:7795-10283	toll	wt	NOTEST	0.0390238	0.0225776	-0.78946	0.518137	0.604363	1	no
XLOC_002209	XLOC_002209	Nasvi2EG032782	SCAFFOLD1177:10545-11327	toll	wt	NOTEST	0.258057	0.242897	-0.0873462	0.0788692	0.937137	1	no
XLOC_002210	XLOC_002210	Nasvi2EG032779	SCAFFOLD1177:4181-6241	toll	wt	NOTEST	0	0.0196554	1.79769e+308	1.79769e+308	0.216217	1	no
XLOC_002211	XLOC_002211	Nasvi2EG032780	SCAFFOLD1177:6296-7741	toll	wt	NOTEST	0.0305736	0	-1.79769e+308	-1.79769e+308	0.284028	1	no
XLOC_002212	XLOC_002212	Nasvi2EG032787	SCAFFOLD1179:8787-9425	toll	wt	NOTEST	0.259617	0.282334	0.121018	-0.106333	0.915318	1	no
XLOC_002213	XLOC_002213	Nasvi2EG032784	SCAFFOLD1179:0-1421	toll	wt	NOTEST	0	0	0	0	1	1	no
XLOC_002214	XLOC_002214	Nasvi2EG032786	SCAFFOLD1179:8212-8601	toll	wt	NOTEST	0	0	0	0	1	1	no
XLOC_002215	XLOC_002215	Nasvi2EG032789	SCAFFOLD1179:17066-18841	toll	wt	NOTEST	0.0101997	0	-1.79769e+308	-1.79769e+308	0.319385	1	no
XLOC_002219	XLOC_002219	Nasvi2EG020051	SCAFFOLD118:3985-357845	toll	wt	NOTEST	0	0	0	0	1	1	no
XLOC_002220	XLOC_002220	Nasvi2EG020052	SCAFFOLD118:3985-357845	toll	wt	NOTEST	0.00599175	0.000873924	-2.7774	0.437784	0.661543	1	no
XLOC_002221	XLOC_002221	Nasvi2EG020057	SCAFFOLD118:3985-357845	toll	wt	NOTEST	0	0.0197806	1.79769e+308	1.79769e+308	0.347338	1	no
XLOC_002222	XLOC_002222	Nasvi2EG020059	SCAFFOLD118:3985-357845	toll	wt	NOTEST	0.00596563	0.0335093	2.48982	-0.456099	0.648319	1	no
XLOC_002224	XLOC_002224	Nasvi2EG020067	SCAFFOLD118:3985-357845	toll	wt	NOTEST	0.085524	0.0835589	-0.0335348	0.00900527	0.992815	1	no
XLOC_002225	XLOC_002225	Nasvi2EG020069	SCAFFOLD118:3985-357845	toll	wt	NOTEST	0	0	0	0	1	1	no
XLOC_002226	XLOC_002226	Nasvi2EG020070	SCAFFOLD118:3985-357845	toll	wt	NOTEST	0.00465799	0	-1.79769e+308	-1.79769e+308	0.384818	1	no
XLOC_002227	XLOC_002227	Nasvi2EG020073	SCAFFOLD118:3985-357845	toll	wt	NOTEST	0.132859	0.122923	-0.112133	0.0780436	0.937793	1	no
XLOC_002228	XLOC_002228	Nasvi2EG020075	SCAFFOLD118:3985-357845	toll	wt	NOTEST	0	0	0	0	1	1	no
XLOC_002229	XLOC_002229	Nasvi2EG020080	SCAFFOLD118:3985-357845	toll	wt	NOTEST	0	0	0	0	1	1	no
XLOC_002230	XLOC_002230	Nasvi2EG020088	SCAFFOLD118:494888-500478	toll	wt	NOTEST	0.113785	0.0536196	-1.08547	0.366425	0.714048	1	no
XLOC_002231	XLOC_002231	Nasvi2EG032791	SCAFFOLD1180:10997-11521	toll	wt	NOTEST	0.0456753	0.103258	1.17676	-0.32862	0.742443	1	no
XLOC_002232	XLOC_002232	Nasvi2EG032792	SCAFFOLD1181:249-819	toll	wt	NOTEST	0	0	0	0	1	1	no
XLOC_002233	XLOC_002233	Nasvi2EG032797	SCAFFOLD1183:10695-61858	toll	wt	NOTEST	7.84138e-05	0.000297357	1.92302	-0.104213	0.917	1	no
XLOC_002234	XLOC_002234	Nasvi2EG032796	SCAFFOLD1183:4090-10451	toll	wt	NOTEST	0	0	0	0	1	1	no
XLOC_002235	XLOC_002235	Nasvi2EG032799	SCAFFOLD1185:88005-91092	toll	wt	NOTEST	0.0625924	0.0507953	-0.301292	0.257661	0.796668	1	no
XLOC_002236	XLOC_002236	Nasvi2EG032808,Nasvi2EG032809	SCAFFOLD1187:58-4317	toll	wt	NOTEST	0	0	0	0	1	1	no
XLOC_002238	XLOC_002238	Nasvi2EG032811	SCAFFOLD1187:7023-7800	toll	wt	NOTEST	0	0	0	0	1	1	no
XLOC_002239	XLOC_002239	Nasvi2EG032807	SCAFFOLD1187:58-4317	toll	wt	NOTEST	0	0	0	0	1	1	no
XLOC_002241	XLOC_002241	Nasvi2EG032818	SCAFFOLD1189:4119-13974	toll	wt	NOTEST	0	0	0	0	1	1	no
XLOC_002242	XLOC_002242	Nasvi2EG032816	SCAFFOLD1189:2445-3611	toll	wt	NOTEST	0.0206731	0.0872116	2.07677	-0.506687	0.612375	1	no
XLOC_002243	XLOC_002243	Nasvi2EG032817	SCAFFOLD1189:4119-13974	toll	wt	NOTEST	0	0.0198337	1.79769e+308	1.79769e+308	0.328165	1	no
XLOC_002245	XLOC_002245	Nasvi2EG020107	SCAFFOLD119:301966-346661	toll	wt	NOTEST	0.0572786	0.0287498	-0.994445	1.00337	0.315684	1	no
XLOC_002246	XLOC_002246	Nasvi2EG020095,Nasvi2EG020097	SCAFFOLD119:0-55591	toll	wt	NOTEST	0.145596	0.284819	0.968071	-0.59237	0.553603	1	no
XLOC_002247	XLOC_002247	Nasvi2EG020099	SCAFFOLD119:92329-93931	toll	wt	NOTEST	0	0	0	0	1	1	no
XLOC_002248	XLOC_002248	Nasvi2EG020100	SCAFFOLD119:111963-117421	toll	wt	NOTEST	0.0219101	0.0623597	1.50902	-0.872113	0.383147	1	no
XLOC_002250	XLOC_002250	Nasvi2EG020105	SCAFFOLD119:272120-277280	toll	wt	NOTEST	0.00378147	0.00613462	0.698028	-0.157574	0.874792	1	no
XLOC_002251	XLOC_002251	Nasvi2EG020106	SCAFFOLD119:296737-299471	toll	wt	NOTEST	0.0280651	0.026226	-0.097779	0.0562657	0.95513	1	no
XLOC_002252	XLOC_002252	Nasvi2EG032819	SCAFFOLD1190:345-1057	toll	wt	NOTEST	0	0	0	0	1	1	no
XLOC_002253	XLOC_002253	Nasvi2EG032820	SCAFFOLD1191:0-1241	toll	wt	NOTEST	0.340298	0.269826	-0.334769	0.431282	0.666264	1	no
XLOC_002254	XLOC_002254	Nasvi2EG032824	SCAFFOLD1193:0-3918	toll	wt	NOTEST	0.0156149	0.00993008	-0.653045	0.17808	0.85866	1	no
XLOC_002255	XLOC_002255	Nasvi2EG032831	SCAFFOLD1195:0-3903	toll	wt	NOTEST	0.0177194	0.0374839	1.08094	-0.689321	0.490621	1	no
XLOC_002258	XLOC_002258	Nasvi2EG032840	SCAFFOLD1199:5515-5870	toll	wt	NOTEST	0	0	0	0	1	1	no
XLOC_002260	XLOC_002260	Nasvi2EG006990	SCAFFOLD12:21535-33206	toll	wt	NOTEST	0.00623545	0.0103467	0.730607	-0.15729	0.875017	1	no
XLOC_002264	XLOC_002264	Nasvi2EG006999	SCAFFOLD12:53493-68655	toll	wt	NOTEST	0.0746272	0.0510676	-0.547294	0.0932894	0.925674	1	no
XLOC_002265	XLOC_002265	Nasvi2EG007000	SCAFFOLD12:53493-68655	toll	wt	NOTEST	0.00795144	0.0431469	2.43997	-0.469581	0.638654	1	no
XLOC_002268	XLOC_002268	Nasvi2EG007005	SCAFFOLD12:84575-89016	toll	wt	NOTEST	0.0837177	0	-1.79769e+308	-1.79769e+308	0.297837	1	no
XLOC_002275	XLOC_002275	Nasvi2EG037097	SCAFFOLD12:218837-226720	toll	wt	NOTEST	0.0851849	0.0884019	0.0534799	-0.0204085	0.983718	1	no
XLOC_002277	XLOC_002277	Nasvi2EG007036	SCAFFOLD12:233565-234382	toll	wt	NOTEST	0.275453	0.232831	-0.242522	0.17726	0.859304	1	no
XLOC_002304	XLOC_002304	Nasvi2EG037098	SCAFFOLD12:827598-829066	toll	wt	NOTEST	0	0	0	0	1	1	no
XLOC_002305	XLOC_002305	Nasvi2EG007102	SCAFFOLD12:848695-849520	toll	wt	NOTEST	0.031816	0.0897168	1.49563	-0.379587	0.704252	1	no
XLOC_002306	XLOC_002306	Nasvi2EG007104	SCAFFOLD12:866122-880574	toll	wt	NOTEST	0.00520589	0.00232549	-1.16261	0.525424	0.599289	1	no
XLOC_002307	XLOC_002307	Nasvi2EG007108,Nasvi2EG007109	SCAFFOLD12:897289-909459	toll	wt	NOTEST	0.195612	0.268534	0.45711	-0.359328	0.71935	1	no
XLOC_002308	XLOC_002308	Nasvi2EG007112	SCAFFOLD12:914627-957845	toll	wt	NOTEST	0.168744	0	-1.79769e+308	-1.79769e+308	0.239739	1	no
XLOC_002309	XLOC_002309	Nasvi2EG007115,Nasvi2EG007116	SCAFFOLD12:985446-1039538	toll	wt	NOTEST	0.0258374	0.0754875	1.54678	-0.463352	0.643112	1	no
XLOC_002311	XLOC_002311	Nasvi2EG007119	SCAFFOLD12:1070761-1073647	toll	wt	NOTEST	0.0309673	0	-1.79769e+308	-1.79769e+308	0.297837	1	no
XLOC_002312	XLOC_002312	Nasvi2EG007120	SCAFFOLD12:1075389-1076342	toll	wt	NOTEST	0	0	0	0	1	1	no
XLOC_002314	XLOC_002314	Nasvi2EG007132	SCAFFOLD12:1247527-1297306	toll	wt	NOTEST	0.233698	0.31687	0.439245	-1.15756	0.247045	1	no
XLOC_002319	XLOC_002319	Nasvi2EG007159	SCAFFOLD12:1695249-1704644	toll	wt	NOTEST	0.019756	0.00596093	-1.72868	0.792115	0.428294	1	no
XLOC_002321	XLOC_002321	Nasvi2EG007163	SCAFFOLD12:1711674-1734636	toll	wt	NOTEST	0	0.000652149	1.79769e+308	1.79769e+308	0.392301	1	no
XLOC_002322	XLOC_002322	Nasvi2EG007165	SCAFFOLD12:1769551-1770620	toll	wt	NOTEST	0	0	0	0	1	1	no
XLOC_002323	XLOC_002323	Nasvi2EG007166,Nasvi2EG007167	SCAFFOLD12:1771383-1782628	toll	wt	NOTEST	0.00241918	0.0136485	2.49615	-0.477501	0.633006	1	no
XLOC_002324	XLOC_002324	Nasvi2EG007168	SCAFFOLD12:1786943-1788102	toll	wt	NOTEST	0	0	0	0	1	1	no
XLOC_002325	XLOC_002325	Nasvi2EG007170	SCAFFOLD12:1800504-1800888	toll	wt	NOTEST	0.0747294	0	-1.79769e+308	-1.79769e+308	0.250759	1	no
XLOC_002326	XLOC_002326	Nasvi2EG007174	SCAFFOLD12:1851457-1867810	toll	wt	NOTEST	0.0203949	0.00908042	-1.16738	0.391426	0.695483	1	no
XLOC_002327	XLOC_002327	Nasvi2EG007175	SCAFFOLD12:1876779-1882014	toll	wt	NOTEST	0.0617332	0.0690491	0.161576	-0.134033	0.893376	1	no
XLOC_002339	XLOC_002339	Nasvi2EG007208	SCAFFOLD12:1882028-2773203	toll	wt	NOTEST	0	0	0	0	1	1	no
XLOC_002340	XLOC_002340	Nasvi2EG007210	SCAFFOLD12:1882028-2773203	toll	wt	NOTEST	0	0	0	0	1	1	no
XLOC_002341	XLOC_002341	Nasvi2EG007211	SCAFFOLD12:1882028-2773203	toll	wt	NOTEST	0	0	0	0	1	1	no
XLOC_002342	XLOC_002342	Nasvi2EG007214	SCAFFOLD12:1882028-2773203	toll	wt	NOTEST	0.0273034	0.0438968	0.685033	-0.0188053	0.984996	1	no
XLOC_002343	XLOC_002343	Nasvi2EG007215	SCAFFOLD12:1882028-2773203	toll	wt	NOTEST	0	0	0	0	1	1	no
XLOC_002344	XLOC_002344	Nasvi2EG007218	SCAFFOLD12:1882028-2773203	toll	wt	NOTEST	0	0	0	0	1	1	no
XLOC_002345	XLOC_002345	Nasvi2EG007219	SCAFFOLD12:1882028-2773203	toll	wt	NOTEST	0	0.0635825	1.79769e+308	1.79769e+308	0.4857	1	no
XLOC_002346	XLOC_002346	Nasvi2EG037101	SCAFFOLD12:1882028-2773203	toll	wt	NOTEST	0	0	0	0	1	1	no
XLOC_002366	XLOC_002366	Nasvi2EG007288	SCAFFOLD12:2990331-3016962	toll	wt	NOTEST	0.0797018	0.112362	0.495469	-0.240246	0.81014	1	no
XLOC_002367	XLOC_002367	Nasvi2EG007297	SCAFFOLD12:3029036-3093133	toll	wt	NOTEST	0.0484772	0.0574712	0.245532	-0.0277972	0.977824	1	no
XLOC_002370	XLOC_002370	Nasvi2EG007304	SCAFFOLD12:3113205-3113803	toll	wt	NOTEST	0.0169493	0.235901	3.79888	-0.534611	0.592919	1	no
XLOC_002371	XLOC_002371	Nasvi2EG007306	SCAFFOLD12:3118500-3119382	toll	wt	NOTEST	0.0255109	0.0743154	1.54255	-0.274008	0.784079	1	no
XLOC_002372	XLOC_002372	Nasvi2EG007307	SCAFFOLD12:3119505-3121528	toll	wt	NOTEST	0.0387756	0.0598082	0.625194	-0.349582	0.726652	1	no
XLOC_002373	XLOC_002373	Nasvi2EG007308	SCAFFOLD12:3122086-3124181	toll	wt	NOTEST	0.0458593	0.0234074	-0.970252	0.60386	0.545937	1	no
XLOC_002374	XLOC_002374	Nasvi2EG007309,Nasvi2EG007310	SCAFFOLD12:3124234-3127746	toll	wt	NOTEST	0.0469387	0.0516526	0.138063	-0.0702094	0.944027	1	no
XLOC_002375	XLOC_002375	Nasvi2EG007311	SCAFFOLD12:3128016-3130880	toll	wt	NOTEST	0.0389398	0.0127893	-1.60631	0.560856	0.574895	1	no
XLOC_002380	XLOC_002380	Nasvi2EG007319	SCAFFOLD12:3167535-3168652	toll	wt	NOTEST	0	0	0	0	1	1	no
XLOC_002386	XLOC_002386	Nasvi2EG007002	SCAFFOLD12:70808-72191	toll	wt	NOTEST	0.12656	0.0523732	-1.27293	0.949925	0.342151	1	no
XLOC_002388	XLOC_002388	Nasvi2EG037092	SCAFFOLD12:91379-94087	toll	wt	NOTEST	0.255383	0.142246	-0.844271	0.777213	0.437033	1	no
XLOC_002390	XLOC_002390	Nasvi2EG037094	SCAFFOLD12:98827-100628	toll	wt	NOTEST	0.0495381	0.00920476	-2.42809	0.679478	0.496835	1	no
XLOC_002391	XLOC_002391	Nasvi2EG007012	SCAFFOLD12:102583-105641	toll	wt	NOTEST	0.0717203	0.0623815	-0.201264	0.0924054	0.926376	1	no
XLOC_002392	XLOC_002392	Nasvi2EG037095	SCAFFOLD12:106767-119866	toll	wt	NOTEST	0.0548208	0.103063	0.910727	-0.22606	0.821155	1	no
XLOC_002393	XLOC_002393	Nasvi2EG037096	SCAFFOLD12:106767-119866	toll	wt	NOTEST	0.116344	0.0303067	-1.94069	0.316041	0.751972	1	no
XLOC_002412	XLOC_002412	Nasvi2EG007074	SCAFFOLD12:616434-699413	toll	wt	NOTEST	0.00432458	0	-1.79769e+308	-1.79769e+308	0.443905	1	no
XLOC_002413	XLOC_002413	Nasvi2EG007081	SCAFFOLD12:710378-716884	toll	wt	NOTEST	0.116439	0.249759	1.10097	-0.41161	0.680626	1	no
XLOC_002422	XLOC_002422	Nasvi2EG007101	SCAFFOLD12:833394-845957	toll	wt	NOTEST	0.0134874	0.00393261	-1.77805	0.778551	0.436244	1	no
XLOC_002423	XLOC_002423	Nasvi2EG007103	SCAFFOLD12:866122-880574	toll	wt	NOTEST	0.000420572	0.0434484	6.69081	-0.375221	0.707496	1	no
XLOC_002427	XLOC_002427	Nasvi2EG007114	SCAFFOLD12:980109-982335	toll	wt	NOTEST	0.0246586	0.0292259	0.245156	-0.117141	0.906748	1	no
XLOC_002428	XLOC_002428	Nasvi2EG007118	SCAFFOLD12:1068797-1070547	toll	wt	NOTEST	0.0103605	0.00950097	-0.124946	0.0410811	0.967231	1	no
XLOC_002432	XLOC_002432	Nasvi2EG007150	SCAFFOLD12:1457127-1683846	toll	wt	NOTEST	0	0	0	0	1	1	no
XLOC_002433	XLOC_002433	Nasvi2EG007151	SCAFFOLD12:1457127-1683846	toll	wt	NOTEST	0.0359797	0.0282126	-0.350844	0.0598972	0.952237	1	no
XLOC_002436	XLOC_002436	Nasvi2EG007161	SCAFFOLD12:1708307-1711462	toll	wt	NOTEST	0.0862329	0.144318	0.742938	-0.732814	0.463672	1	no
XLOC_002437	XLOC_002437	Nasvi2EG007162	SCAFFOLD12:1711674-1734636	toll	wt	NOTEST	0.0111491	0.0209789	0.912008	-0.453313	0.650323	1	no
XLOC_002438	XLOC_002438	Nasvi2EG007164	SCAFFOLD12:1759664-1761695	toll	wt	NOTEST	0	0	0	0	1	1	no
XLOC_002448	XLOC_002448	Nasvi2EG007281	SCAFFOLD12:2900784-2904519	toll	wt	NOTEST	0.150146	0.139266	-0.108521	0.0847946	0.932425	1	no
XLOC_002449	XLOC_002449	Nasvi2EG007282	SCAFFOLD12:2916187-2918582	toll	wt	NOTEST	0.19749	0.152642	-0.371622	0.416457	0.677075	1	no
XLOC_002453	XLOC_002453	Nasvi2EG007291	SCAFFOLD12:3021594-3023160	toll	wt	NOTEST	0.191492	0.0903957	-1.08296	0.654141	0.513021	1	no
XLOC_002454	XLOC_002454	Nasvi2EG007293	SCAFFOLD12:3024125-3025250	toll	wt	NOTEST	0.206445	0.0701321	-1.55761	1.04175	0.297525	1	no
XLOC_002459	XLOC_002459	Nasvi2EG007303	SCAFFOLD12:3106821-3111410	toll	wt	NOTEST	0	0.00421817	1.79769e+308	1.79769e+308	0.481721	1	no
XLOC_002460	XLOC_002460	Nasvi2EG007305	SCAFFOLD12:3116239-3118407	toll	wt	NOTEST	0.025633	0.054145	1.07882	-0.496692	0.619406	1	no
XLOC_002462	XLOC_002462	Nasvi2EG020112	SCAFFOLD120:44105-46395	toll	wt	NOTEST	0.0571107	0.084166	0.559476	-0.463079	0.643307	1	no
XLOC_002468	XLOC_002468	Nasvi2EG020129	SCAFFOLD120:132687-137755	toll	wt	NOTEST	0.167926	0.194536	0.212213	-0.269652	0.787428	1	no
XLOC_002469	XLOC_002469	Nasvi2EG020131,Nasvi2EG020133,Nasvi2EG020134	SCAFFOLD120:138447-215835	toll	wt	NOTEST	0.198183	0.0982412	-1.01243	0.864574	0.387273	1	no
XLOC_002470	XLOC_002470	Nasvi2EG020137	SCAFFOLD120:219702-221415	toll	wt	NOTEST	0.0438075	0.234404	2.41975	-1.54717	0.121821	1	no
XLOC_002473	XLOC_002473	Nasvi2EG020144	SCAFFOLD120:258016-259446	toll	wt	NOTEST	0	0	0	0	1	1	no
XLOC_002474	XLOC_002474	Nasvi2EG020145	SCAFFOLD120:266416-297585	toll	wt	NOTEST	0.0347271	0.0151961	-1.19236	0.692004	0.488935	1	no
XLOC_002476	XLOC_002476	Nasvi2EG020153	SCAFFOLD120:331099-336754	toll	wt	NOTEST	0	0.00613752	1.79769e+308	1.79769e+308	0.239001	1	no
XLOC_002477	XLOC_002477	Nasvi2EG020154	SCAFFOLD120:386914-389120	toll	wt	NOTEST	0.0106286	0	-1.79769e+308	-1.79769e+308	0.354105	1	no
XLOC_002478	XLOC_002478	Nasvi2EG020155	SCAFFOLD120:390571-409792	toll	wt	NOTEST	0.0230762	0.019749	-0.224627	0.0405502	0.967654	1	no
XLOC_002481	XLOC_002481	Nasvi2EG020118	SCAFFOLD120:62485-63517	toll	wt	NOTEST	0.0995572	0.0990975	-0.00667764	0.00493861	0.99606	1	no
XLOC_002485	XLOC_002485	Nasvi2EG020130	SCAFFOLD120:138447-215835	toll	wt	NOTEST	0.00217906	0.0071314	1.71048	-0.406362	0.684476	1	no
XLOC_002486	XLOC_002486	Nasvi2EG020138	SCAFFOLD120:223063-225188	toll	wt	NOTEST	0.142765	0.122115	-0.225397	0.265128	0.790911	1	no
XLOC_002489	XLOC_002489	Nasvi2EG020146,Nasvi2EG020147	SCAFFOLD120:266416-297585	toll	wt	NOTEST	0.0454335	0.0560312	0.302476	-0.353277	0.723881	1	no
XLOC_002490	XLOC_002490	Nasvi2EG020156	SCAFFOLD120:414953-416156	toll	wt	NOTEST	0	0	0	0	1	1	no
XLOC_002491	XLOC_002491	Nasvi2EG032844	SCAFFOLD1202:1835-5880	toll	wt	NOTEST	0.0487703	0.074271	0.606798	-0.674089	0.500255	1	no
XLOC_002492	XLOC_002492	Nasvi2EG032845	SCAFFOLD1202:6255-9631	toll	wt	NOTEST	0	0.00580256	1.79769e+308	1.79769e+308	0.289412	1	no
XLOC_002493	XLOC_002493	Nasvi2EG032848	SCAFFOLD1203:9635-25660	toll	wt	NOTEST	0.00103579	0.0042496	2.0366	-0.614168	0.539104	1	no
XLOC_002494	XLOC_002494	Nasvi2EG032846	SCAFFOLD1203:0-4101	toll	wt	NOTEST	0	0.00382572	1.79769e+308	1.79769e+308	0.326965	1	no
XLOC_002495	XLOC_002495	Nasvi2EG032847	SCAFFOLD1203:4154-8031	toll	wt	NOTEST	0.0416079	0.0110244	-1.91616	0.554719	0.579087	1	no
XLOC_002496	XLOC_002496	Nasvi2EG032852	SCAFFOLD1205:6151-7201	toll	wt	NOTEST	0.00416974	0.010445	1.32478	-0.253767	0.799675	1	no
XLOC_002497	XLOC_002497	Nasvi2EG032855	SCAFFOLD1206:2201-7738	toll	wt	NOTEST	0.00345584	0.00828643	1.26171	-0.371631	0.710168	1	no
XLOC_002498	XLOC_002498	Nasvi2EG032856,Nasvi2EG032857	SCAFFOLD1207:0-5212	toll	wt	NOTEST	0.0284993	0.0128748	-1.14637	0.308227	0.75791	1	no
XLOC_002499	XLOC_002499	Nasvi2EG032858	SCAFFOLD1207:5325-6435	toll	wt	NOTEST	0	0	0	0	1	1	no
XLOC_002500	XLOC_002500	Nasvi2EG032860	SCAFFOLD1208:240-2962	toll	wt	NOTEST	0	0	0	0	1	1	no
XLOC_002501	XLOC_002501	Nasvi2EG032861	SCAFFOLD1209:0-1818	toll	wt	NOTEST	0	0	0	0	1	1	no
XLOC_002503	XLOC_002503	Nasvi2EG020164	SCAFFOLD121:36855-42324	toll	wt	NOTEST	0.0144926	0.00548013	-1.40304	0.353742	0.723532	1	no
XLOC_002504	XLOC_002504	Nasvi2EG020165	SCAFFOLD121:46265-47200	toll	wt	NOTEST	0.024065	0	-1.79769e+308	-1.79769e+308	0.238562	1	no
XLOC_002505	XLOC_002505	Nasvi2EG020167	SCAFFOLD121:50428-52129	toll	wt	NOTEST	0.0106909	0	-1.79769e+308	-1.79769e+308	0.250759	1	no
XLOC_002508	XLOC_002508	Nasvi2EG020178	SCAFFOLD121:66700-215914	toll	wt	NOTEST	0.0170877	0.0240844	0.495137	-0.0834393	0.933502	1	no
XLOC_002510	XLOC_002510	Nasvi2EG020180,Nasvi2EG020182	SCAFFOLD121:66700-215914	toll	wt	NOTEST	0.106605	0.0314888	-1.75937	0.282474	0.77758	1	no
XLOC_002511	XLOC_002511	Nasvi2EG020189	SCAFFOLD121:224053-226274	toll	wt	NOTEST	0.0625517	0	-1.79769e+308	-1.79769e+308	0.247905	1	no
XLOC_002512	XLOC_002512	Nasvi2EG020192	SCAFFOLD121:293751-305523	toll	wt	NOTEST	0.00743924	0.00378505	-0.974845	0.251032	0.801789	1	no
XLOC_002514	XLOC_002514	Nasvi2EG020199	SCAFFOLD121:336490-346129	toll	wt	NOTEST	0.0206595	0.0108838	-0.924632	0.292618	0.769814	1	no
XLOC_002515	XLOC_002515	Nasvi2EG020201	SCAFFOLD121:347066-347353	toll	wt	NOTEST	0	0.148899	1.79769e+308	1.79769e+308	0.22812	1	no
XLOC_002516	XLOC_002516	Nasvi2EG020202	SCAFFOLD121:347571-348799	toll	wt	NOTEST	0.0154449	0	-1.79769e+308	-1.79769e+308	0.250759	1	no
XLOC_002518	XLOC_002518	Nasvi2EG020160	SCAFFOLD121:356-29791	toll	wt	NOTEST	0.188609	0.10921	-0.788293	0.24665	0.805179	1	no
XLOC_002519	XLOC_002519	Nasvi2EG020162	SCAFFOLD121:356-29791	toll	wt	NOTEST	0.0127958	0.0309135	1.27257	-0.214051	0.830508	1	no
XLOC_002520	XLOC_002520	Nasvi2EG020166	SCAFFOLD121:47331-50363	toll	wt	NOTEST	0.0144789	0.0690963	2.25466	-0.704997	0.480812	1	no
XLOC_002523	XLOC_002523	Nasvi2EG020190	SCAFFOLD121:293751-305523	toll	wt	NOTEST	0.0747485	0.0459895	-0.700741	0.684675	0.493549	1	no
XLOC_002524	XLOC_002524	Nasvi2EG020193	SCAFFOLD121:305773-309946	toll	wt	NOTEST	0.0162802	0	-1.79769e+308	-1.79769e+308	0.297837	1	no
XLOC_002525	XLOC_002525	Nasvi2EG020203	SCAFFOLD121:353200-387656	toll	wt	NOTEST	0.000479962	0.000997939	1.05603	-0.211624	0.832401	1	no
XLOC_002526	XLOC_002526	Nasvi2EG032864	SCAFFOLD1211:2205-4691	toll	wt	NOTEST	0	0	0	0	1	1	no
XLOC_002527	XLOC_002527	Nasvi2EG032865	SCAFFOLD1211:8708-12491	toll	wt	NOTEST	0.00460962	0	-1.79769e+308	-1.79769e+308	0.369025	1	no
XLOC_002528	XLOC_002528	Nasvi2EG032868	SCAFFOLD1212:2695-6801	toll	wt	NOTEST	0	0	0	0	1	1	no
XLOC_002529	XLOC_002529	Nasvi2EG032873	SCAFFOLD1213:34075-34362	toll	wt	NOTEST	0.274437	0.305869	0.156436	-0.0388666	0.968997	1	no
XLOC_002530	XLOC_002530	Nasvi2EG032875	SCAFFOLD1213:39665-42498	toll	wt	NOTEST	0.0308448	0.00720918	-2.09712	0.547522	0.58402	1	no
XLOC_002531	XLOC_002531	Nasvi2EG032877	SCAFFOLD1213:45951-46319	toll	wt	NOTEST	0	0.0654837	1.79769e+308	1.79769e+308	0.264625	1	no
XLOC_002534	XLOC_002534	Nasvi2EG032874	SCAFFOLD1213:34363-39551	toll	wt	NOTEST	0.0741206	0.0486588	-0.607173	0.753795	0.450972	1	no
XLOC_002535	XLOC_002535	Nasvi2EG032876	SCAFFOLD1213:44329-44681	toll	wt	NOTEST	0	0	0	0	1	1	no
XLOC_002538	XLOC_002538	Nasvi2EG032889	SCAFFOLD1217:8075-10003	toll	wt	NOTEST	0.0301617	0	-1.79769e+308	-1.79769e+308	0.195489	1	no
XLOC_002539	XLOC_002539	Nasvi2EG032891	SCAFFOLD1217:13405-14916	toll	wt	NOTEST	0	0	0	0	1	1	no
XLOC_002540	XLOC_002540	Nasvi2EG032888	SCAFFOLD1217:529-4901	toll	wt	NOTEST	0.0438471	0.038896	-0.17286	0.0379692	0.969712	1	no
XLOC_002541	XLOC_002541	Nasvi2EG032895	SCAFFOLD1219:0-4431	toll	wt	NOTEST	0.0638736	0.0946886	0.567971	-0.457015	0.64766	1	no
XLOC_002542	XLOC_002542	Nasvi2EG020205	SCAFFOLD122:8034-26976	toll	wt	NOTEST	0.122537	0.0473377	-1.37215	1.12019	0.262633	1	no
XLOC_002543	XLOC_002543	Nasvi2EG020209	SCAFFOLD122:96097-110431	toll	wt	NOTEST	0.022789	0.0364938	0.679315	-0.409914	0.681869	1	no
XLOC_002549	XLOC_002549	Nasvi2EG020218	SCAFFOLD122:172689-195249	toll	wt	NOTEST	0.131815	0.0892902	-0.561939	0.300648	0.763683	1	no
XLOC_002550	XLOC_002550	Nasvi2EG020221	SCAFFOLD122:250606-253057	toll	wt	NOTEST	0	0.00696498	1.79769e+308	1.79769e+308	0.372323	1	no
XLOC_002551	XLOC_002551	Nasvi2EG020227	SCAFFOLD122:274219-275005	toll	wt	NOTEST	0.0562496	0.10835	0.945779	-0.525739	0.599069	1	no
XLOC_002552	XLOC_002552	Nasvi2EG020236	SCAFFOLD122:315269-323046	toll	wt	NOTEST	0.00245918	0.0174064	2.82337	-0.610037	0.541837	1	no
XLOC_002553	XLOC_002553	Nasvi2EG020241	SCAFFOLD122:367046-370261	toll	wt	NOTEST	0	0.00644427	1.79769e+308	1.79769e+308	0.343524	1	no
XLOC_002554	XLOC_002554	Nasvi2EG020246	SCAFFOLD122:386426-400526	toll	wt	NOTEST	0.00136063	0.00334531	1.29786	-0.228651	0.81914	1	no
XLOC_002555	XLOC_002555	Nasvi2EG020252	SCAFFOLD122:455647-456992	toll	wt	NOTEST	0	0	0	0	1	1	no
XLOC_002556	XLOC_002556	Nasvi2EG020253	SCAFFOLD122:457136-457767	toll	wt	NOTEST	0	0	0	0	1	1	no
XLOC_002557	XLOC_002557	Nasvi2EG020261	SCAFFOLD122:589693-612603	toll	wt	NOTEST	0	0	0	0	1	1	no
XLOC_002558	XLOC_002558	Nasvi2EG020204	SCAFFOLD122:0-5031	toll	wt	NOTEST	0.0143815	0.0104662	-0.458472	0.24969	0.802827	1	no
XLOC_002560	XLOC_002560	Nasvi2EG020210	SCAFFOLD122:96097-110431	toll	wt	NOTEST	0.0267385	0.00310155	-3.10786	1.13894	0.254727	1	no
XLOC_002562	XLOC_002562	Nasvi2EG020219	SCAFFOLD122:201212-235237	toll	wt	NOTEST	0.000487682	0.00418862	3.10247	-0.574587	0.565571	1	no
XLOC_002563	XLOC_002563	Nasvi2EG020222	SCAFFOLD122:255484-257405	toll	wt	NOTEST	0.271977	0.204437	-0.411825	0.503699	0.614473	1	no
XLOC_002564	XLOC_002564	Nasvi2EG020224	SCAFFOLD122:262168-265125	toll	wt	NOTEST	0	0.0066727	1.79769e+308	1.79769e+308	0.289412	1	no
XLOC_002565	XLOC_002565	Nasvi2EG020235	SCAFFOLD122:306878-313955	toll	wt	NOTEST	0.00242555	0.019637	3.01719	-0.593879	0.552593	1	no
XLOC_002566	XLOC_002566	Nasvi2EG020240	SCAFFOLD122:361989-364962	toll	wt	NOTEST	0.013219	0.00663471	-0.994507	0.307635	0.75836	1	no
XLOC_002567	XLOC_002567	Nasvi2EG020242	SCAFFOLD122:372928-374161	toll	wt	NOTEST	0.0153727	0.0174227	0.1806	-0.0624725	0.950187	1	no
XLOC_002568	XLOC_002568	Nasvi2EG020243	SCAFFOLD122:376256-379452	toll	wt	NOTEST	0.0411807	0.0222305	-0.889426	0.418944	0.675257	1	no
XLOC_002569	XLOC_002569	Nasvi2EG020244	SCAFFOLD122:379566-381666	toll	wt	NOTEST	0.0372537	0.0242617	-0.618707	0.261357	0.793817	1	no
XLOC_002570	XLOC_002570	Nasvi2EG020251	SCAFFOLD122:440618-452423	toll	wt	NOTEST	0	0	0	0	1	1	no
XLOC_002571	XLOC_002571	Nasvi2EG020254	SCAFFOLD122:457911-460468	toll	wt	NOTEST	0	0	0	0	1	1	no
XLOC_002572	XLOC_002572	Nasvi2EG020255	SCAFFOLD122:460798-461811	toll	wt	NOTEST	0	0	0	0	1	1	no
XLOC_002573	XLOC_002573	Nasvi2EG020256	SCAFFOLD122:463743-468598	toll	wt	NOTEST	0	0	0	0	1	1	no
XLOC_002574	XLOC_002574	Nasvi2EG020258,Nasvi2EG020262	SCAFFOLD122:589693-612603	toll	wt	NOTEST	0.00229529	0.0128417	2.48408	-0.674271	0.500139	1	no
XLOC_002575	XLOC_002575	Nasvi2EG032900	SCAFFOLD1221:5865-8181	toll	wt	NOTEST	0.124079	0.204426	0.720316	-0.593026	0.553164	1	no
XLOC_002576	XLOC_002576	Nasvi2EG032899	SCAFFOLD1221:1688-2481	toll	wt	NOTEST	0.107887	0.026753	-2.01176	0.446065	0.65555	1	no
XLOC_002577	XLOC_002577	Nasvi2EG032903	SCAFFOLD1222:4449-6071	toll	wt	NOTEST	0	0	0	0	1	1	no
XLOC_002578	XLOC_002578	Nasvi2EG032905	SCAFFOLD1223:14615-18984	toll	wt	NOTEST	0	0	0	0	1	1	no
XLOC_002579	XLOC_002579	Nasvi2EG032910	SCAFFOLD1225:2606-4687	toll	wt	NOTEST	0.0394929	0.0210168	-0.910052	0.275433	0.782984	1	no
XLOC_002580	XLOC_002580	Nasvi2EG032911	SCAFFOLD1226:1375-2316	toll	wt	NOTEST	0.135095	0.086738	-0.639237	0.406293	0.684527	1	no
XLOC_002581	XLOC_002581	Nasvi2EG032915	SCAFFOLD1227:0-990	toll	wt	NOTEST	0	0	0	0	1	1	no
XLOC_002582	XLOC_002582	Nasvi2EG032916	SCAFFOLD1227:1119-4305	toll	wt	NOTEST	0.0352056	0.0220914	-0.672322	0.35265	0.724351	1	no
XLOC_002583	XLOC_002583	Nasvi2EG032918	SCAFFOLD1227:11465-12272	toll	wt	NOTEST	0.112217	0.148631	0.405434	-0.227557	0.819991	1	no
XLOC_002584	XLOC_002584	Nasvi2EG032920	SCAFFOLD1228:2665-9081	toll	wt	NOTEST	0.02518	0.0368234	0.548345	-0.329612	0.741693	1	no
XLOC_002585	XLOC_002585	Nasvi2EG032922	SCAFFOLD1229:2455-7209	toll	wt	NOTEST	0.00404528	1.08709e-05	-8.53963	0.00879135	0.992986	1	no
XLOC_002599	XLOC_002599	Nasvi2EG020294	SCAFFOLD123:188235-190853	toll	wt	NOTEST	0.0256537	0.0313926	0.29126	-0.134682	0.892863	1	no
XLOC_002600	XLOC_002600	Nasvi2EG020295	SCAFFOLD123:191205-194024	toll	wt	NOTEST	0.13219	0.142844	0.111834	-0.120399	0.904167	1	no
XLOC_002603	XLOC_002603	Nasvi2EG020306	SCAFFOLD123:305400-310769	toll	wt	NOTEST	0.0403896	0.139157	1.78465	-0.944737	0.344793	1	no
XLOC_002610	XLOC_002610	Nasvi2EG020280	SCAFFOLD123:58313-60879	toll	wt	NOTEST	0	0	0	0	1	1	no
XLOC_002615	XLOC_002615	Nasvi2EG020298	SCAFFOLD123:205430-211434	toll	wt	NOTEST	0.0149161	0.0604211	2.01818	-1.17051	0.241798	1	no
XLOC_002616	XLOC_002616	Nasvi2EG020299,Nasvi2EG020300	SCAFFOLD123:211510-222636	toll	wt	NOTEST	0.00203883	0.00231343	0.182292	-0.0349814	0.972095	1	no
XLOC_002617	XLOC_002617	Nasvi2EG020301	SCAFFOLD123:234294-236229	toll	wt	NOTEST	0.016718	0.0153361	-0.124473	0.027972	0.977684	1	no
XLOC_002618	XLOC_002618	Nasvi2EG020302	SCAFFOLD123:236281-238558	toll	wt	NOTEST	0.033124	0.0478487	0.530602	-0.285173	0.775512	1	no
XLOC_002619	XLOC_002619	Nasvi2EG020307	SCAFFOLD123:358413-359723	toll	wt	NOTEST	0	0	0	0	1	1	no
XLOC_002620	XLOC_002620	Nasvi2EG032924	SCAFFOLD1230:7792-9161	toll	wt	NOTEST	0.237289	0.279038	0.233814	-0.208978	0.834465	1	no
XLOC_002622	XLOC_002622	Nasvi2EG032928	SCAFFOLD1230:29906-34101	toll	wt	NOTEST	0.0172379	0.0436722	1.34113	-0.574564	0.565586	1	no
XLOC_002623	XLOC_002623	Nasvi2EG032930	SCAFFOLD1230:40294-41541	toll	wt	NOTEST	0	0.00247215	1.79769e+308	1.79769e+308	0.394512	1	no
XLOC_002625	XLOC_002625	Nasvi2EG032937	SCAFFOLD1232:8775-12035	toll	wt	NOTEST	0	0.0144026	1.79769e+308	1.79769e+308	0.229504	1	no
XLOC_002626	XLOC_002626	Nasvi2EG032935	SCAFFOLD1232:3145-3651	toll	wt	NOTEST	0	0	0	0	1	1	no
XLOC_002627	XLOC_002627	Nasvi2EG032938	SCAFFOLD1234:1541-5755	toll	wt	NOTEST	0.0525993	0.0214157	-1.29638	0.335878	0.736963	1	no
XLOC_002629	XLOC_002629	Nasvi2EG032940	SCAFFOLD1235:1323-3591	toll	wt	NOTEST	0	0	0	0	1	1	no
XLOC_002631	XLOC_002631	Nasvi2EG032947	SCAFFOLD1236:3785-8266	toll	wt	NOTEST	0.00810684	0	-1.79769e+308	-1.79769e+308	0.239739	1	no
XLOC_002632	XLOC_002632	Nasvi2EG032948	SCAFFOLD1236:11555-15289	toll	wt	NOTEST	0.270998	0.0395982	-2.77477	1.29862	0.194075	1	no
XLOC_002634	XLOC_002634	Nasvi2EG032955	SCAFFOLD1238:8419-8971	toll	wt	NOTEST	0	0	0	0	1	1	no
XLOC_002635	XLOC_002635	Nasvi2EG020310,Nasvi2EG020311,Nasvi2EG020312	SCAFFOLD124:7315-13321	toll	wt	NOTEST	0.0263315	1.6062e-05	-10.6789	0.00547899	0.995628	1	no
XLOC_002637	XLOC_002637	Nasvi2EG020320	SCAFFOLD124:31535-36050	toll	wt	NOTEST	0.24785	0.286201	0.207561	-0.303639	0.761403	1	no
XLOC_002639	XLOC_002639	Nasvi2EG020335	SCAFFOLD124:131896-132394	toll	wt	NOTEST	0.150826	0.201743	0.419633	-0.258616	0.795932	1	no
XLOC_002640	XLOC_002640	Nasvi2EG020337	SCAFFOLD124:143012-150892	toll	wt	NOTEST	0	0	0	0	1	1	no
XLOC_002641	XLOC_002641	Nasvi2EG020341	SCAFFOLD124:186184-197134	toll	wt	NOTEST	0.0936384	0.0019541	-5.58252	2.07649	0.0378491	1	no
XLOC_002644	XLOC_002644	Nasvi2EG020350	SCAFFOLD124:238402-239071	toll	wt	NOTEST	0	0	0	0	1	1	no
XLOC_002646	XLOC_002646	Nasvi2EG020364	SCAFFOLD124:385322-392184	toll	wt	NOTEST	0	0	0	0	1	1	no
XLOC_002647	XLOC_002647	Nasvi2EG020366	SCAFFOLD124:392462-393818	toll	wt	NOTEST	0	0	0	0	1	1	no
XLOC_002648	XLOC_002648	Nasvi2EG020367	SCAFFOLD124:394602-396329	toll	wt	NOTEST	0	0	0	0	1	1	no
XLOC_002649	XLOC_002649	Nasvi2EG020309	SCAFFOLD124:536-7141	toll	wt	NOTEST	0.0141061	0.0104608	-0.431327	0.235464	0.813849	1	no
XLOC_002650	XLOC_002650	Nasvi2EG020313	SCAFFOLD124:7315-13321	toll	wt	NOTEST	0.0446874	0.0574484	0.362397	-0.21634	0.828723	1	no
XLOC_002651	XLOC_002651	Nasvi2EG020325	SCAFFOLD124:46497-47241	toll	wt	NOTEST	0.0283408	0.0260137	-0.123608	0.0406414	0.967582	1	no
XLOC_002652	XLOC_002652	Nasvi2EG020326	SCAFFOLD124:47426-53741	toll	wt	NOTEST	0.039462	0.0235053	-0.747477	0.431101	0.666395	1	no
XLOC_002653	XLOC_002653	Nasvi2EG020327,Nasvi2EG020328	SCAFFOLD124:62722-110750	toll	wt	NOTEST	0.0319296	0.00527527	-2.59758	0.881614	0.377986	1	no
XLOC_002654	XLOC_002654	Nasvi2EG020336	SCAFFOLD124:133550-136181	toll	wt	NOTEST	0	0	0	0	1	1	no
XLOC_002655	XLOC_002655	Nasvi2EG020339	SCAFFOLD124:151299-153332	toll	wt	NOTEST	0.0180263	0.00826463	-1.12508	0.215804	0.82914	1	no
XLOC_002656	XLOC_002656	Nasvi2EG020356	SCAFFOLD124:240111-371348	toll	wt	NOTEST	0.0290046	0.0476873	0.717321	-0.10053	0.919924	1	no
XLOC_002657	XLOC_002657	Nasvi2EG020361	SCAFFOLD124:240111-371348	toll	wt	NOTEST	0	0	0	0	1	1	no
XLOC_002658	XLOC_002658	Nasvi2EG020365	SCAFFOLD124:385322-392184	toll	wt	NOTEST	0	0	0	0	1	1	no
XLOC_002659	XLOC_002659	Nasvi2EG032956	SCAFFOLD1240:9545-12980	toll	wt	NOTEST	0	0	0	0	1	1	no
XLOC_002660	XLOC_002660	Nasvi2EG032959	SCAFFOLD1241:4949-5951	toll	wt	NOTEST	0	0.00734849	1.79769e+308	1.79769e+308	0.335761	1	no
XLOC_002662	XLOC_002662	Nasvi2EG032966	SCAFFOLD1245:0-1351	toll	wt	NOTEST	0.307693	0.24797	-0.311326	0.265232	0.790831	1	no
XLOC_002663	XLOC_002663	Nasvi2EG032968,Nasvi2EG032970	SCAFFOLD1245:4895-9157	toll	wt	NOTEST	0	0	0	0	1	1	no
XLOC_002664	XLOC_002664	Nasvi2EG032967	SCAFFOLD1245:2136-4225	toll	wt	NOTEST	0	0	0	0	1	1	no
XLOC_002665	XLOC_002665	Nasvi2EG032971	SCAFFOLD1246:67-1284	toll	wt	NOTEST	0.128012	0.0606335	-1.0781	0.803663	0.421592	1	no
XLOC_002667	XLOC_002667	Nasvi2EG032972	SCAFFOLD1246:1307-1841	toll	wt	NOTEST	0.11357	0.172712	0.604787	-0.342252	0.732161	1	no
XLOC_002668	XLOC_002668	Nasvi2EG032973	SCAFFOLD1246:2136-6041	toll	wt	NOTEST	0.0780924	0.109856	0.492364	-0.368719	0.712337	1	no
XLOC_002670	XLOC_002670	Nasvi2EG032978	SCAFFOLD1247:1555-4427	toll	wt	NOTEST	0.0173989	0.0174644	0.00542266	-0.00203892	0.998373	1	no
XLOC_002671	XLOC_002671	Nasvi2EG032981	SCAFFOLD1248:3778-8501	toll	wt	NOTEST	0	0	0	0	1	1	no
XLOC_002673	XLOC_002673	Nasvi2EG032984	SCAFFOLD1249:6048-11171	toll	wt	NOTEST	0.0229184	0.0522088	1.18779	-0.323626	0.746221	1	no
XLOC_002674	XLOC_002674	Nasvi2EG020368	SCAFFOLD125:17-736	toll	wt	NOTEST	0	0	0	0	1	1	no
XLOC_002675	XLOC_002675	Nasvi2EG020371	SCAFFOLD125:7645-13090	toll	wt	NOTEST	0.137934	0.112904	-0.288889	0.209043	0.834414	1	no
XLOC_002676	XLOC_002676	Nasvi2EG020373	SCAFFOLD125:14475-15599	toll	wt	NOTEST	0	0	0	0	1	1	no
XLOC_002677	XLOC_002677	Nasvi2EG020375	SCAFFOLD125:20475-23840	toll	wt	NOTEST	0	0	0	0	1	1	no
XLOC_002678	XLOC_002678	Nasvi2EG020387	SCAFFOLD125:86359-91989	toll	wt	NOTEST	0	0	0	0	1	1	no
XLOC_002679	XLOC_002679	Nasvi2EG020393	SCAFFOLD125:119335-121651	toll	wt	NOTEST	0	0	0	0	1	1	no
XLOC_002680	XLOC_002680	Nasvi2EG020403	SCAFFOLD125:177724-182798	toll	wt	NOTEST	0	0	0	0	1	1	no
XLOC_002681	XLOC_002681	Nasvi2EG020407	SCAFFOLD125:191666-195171	toll	wt	NOTEST	0	0	0	0	1	1	no
XLOC_002682	XLOC_002682	Nasvi2EG020412	SCAFFOLD125:207912-208874	toll	wt	NOTEST	0	0	0	0	1	1	no
XLOC_002683	XLOC_002683	Nasvi2EG020420	SCAFFOLD125:245592-256617	toll	wt	NOTEST	0	0.00450006	1.79769e+308	1.79769e+308	0.21622	1	no
XLOC_002684	XLOC_002684	Nasvi2EG020423	SCAFFOLD125:355855-358860	toll	wt	NOTEST	0	0	0	0	1	1	no
XLOC_002685	XLOC_002685	Nasvi2EG020370	SCAFFOLD125:5826-7241	toll	wt	NOTEST	0	0	0	0	1	1	no
XLOC_002687	XLOC_002687	Nasvi2EG020381	SCAFFOLD125:66093-67701	toll	wt	NOTEST	0	0	0	0	1	1	no
XLOC_002688	XLOC_002688	Nasvi2EG020388	SCAFFOLD125:86359-91989	toll	wt	NOTEST	0	0.0180642	1.79769e+308	1.79769e+308	0.289412	1	no
XLOC_002689	XLOC_002689	Nasvi2EG020391	SCAFFOLD125:110511-113591	toll	wt	NOTEST	0.0141217	0.000557234	-4.66349	0.0924559	0.926336	1	no
XLOC_002690	XLOC_002690	Nasvi2EG020395	SCAFFOLD125:124875-126461	toll	wt	NOTEST	0	0	0	0	1	1	no
XLOC_002691	XLOC_002691	Nasvi2EG020398	SCAFFOLD125:135622-137041	toll	wt	NOTEST	0	0	0	0	1	1	no
XLOC_002692	XLOC_002692	Nasvi2EG020402	SCAFFOLD125:175796-177401	toll	wt	NOTEST	0	0	0	0	1	1	no
XLOC_002693	XLOC_002693	Nasvi2EG020404	SCAFFOLD125:177724-182798	toll	wt	NOTEST	0	0	0	0	1	1	no
XLOC_002694	XLOC_002694	Nasvi2EG020410	SCAFFOLD125:198608-200258	toll	wt	NOTEST	0	0.0123438	1.79769e+308	1.79769e+308	0.364521	1	no
XLOC_002695	XLOC_002695	Nasvi2EG020411	SCAFFOLD125:201685-207628	toll	wt	NOTEST	0	0.00271746	1.79769e+308	1.79769e+308	0.373135	1	no
XLOC_002696	XLOC_002696	Nasvi2EG020418,Nasvi2EG020419	SCAFFOLD125:245592-256617	toll	wt	NOTEST	0	1.28699e-07	1.79769e+308	1.79769e+308	0.499993	1	no
XLOC_002697	XLOC_002697	Nasvi2EG020421	SCAFFOLD125:314147-317928	toll	wt	NOTEST	0	0	0	0	1	1	no
XLOC_002698	XLOC_002698	Nasvi2EG032986	SCAFFOLD1250:11236-12204	toll	wt	NOTEST	0	0	0	0	1	1	no
XLOC_002699	XLOC_002699	Nasvi2EG032993	SCAFFOLD1252:5725-6381	toll	wt	NOTEST	0.071106	0	-1.79769e+308	-1.79769e+308	0.163956	1	no
XLOC_002700	XLOC_002700	Nasvi2EG032994	SCAFFOLD1252:6617-14822	toll	wt	NOTEST	0.0817767	0.0562171	-0.540681	0.560475	0.575156	1	no
XLOC_002703	XLOC_002703	Nasvi2EG032998	SCAFFOLD1253:10791-12021	toll	wt	NOTEST	0	0	0	0	1	1	no
XLOC_002705	XLOC_002705	Nasvi2EG033002	SCAFFOLD1253:30958-31801	toll	wt	NOTEST	0.206116	0.242939	0.237135	-0.223623	0.82305	1	no
XLOC_002706	XLOC_002706	Nasvi2EG033005	SCAFFOLD1253:38075-39706	toll	wt	NOTEST	0.01189	0.0126995	0.0950211	-0.0191646	0.98471	1	no
XLOC_002708	XLOC_002708	Nasvi2EG033012	SCAFFOLD1255:30321-33001	toll	wt	NOTEST	0	0.0327602	1.79769e+308	1.79769e+308	0.289412	1	no
XLOC_002709	XLOC_002709	Nasvi2EG033016,Nasvi2EG033017	SCAFFOLD1256:9524-12377	toll	wt	NOTEST	0	0.0128039	1.79769e+308	1.79769e+308	0.279812	1	no
XLOC_002711	XLOC_002711	Nasvi2EG033021	SCAFFOLD1258:1330-2158	toll	wt	NOTEST	0	0	0	0	1	1	no
XLOC_002712	XLOC_002712	Nasvi2EG033023	SCAFFOLD1258:5992-8281	toll	wt	NOTEST	0.0298708	0.0207838	-0.523276	0.197936	0.843095	1	no
XLOC_002714	XLOC_002714	Nasvi2EG033028	SCAFFOLD1259:2930-3905	toll	wt	NOTEST	0.0341557	0.0429192	0.329497	-0.151107	0.879891	1	no
XLOC_002715	XLOC_002715	Nasvi2EG033029	SCAFFOLD1259:7875-11374	toll	wt	NOTEST	0	0.032383	1.79769e+308	1.79769e+308	0.152323	1	no
XLOC_002716	XLOC_002716	Nasvi2EG033030	SCAFFOLD1259:12446-12969	toll	wt	NOTEST	0	0	0	0	1	1	no
XLOC_002719	XLOC_002719	Nasvi2EG020436	SCAFFOLD126:95055-117321	toll	wt	NOTEST	0.0439399	0.018235	-1.26882	0.13839	0.889932	1	no
XLOC_002728	XLOC_002728	Nasvi2EG020487,Nasvi2EG020488	SCAFFOLD126:371394-562506	toll	wt	NOTEST	0	0	0	0	1	1	no
XLOC_002729	XLOC_002729	Nasvi2EG020493	SCAFFOLD126:571583-584821	toll	wt	NOTEST	0.0178144	0.013437	-0.406834	0.313266	0.754079	1	no
XLOC_002730	XLOC_002730	Nasvi2EG020496,Nasvi2EG020497	SCAFFOLD126:587537-593595	toll	wt	NOTEST	0.147321	0.176467	0.260436	-0.271581	0.785944	1	no
XLOC_002731	XLOC_002731	Nasvi2EG020498	SCAFFOLD126:593934-595647	toll	wt	NOTEST	0.0972659	0.133454	0.456336	-0.374964	0.707687	1	no
XLOC_002732	XLOC_002732	Nasvi2EG020499	SCAFFOLD126:595772-598085	toll	wt	NOTEST	0.0114797	0.0115222	0.00532947	-0.00141696	0.998869	1	no
XLOC_002733	XLOC_002733	Nasvi2EG020502	SCAFFOLD126:598207-600604	toll	wt	NOTEST	0.0335241	0	-1.79769e+308	-1.79769e+308	0.187098	1	no
XLOC_002734	XLOC_002734	Nasvi2EG020503	SCAFFOLD126:602430-603441	toll	wt	NOTEST	0	0	0	0	1	1	no
XLOC_002735	XLOC_002735	Nasvi2EG020504,Nasvi2EG020505	SCAFFOLD126:603530-606807	toll	wt	NOTEST	0	0	0	0	1	1	no
XLOC_002736	XLOC_002736	Nasvi2EG020506	SCAFFOLD126:608850-609629	toll	wt	NOTEST	0	0	0	0	1	1	no
XLOC_002738	XLOC_002738	Nasvi2EG020510	SCAFFOLD126:615116-616121	toll	wt	NOTEST	0.0309158	0.112322	1.86122	-0.6224	0.533679	1	no
XLOC_002739	XLOC_002739	Nasvi2EG020511	SCAFFOLD126:620524-622936	toll	wt	NOTEST	0.141089	0.131693	-0.0994233	0.0829859	0.933863	1	no
XLOC_002742	XLOC_002742	Nasvi2EG020427	SCAFFOLD126:6883-8791	toll	wt	NOTEST	0.270427	0.288041	0.0910315	-0.0910397	0.927461	1	no
XLOC_002743	XLOC_002743	Nasvi2EG020428	SCAFFOLD126:9289-10941	toll	wt	NOTEST	0.262004	0.0804631	-1.70319	1.38339	0.166546	1	no
XLOC_002744	XLOC_002744	Nasvi2EG020429	SCAFFOLD126:11797-13411	toll	wt	NOTEST	0.1005	0.0281221	-1.83742	0.75695	0.44908	1	no
XLOC_002752	XLOC_002752	Nasvi2EG020449	SCAFFOLD126:139135-202097	toll	wt	NOTEST	0.0259786	0.0130369	-0.994721	0.0695505	0.944551	1	no
XLOC_002753	XLOC_002753	Nasvi2EG020451	SCAFFOLD126:139135-202097	toll	wt	NOTEST	0.0109913	0.0225415	1.03623	-0.0829909	0.933859	1	no
XLOC_002755	XLOC_002755	Nasvi2EG020462,Nasvi2EG020463	SCAFFOLD126:214056-219508	toll	wt	NOTEST	0.143174	0.120261	-0.251604	0.24321	0.807843	1	no
XLOC_002757	XLOC_002757	Nasvi2EG020469	SCAFFOLD126:302881-308062	toll	wt	NOTEST	0.0394325	0.06432	0.705883	-0.797038	0.425429	1	no
XLOC_002758	XLOC_002758	Nasvi2EG037297	SCAFFOLD126:309499-317852	toll	wt	NOTEST	0.00686061	0.0249144	1.86057	-0.858847	0.390425	1	no
XLOC_002759	XLOC_002759	Nasvi2EG020475	SCAFFOLD126:318507-321722	toll	wt	NOTEST	0.0112419	0.0479487	2.09261	-0.767238	0.44294	1	no
XLOC_002767	XLOC_002767	Nasvi2EG033036	SCAFFOLD1260:15098-16187	toll	wt	NOTEST	0.0727091	0.075819	0.0604228	-0.0401103	0.968005	1	no
XLOC_002768	XLOC_002768	Nasvi2EG033037	SCAFFOLD1260:16898-18181	toll	wt	NOTEST	0	0	0	0	1	1	no
XLOC_002769	XLOC_002769	Nasvi2EG033034	SCAFFOLD1260:3026-5301	toll	wt	NOTEST	0	0	0	0	1	1	no
XLOC_002770	XLOC_002770	Nasvi2EG033046	SCAFFOLD1262:16418-17591	toll	wt	NOTEST	0.0162871	0.0171309	0.0728703	-0.0111926	0.99107	1	no
XLOC_002772	XLOC_002772	Nasvi2EG033053	SCAFFOLD1263:11736-12171	toll	wt	NOTEST	0	0	0	0	1	1	no
XLOC_002774	XLOC_002774	Nasvi2EG033055	SCAFFOLD1264:476-965	toll	wt	NOTEST	0.0191069	0.0154916	-0.302607	0.0592957	0.952717	1	no
XLOC_002776	XLOC_002776	Nasvi2EG033057	SCAFFOLD1265:305-7976	toll	wt	NOTEST	0	0	0	0	1	1	no
XLOC_002777	XLOC_002777	Nasvi2EG033061,Nasvi2EG033062	SCAFFOLD1268:0-1681	toll	wt	NOTEST	0.0931125	0.0380984	-1.28924	0.768651	0.4421	1	no
XLOC_002778	XLOC_002778	Nasvi2EG033067	SCAFFOLD1269:54145-56732	toll	wt	NOTEST	0	0	0	0	1	1	no
XLOC_002779	XLOC_002779	Nasvi2EG033064	SCAFFOLD1269:8460-9691	toll	wt	NOTEST	0.0173934	0.0201619	0.213093	-0.0505816	0.959659	1	no
XLOC_002780	XLOC_002780	Nasvi2EG033065	SCAFFOLD1269:18404-26241	toll	wt	NOTEST	0.00242004	0.00635487	1.39283	-0.455086	0.649047	1	no
XLOC_002794	XLOC_002794	Nasvi2EG020551	SCAFFOLD127:175990-196160	toll	wt	NOTEST	0.0442555	0.0379214	-0.222843	0.114691	0.90869	1	no
XLOC_002801	XLOC_002801	Nasvi2EG020570	SCAFFOLD127:304017-305072	toll	wt	NOTEST	0	0.028856	1.79769e+308	1.79769e+308	0.289412	1	no
XLOC_002802	XLOC_002802	Nasvi2EG020571	SCAFFOLD127:305352-319473	toll	wt	NOTEST	0.0347473	0.0300926	-0.20749	0.0591646	0.952821	1	no
XLOC_002803	XLOC_002803	Nasvi2EG020581	SCAFFOLD127:343055-344064	toll	wt	NOTEST	0	0	0	0	1	1	no
XLOC_002804	XLOC_002804	Nasvi2EG020582	SCAFFOLD127:345664-351261	toll	wt	NOTEST	0	0	0	0	1	1	no
XLOC_002805	XLOC_002805	Nasvi2EG020583	SCAFFOLD127:353067-354274	toll	wt	NOTEST	0	0	0	0	1	1	no
XLOC_002806	XLOC_002806	Nasvi2EG020584	SCAFFOLD127:354495-355787	toll	wt	NOTEST	0	0.0133627	1.79769e+308	1.79769e+308	0.326965	1	no
XLOC_002807	XLOC_002807	Nasvi2EG020585,Nasvi2EG020586,Nasvi2EG020587	SCAFFOLD127:355977-364820	toll	wt	NOTEST	0.0173776	0.0154303	-0.171462	0.0373684	0.970191	1	no
XLOC_002808	XLOC_002808	Nasvi2EG020589	SCAFFOLD127:364914-369887	toll	wt	NOTEST	0	0.00324865	1.79769e+308	1.79769e+308	0.373444	1	no
XLOC_002809	XLOC_002809	Nasvi2EG020590	SCAFFOLD127:369995-371479	toll	wt	NOTEST	0.285985	0.177949	-0.684475	0.782497	0.433923	1	no
XLOC_002810	XLOC_002810	Nasvi2EG020591	SCAFFOLD127:373467-374918	toll	wt	NOTEST	0	0	0	0	1	1	no
XLOC_002811	XLOC_002811	Nasvi2EG020592	SCAFFOLD127:375007-381298	toll	wt	NOTEST	0.0346882	0.0255299	-0.442258	0.251263	0.801611	1	no
XLOC_002812	XLOC_002812	Nasvi2EG037299	SCAFFOLD127:381434-383230	toll	wt	NOTEST	0	0	0	0	1	1	no
XLOC_002813	XLOC_002813	Nasvi2EG020595	SCAFFOLD127:383915-385568	toll	wt	NOTEST	0	0.0101204	1.79769e+308	1.79769e+308	0.326965	1	no
XLOC_002814	XLOC_002814	Nasvi2EG020596	SCAFFOLD127:386095-387626	toll	wt	NOTEST	0	0.0220488	1.79769e+308	1.79769e+308	0.184962	1	no
XLOC_002815	XLOC_002815	Nasvi2EG020597	SCAFFOLD127:388977-391001	toll	wt	NOTEST	0.0193653	0.0177582	-0.124988	0.0410349	0.967268	1	no
XLOC_002816	XLOC_002816	Nasvi2EG020598	SCAFFOLD127:395177-395869	toll	wt	NOTEST	0	0	0	0	1	1	no
XLOC_002817	XLOC_002817	Nasvi2EG020599	SCAFFOLD127:395942-400798	toll	wt	NOTEST	0.0136484	0.0279892	1.03614	-0.217359	0.827929	1	no
XLOC_002818	XLOC_002818	Nasvi2EG020601,Nasvi2EG020602	SCAFFOLD127:400892-403935	toll	wt	NOTEST	0.0123925	0	-1.79769e+308	-1.79769e+308	0.319385	1	no
XLOC_002819	XLOC_002819	Nasvi2EG020604	SCAFFOLD127:404068-407494	toll	wt	NOTEST	0	0	0	0	1	1	no
XLOC_002820	XLOC_002820	Nasvi2EG020606	SCAFFOLD127:414275-415372	toll	wt	NOTEST	0.045382	0.024147	-0.910272	0.275499	0.782933	1	no
XLOC_002821	XLOC_002821	Nasvi2EG020607	SCAFFOLD127:416422-416952	toll	wt	NOTEST	0	0	0	0	1	1	no
XLOC_002822	XLOC_002822	Nasvi2EG020608	SCAFFOLD127:419316-420353	toll	wt	NOTEST	0	0	0	0	1	1	no
XLOC_002824	XLOC_002824	Nasvi2EG020611	SCAFFOLD127:428755-432218	toll	wt	NOTEST	0.00498029	0.0115761	1.21685	-0.252633	0.800552	1	no
XLOC_002826	XLOC_002826	Nasvi2EG020620	SCAFFOLD127:590694-590932	toll	wt	NOTEST	0	0	0	0	1	1	no
XLOC_002827	XLOC_002827	Nasvi2EG020622	SCAFFOLD127:592894-594707	toll	wt	NOTEST	0	0	0	0	1	1	no
XLOC_002828	XLOC_002828	Nasvi2EG020623	SCAFFOLD127:603915-609631	toll	wt	NOTEST	0	0.010029	1.79769e+308	1.79769e+308	0.179368	1	no
XLOC_002831	XLOC_002831	Nasvi2EG020629	SCAFFOLD127:647615-651750	toll	wt	NOTEST	0.0177101	0.0429958	1.27962	-0.599119	0.549094	1	no
XLOC_002833	XLOC_002833	Nasvi2EG020632	SCAFFOLD127:668644-673643	toll	wt	NOTEST	0	0	0	0	1	1	no
XLOC_002834	XLOC_002834	Nasvi2EG037300	SCAFFOLD127:674133-675814	toll	wt	NOTEST	0.0113325	0.0103926	-0.124904	0.0230895	0.981579	1	no
XLOC_002836	XLOC_002836	Nasvi2EG020635	SCAFFOLD127:699724-707330	toll	wt	NOTEST	0.166825	0.183882	0.140442	-0.108637	0.91349	1	no
XLOC_002841	XLOC_002841	Nasvi2EG020649	SCAFFOLD127:770354-771444	toll	wt	NOTEST	0	0	0	0	1	1	no
XLOC_002842	XLOC_002842	Nasvi2EG020650	SCAFFOLD127:855584-858023	toll	wt	NOTEST	0.0155503	0.0152725	-0.0260041	0.00853504	0.99319	1	no
XLOC_002847	XLOC_002847	Nasvi2EG020659	SCAFFOLD127:900938-903964	toll	wt	NOTEST	0.0227979	0.0278505	0.288802	-0.090125	0.928188	1	no
XLOC_002848	XLOC_002848	Nasvi2EG020520	SCAFFOLD127:44395-63542	toll	wt	NOTEST	0.246149	0.043042	-2.51571	0.432725	0.665214	1	no
XLOC_002860	XLOC_002860	Nasvi2EG020548	SCAFFOLD127:175433-175841	toll	wt	NOTEST	0.202174	0.200001	-0.0155884	0.00874896	0.993019	1	no
XLOC_002864	XLOC_002864	Nasvi2EG020560	SCAFFOLD127:261571-262613	toll	wt	NOTEST	0.0374362	0.0328178	-0.189955	0.0560696	0.955286	1	no
XLOC_002865	XLOC_002865	Nasvi2EG020561	SCAFFOLD127:262803-264008	toll	wt	NOTEST	0.0514445	0.0502623	-0.03354	0.0143972	0.988513	1	no
XLOC_002868	XLOC_002868	Nasvi2EG020588	SCAFFOLD127:355977-364820	toll	wt	NOTEST	0	0	0	0	1	1	no
XLOC_002869	XLOC_002869	Nasvi2EG020600	SCAFFOLD127:395942-400798	toll	wt	NOTEST	0	0.00560624	1.79769e+308	1.79769e+308	0.326965	1	no
XLOC_002870	XLOC_002870	Nasvi2EG020603	SCAFFOLD127:404068-407494	toll	wt	NOTEST	0.0123366	0.0226286	0.875201	-0.252285	0.800821	1	no
XLOC_002871	XLOC_002871	Nasvi2EG020605	SCAFFOLD127:408712-410168	toll	wt	NOTEST	0	0	0	0	1	1	no
XLOC_002872	XLOC_002872	Nasvi2EG020610	SCAFFOLD127:424960-425668	toll	wt	NOTEST	0.0422679	0.0866161	1.03507	-0.280879	0.778803	1	no
XLOC_002875	XLOC_002875	Nasvi2EG020615,Nasvi2EG020617,Nasvi2EG020618	SCAFFOLD127:489337-589683	toll	wt	NOTEST	0.169577	0.00631729	-4.74649	4.526	6.01113e-06	1	no
XLOC_002876	XLOC_002876	Nasvi2EG020624,Nasvi2EG020625	SCAFFOLD127:610313-617836	toll	wt	NOTEST	0.0180016	0.106581	2.56576	-1.43666	0.150815	1	no
XLOC_002877	XLOC_002877	Nasvi2EG020627	SCAFFOLD127:638574-639199	toll	wt	NOTEST	0	0	0	0	1	1	no
XLOC_002883	XLOC_002883	Nasvi2EG020644	SCAFFOLD127:726269-754219	toll	wt	NOTEST	0	0.0638487	1.79769e+308	1.79769e+308	0.40754	1	no
XLOC_002884	XLOC_002884	Nasvi2EG020653	SCAFFOLD127:866212-867470	toll	wt	NOTEST	0	0	0	0	1	1	no
XLOC_002886	XLOC_002886	Nasvi2EG033075	SCAFFOLD1270:17496-35022	toll	wt	NOTEST	0.0467214	0.0777994	0.735675	-0.209738	0.833872	1	no
XLOC_002887	XLOC_002887	Nasvi2EG033081	SCAFFOLD1270:17496-35022	toll	wt	NOTEST	0.167217	0.0516033	-1.69618	0.728892	0.466068	1	no
XLOC_002890	XLOC_002890	Nasvi2EG033088	SCAFFOLD1272:7924-10491	toll	wt	NOTEST	0.0612669	0.055944	-0.131124	0.0953028	0.924074	1	no
XLOC_002891	XLOC_002891	Nasvi2EG033090	SCAFFOLD1273:1578-3301	toll	wt	NOTEST	0.01054	0	-1.79769e+308	-1.79769e+308	0.250759	1	no
XLOC_002892	XLOC_002892	Nasvi2EG033100	SCAFFOLD1275:8663-10271	toll	wt	NOTEST	0	0	0	0	1	1	no
XLOC_002893	XLOC_002893	Nasvi2EG033102	SCAFFOLD1277:0-1810	toll	wt	NOTEST	0.0565021	0.0557311	-0.0198201	0.00903885	0.992788	1	no
XLOC_002896	XLOC_002896	Nasvi2EG020660	SCAFFOLD128:111-4727	toll	wt	NOTEST	0.0634389	0.0666743	0.0717618	-0.0609745	0.951379	1	no
XLOC_002902	XLOC_002902	Nasvi2EG020675	SCAFFOLD128:60819-67051	toll	wt	NOTEST	0.0206713	0.0112228	-0.8812	0.101519	0.919138	1	no
XLOC_002903	XLOC_002903	Nasvi2EG020677	SCAFFOLD128:99715-102230	toll	wt	NOTEST	0	0	0	0	1	1	no
XLOC_002904	XLOC_002904	Nasvi2EG020680	SCAFFOLD128:116327-163686	toll	wt	NOTEST	0.0298515	0	-1.79769e+308	-1.79769e+308	0.253391	1	no
XLOC_002905	XLOC_002905	Nasvi2EG020691	SCAFFOLD128:232415-233971	toll	wt	NOTEST	0.00275393	0	-1.79769e+308	-1.79769e+308	0.475051	1	no
XLOC_002906	XLOC_002906	Nasvi2EG020692	SCAFFOLD128:236594-237052	toll	wt	NOTEST	0	0	0	0	1	1	no
XLOC_002907	XLOC_002907	Nasvi2EG020694	SCAFFOLD128:250075-253707	toll	wt	NOTEST	0.0207051	0	-1.79769e+308	-1.79769e+308	0.326983	1	no
XLOC_002909	XLOC_002909	Nasvi2EG020697	SCAFFOLD128:277736-278119	toll	wt	NOTEST	0	0	0	0	1	1	no
XLOC_002910	XLOC_002910	Nasvi2EG020698	SCAFFOLD128:283549-285194	toll	wt	NOTEST	0.0125334	0	-1.79769e+308	-1.79769e+308	0.238562	1	no
XLOC_002912	XLOC_002912	Nasvi2EG020663	SCAFFOLD128:9537-14041	toll	wt	NOTEST	0	0	0	0	1	1	no
XLOC_002914	XLOC_002914	Nasvi2EG020670	SCAFFOLD128:50719-51301	toll	wt	NOTEST	0.0836879	0.0444849	-0.911702	0.374577	0.707975	1	no
XLOC_002915	XLOC_002915	Nasvi2EG020671	SCAFFOLD128:51599-54301	toll	wt	NOTEST	0.0543141	0.0508048	-0.0963607	0.0552655	0.955927	1	no
XLOC_002917	XLOC_002917	Nasvi2EG020676	SCAFFOLD128:60819-67051	toll	wt	NOTEST	0.176466	0.064781	-1.44575	0.31807	0.750432	1	no
XLOC_002918	XLOC_002918	Nasvi2EG020679	SCAFFOLD128:108465-112471	toll	wt	NOTEST	0.010692	0	-1.79769e+308	-1.79769e+308	0.341849	1	no
XLOC_002919	XLOC_002919	Nasvi2EG020681	SCAFFOLD128:116327-163686	toll	wt	NOTEST	0	0	0	0	1	1	no
XLOC_002920	XLOC_002920	Nasvi2EG020682	SCAFFOLD128:116327-163686	toll	wt	NOTEST	0.17622	0.127213	-0.470129	1.11941	0.262967	1	no
XLOC_002921	XLOC_002921	Nasvi2EG020685	SCAFFOLD128:181294-181981	toll	wt	NOTEST	0	0	0	0	1	1	no
XLOC_002922	XLOC_002922	Nasvi2EG020686,Nasvi2EG020687	SCAFFOLD128:182337-186608	toll	wt	NOTEST	0	0	0	0	1	1	no
XLOC_002923	XLOC_002923	Nasvi2EG020688	SCAFFOLD128:186686-193893	toll	wt	NOTEST	0.00508531	0.0027086	-0.908792	0.206572	0.836344	1	no
XLOC_002924	XLOC_002924	Nasvi2EG020689	SCAFFOLD128:214560-218985	toll	wt	NOTEST	0.0442143	0.0473352	0.0984002	-0.0337126	0.973106	1	no
XLOC_002925	XLOC_002925	Nasvi2EG020690	SCAFFOLD128:228376-232235	toll	wt	NOTEST	0.00660007	0	-1.79769e+308	-1.79769e+308	0.340992	1	no
XLOC_002926	XLOC_002926	Nasvi2EG020693	SCAFFOLD128:242126-250023	toll	wt	NOTEST	0.00252753	0.00325802	0.366268	-0.0710704	0.943342	1	no
XLOC_002927	XLOC_002927	Nasvi2EG020699	SCAFFOLD128:290173-295293	toll	wt	NOTEST	0	0	0	0	1	1	no
XLOC_002928	XLOC_002928	Nasvi2EG020701	SCAFFOLD128:295828-300027	toll	wt	NOTEST	0.296053	0.302823	0.0326202	-0.0673381	0.946313	1	no
XLOC_002930	XLOC_002930	Nasvi2EG033110	SCAFFOLD1280:6553-7281	toll	wt	NOTEST	0	0.032992	1.79769e+308	1.79769e+308	0.22812	1	no
XLOC_002932	XLOC_002932	Nasvi2EG033114	SCAFFOLD1283:84745-86502	toll	wt	NOTEST	0	0	0	0	1	1	no
XLOC_002933	XLOC_002933	Nasvi2EG033115	SCAFFOLD1283:87925-92460	toll	wt	NOTEST	0	0	0	0	1	1	no
XLOC_002934	XLOC_002934	Nasvi2EG033125	SCAFFOLD1283:144256-150141	toll	wt	NOTEST	0	0.0118143	1.79769e+308	1.79769e+308	0.289412	1	no
XLOC_002935	XLOC_002935	Nasvi2EG033113	SCAFFOLD1283:0-1601	toll	wt	NOTEST	0	0	0	0	1	1	no
XLOC_002936	XLOC_002936	Nasvi2EG033120,Nasvi2EG033121	SCAFFOLD1283:129527-138761	toll	wt	NOTEST	0	0	0	0	1	1	no
XLOC_002937	XLOC_002937	Nasvi2EG033123,Nasvi2EG033124	SCAFFOLD1283:144256-150141	toll	wt	NOTEST	0.0775894	0.0142343	-2.44649	0.721759	0.470443	1	no
XLOC_002938	XLOC_002938	Nasvi2EG033127	SCAFFOLD1284:0-11041	toll	wt	NOTEST	0	0.0108184	1.79769e+308	1.79769e+308	0.326965	1	no
XLOC_002943	XLOC_002943	Nasvi2EG033136	SCAFFOLD1286:8411-10061	toll	wt	NOTEST	0.126599	0.0968183	-0.386909	0.250141	0.802478	1	no
XLOC_002945	XLOC_002945	Nasvi2EG033140	SCAFFOLD1287:3965-4874	toll	wt	NOTEST	0	0	0	0	1	1	no
XLOC_002946	XLOC_002946	Nasvi2EG033139	SCAFFOLD1287:1378-3161	toll	wt	NOTEST	0	0	0	0	1	1	no
XLOC_002947	XLOC_002947	Nasvi2EG033143	SCAFFOLD1287:11346-12331	toll	wt	NOTEST	0	0	0	0	1	1	no
XLOC_002949	XLOC_002949	Nasvi2EG033144	SCAFFOLD1288:1310-3321	toll	wt	NOTEST	0	0	0	0	1	1	no
XLOC_002950	XLOC_002950	Nasvi2EG020708,Nasvi2EG020709	SCAFFOLD129:53539-69950	toll	wt	NOTEST	0.0145311	0.0312147	1.10308	-0.546471	0.584742	1	no
XLOC_002951	XLOC_002951	Nasvi2EG020711	SCAFFOLD129:101645-136151	toll	wt	NOTEST	0.206585	0.246391	0.254219	-0.237035	0.81263	1	no
XLOC_002952	XLOC_002952	Nasvi2EG020713	SCAFFOLD129:136593-150724	toll	wt	NOTEST	0.220852	0.253712	0.200111	-0.226552	0.820772	1	no
XLOC_002957	XLOC_002957	Nasvi2EG020729,Nasvi2EG020730	SCAFFOLD129:401280-431236	toll	wt	NOTEST	0.00196996	0.0280173	3.83008	-0.873931	0.382156	1	no
XLOC_002958	XLOC_002958	Nasvi2EG020707	SCAFFOLD129:1262-3751	toll	wt	NOTEST	0.0390031	0.0399465	0.0344833	-0.0259689	0.979282	1	no
XLOC_002959	XLOC_002959	Nasvi2EG020710	SCAFFOLD129:92345-94364	toll	wt	NOTEST	0.0899198	0.0431868	-1.05805	0.58405	0.559186	1	no
XLOC_002960	XLOC_002960	Nasvi2EG020712	SCAFFOLD129:101645-136151	toll	wt	NOTEST	0.0515236	0.0830762	0.689204	-0.457341	0.647426	1	no
XLOC_002961	XLOC_002961	Nasvi2EG020717	SCAFFOLD129:166435-176440	toll	wt	NOTEST	0	0.0242193	1.79769e+308	1.79769e+308	0.3003	1	no
XLOC_002963	XLOC_002963	Nasvi2EG020720	SCAFFOLD129:217920-219125	toll	wt	NOTEST	0.0178275	0.0681531	1.93468	-0.851433	0.394529	1	no
XLOC_002964	XLOC_002964	Nasvi2EG020722	SCAFFOLD129:250215-251660	toll	wt	NOTEST	0.0192905	0	-1.79769e+308	-1.79769e+308	0.297837	1	no
XLOC_002965	XLOC_002965	Nasvi2EG020723	SCAFFOLD129:256544-263318	toll	wt	NOTEST	0.0130789	0.0498657	1.93081	-0.638994	0.522827	1	no
XLOC_002966	XLOC_002966	Nasvi2EG020725	SCAFFOLD129:287628-290202	toll	wt	NOTEST	0	0	0	0	1	1	no
XLOC_002967	XLOC_002967	Nasvi2EG020728	SCAFFOLD129:384430-387137	toll	wt	NOTEST	0.000177432	0	-1.79769e+308	-1.79769e+308	0.496868	1	no
XLOC_002969	XLOC_002969	Nasvi2EG033147	SCAFFOLD1290:6454-9791	toll	wt	NOTEST	0.167847	0.129012	-0.379638	0.377343	0.705919	1	no
XLOC_002970	XLOC_002970	Nasvi2EG033154	SCAFFOLD1295:3426-6871	toll	wt	NOTEST	0.217962	0.106703	-1.03048	0.841601	0.400011	1	no
XLOC_002971	XLOC_002971	Nasvi2EG033155	SCAFFOLD1296:23-9174	toll	wt	NOTEST	0.0038943	0.00335136	-0.216619	0.0833682	0.933559	1	no
XLOC_002973	XLOC_002973	Nasvi2EG033158	SCAFFOLD1298:208-4793	toll	wt	NOTEST	0	0	0	0	1	1	no
XLOC_002974	XLOC_002974	Nasvi2EG033163	SCAFFOLD1299:7345-7599	toll	wt	NOTEST	0	0	0	0	1	1	no
XLOC_002975	XLOC_002975	Nasvi2EG033160	SCAFFOLD1299:0-371	toll	wt	NOTEST	0	0	0	0	1	1	no
XLOC_002979	XLOC_002979	Nasvi2EG007335	SCAFFOLD13:89716-124891	toll	wt	NOTEST	0	0	0	0	1	1	no
XLOC_002980	XLOC_002980	Nasvi2EG007337,Nasvi2EG007338	SCAFFOLD13:145075-178048	toll	wt	NOTEST	0.0219473	0.0185161	-0.245262	0.159721	0.873101	1	no
XLOC_002981	XLOC_002981	Nasvi2EG007339	SCAFFOLD13:178114-186731	toll	wt	NOTEST	0.00194357	0.00220535	0.182302	-0.045293	0.963874	1	no
XLOC_002982	XLOC_002982	Nasvi2EG007346	SCAFFOLD13:211785-219274	toll	wt	NOTEST	0	0	0	0	1	1	no
[truncated: 58,100 more rows]
