# Supplementary material for: Global analysis of dorsoventral patterning in the wasp Nasonia reveals extensive incorporation of novelty in a regulatory network
Source: BMC Biol. 2016 Aug 1;14:63. doi: 10.1186/s12915-016-0285-y (PMC4968023; doi:10.1186/s12915-016-0285-y)
Supplement: Additional file 3: — Gene expression cuffdiff output (gene_exp.diff) using Nasonia transcriptome annotation 1.2. This supplemented the main result given in Additional file 2, due to some discrepancies between the two annotations. See sections V–VI for how this result was produced. (XLSX 138 kb) [file 12915_2016_285_MOESM3_ESM.xlsx]

## Sheet: Sheet1
test_id	gene_id	gene	locus	sample_1	sample_2	status	value_1	value_2	log2(fold_change)	test_stat	p_value	q_value	significant
gene7364	gene7364	Atg2	NW_001819015.1:5011857-5022394	toll	dpp	OK	48.9102	33.1053	-0.563073	3.43551	0.000591433	0.0269844	yes
gene7509	gene7509	Atg4	NW_001816126.1:2121238-2124459	toll	wt	OK	54.101	38.2532	-0.500073	4.12456	3.71437e-05	0.0029779	yes
gene7111	gene7111	Cact1	NW_001819015.1:2045884-2048696	toll	dpp	OK	2.77684	6.38043	1.20021	-3.5903	0.000330291	0.0171957	yes
gene7111	gene7111	Cact1	NW_001819015.1:2045884-2048696	toll	wt	OK	2.77684	6.79955	1.292	-4.14897	3.33971e-05	0.00276755	yes
gene9173	gene9173	Cpr	NW_001815126.1:357143-369741	toll	wt	OK	73.9829	95.8931	0.374236	-3.21532	0.00130298	0.0475246	yes
gene11826	gene11826	CYP18A1	NW_001820674.1:49215-53926	toll	dpp	OK	6.50249	2.98356	-1.12396	3.68363	0.000229934	0.0131434	yes
gene11826	gene11826	CYP18A1	NW_001820674.1:49215-53926	wt	dpp	OK	6.84369	2.98356	-1.19774	3.61953	0.00029514	0.0157916	yes
gene6881	gene6881	CYP301A1	NW_001816681.1:1250824-1264226	toll	dpp	OK	20.7959	12.5216	-0.73188	4.0444	5.24563e-05	0.00394113	yes
gene7379	gene7379	CYP4AV5	NW_001819015.1:5121683-5124730	toll	wt	OK	0.627911	1.76295	1.48936	-3.8362	0.000124953	0.00808139	yes
gene693	gene693	Dcr-1	NW_001814881.1:744984-752089	toll	wt	OK	20.3624	27.4514	0.430972	-3.70751	0.000209306	0.0122718	yes
gene11733	gene11733	E%28z%29	NW_001820335.1:23185-26999	toll	wt	OK	69.0814	49.771	-0.47299	3.87728	0.000105632	0.00706864	yes
gene3714	gene3714	Egfr	NW_001820526.1:86684-234054	toll	dpp	OK	11.2784	5.78161	-0.96402	5.64615	1.64077e-08	3.16718e-06	yes
gene3714	gene3714	Egfr	NW_001820526.1:86684-234054	wt	dpp	OK	9.0598	5.78161	-0.648009	3.40789	0.000654669	0.0292839	yes
gene803	gene803	Eh1	NW_001814904.1:711924-716693	toll	wt	OK	1.47619	4.21599	1.514	-4.48626	7.24838e-06	0.000739394	yes
gene6561	gene6561	eIF-4B	NW_001815459.1:681597-689588	toll	wt	OK	196.734	143.693	-0.453262	3.23561	0.00121385	0.0451411	yes
gene1627	gene1627	Emc	NW_001815292.1:199693-200656	toll	dpp	OK	55.176	30.8941	-0.83671	4.37759	1.20001e-05	0.00117171	yes
gene1627	gene1627	Emc	NW_001815292.1:199693-200656	toll	wt	OK	55.176	34.5931	-0.673557	4.00979	6.07726e-05	0.00442037	yes
gene11495	gene11495	Emp	NW_001816569.1:10348-40224	toll	wt	OK	19.1712	31.0706	0.696609	-4.24899	2.14735e-05	0.00188411	yes
gene5987	gene5987	Ey	NW_001816904.1:262685-302810	toll	dpp	OK	1.31094	0.203115	-2.69023	4.34707	1.37966e-05	0.00132648	yes
gene55	gene55	gbb-2	NW_001815348.1:396545-398055	wt	dpp	OK	12.0662	6.22721	-0.95431	3.25287	0.00114245	0.0430461	yes
gene5167	gene5167	INSR	NW_001815570.1:2403875-2481764	wt	dpp	OK	7.6293	4.89382	-0.640591	3.19486	0.00139897	0.0495845	yes
gene5728	gene5728	kinesin-A	NW_001820637.1:231059-236802	toll	wt	OK	9.09854	12.6389	0.474163	-3.31689	0.000910261	0.0366059	yes
gene2140	gene2140	LOC100113486	NW_001815682.2:480073-484891	toll	wt	OK	6.43491	14.8256	1.2041	-6.97678	3.02025e-12	9.71669e-10	yes
gene2140	gene2140	LOC100113486	NW_001815682.2:480073-484891	wt	dpp	OK	14.8256	8.56793	-0.791076	3.63766	0.00027513	0.0150416	yes
gene10657	gene10657	LOC100113517	NW_001816793.1:127697-128733	toll	wt	OK	42.1054	66.6577	0.662766	-4.4579	8.27666e-06	0.000828625	yes
gene1031	gene1031	LOC100113520	NW_001817570.1:279044-281889	toll	wt	OK	2.56498	6.03184	1.23365	-4.35706	1.31818e-05	0.00127225	yes
gene2196	gene2196	LOC100113539	NW_001815682.2:990102-993550	toll	dpp	OK	23.7704	13.7137	-0.793548	3.57335	0.000352444	0.0180127	yes
gene2601	gene2601	LOC100113551	NW_003571066.1:112204-112615	wt	dpp	OK	216.18	326.09	0.593034	-3.19498	0.00139841	0.0495845	yes
gene2229	gene2229	LOC100113652	NW_001815682.2:1334283-1336839	toll	dpp	OK	1.28888	2.96356	1.20121	-3.30309	0.000956241	0.0377294	yes
gene8379	gene8379	LOC100113695	NW_001815737.1:293980-296780	toll	wt	OK	502.199	373.964	-0.425359	3.5146	0.000440418	0.0215016	yes
gene9489	gene9489	LOC100113736	NW_001820527.2:267517-267995	toll	dpp	OK	75.54	117.791	0.640921	-3.45495	0.000550397	0.0254828	yes
gene9489	gene9489	LOC100113736	NW_001820527.2:267517-267995	wt	dpp	OK	71.3297	117.791	0.723658	-3.32439	0.000886137	0.0358079	yes
gene8743	gene8743	LOC100113774	NW_001820749.1:656954-658122	toll	dpp	OK	1.47317	0	-1.79769e+308	-1.79769e+308	5.51679e-05	0.00408192	yes
gene8743	gene8743	LOC100113774	NW_001820749.1:656954-658122	toll	wt	OK	1.47317	0.19762	-2.89813	3.33944	0.000839486	0.0347145	yes
gene4756	gene4756	LOC100113811	NW_001815904.1:1795029-1796043	toll	dpp	OK	93.4327	208.53	1.15826	-6.39361	1.62018e-10	4.02544e-08	yes
gene4756	gene4756	LOC100113811	NW_001815904.1:1795029-1796043	wt	dpp	OK	94.5019	208.53	1.14184	-5.371	7.83014e-08	1.36451e-05	yes
gene10769	gene10769	LOC100113818	NW_001816793.1:1489032-1491363	toll	wt	OK	36.3287	25.1374	-0.531272	3.68752	0.000226452	0.0129739	yes
gene4771	gene4771	LOC100113844	NW_001815904.1:2031549-2036398	toll	wt	OK	241.255	160.105	-0.591535	3.99813	6.38445e-05	0.00460377	yes
gene1482	gene1482	LOC100113853	NW_001818126.2:122950-178039	toll	wt	OK	9.04659	12.3387	0.44774	-3.30831	0.000938592	0.0373276	yes
gene11835	gene11835	LOC100114138	NW_001820688.1:19288-24266	toll	wt	OK	11.7292	16.9045	0.527297	-3.31038	0.000931701	0.0371703	yes
gene4836	gene4836	LOC100114237	NW_001815904.1:2859296-2860976	toll	wt	OK	39.7782	27.9707	-0.50806	3.20927	0.00133072	0.0481168	yes
gene1547	gene1547	LOC100114239	NW_001816026.1:167358-168682	toll	wt	OK	184.33	122.468	-0.589887	4.90384	9.39823e-07	0.000121567	yes
gene1547	gene1547	LOC100114239	NW_001816026.1:167358-168682	wt	dpp	OK	122.468	196.003	0.678469	-3.7979	0.000145929	0.00927075	yes
gene8338	gene8338	LOC100114298	NW_001814915.1:22797-26706	toll	dpp	OK	3.6115	1.44287	-1.32365	3.60208	0.000315682	0.0165726	yes
gene11790	gene11790	LOC100114384	NW_001820491.1:11415-12697	toll	dpp	OK	43.553	25.9571	-0.746642	3.94413	8.0091e-05	0.00556732	yes
gene1269	gene1269	LOC100114408	NW_001816647.1:88202-117208	toll	wt	OK	7.03922	12.067	0.77758	-5.43684	5.42349e-08	9.8621e-06	yes
gene8314	gene8314	LOC100114467	NW_001814681.1:211647-217139	toll	dpp	OK	87.007	54.3143	-0.679798	4.014	5.96987e-05	0.00435488	yes
gene8314	gene8314	LOC100114467	NW_001814681.1:211647-217139	wt	dpp	OK	110.526	54.3143	-1.02498	5.33264	9.67974e-08	1.63022e-05	yes
gene1611	gene1611	LOC100114510	NW_001815292.1:114183-119176	toll	wt	OK	6.57783	11.2087	0.768931	-4.1149	3.87341e-05	0.00309552	yes
gene1492	gene1492	LOC100114564	NW_001818126.2:299623-316637	toll	dpp	OK	13.6464	8.95262	-0.608141	3.71405	0.000203965	0.0120152	yes
gene1492	gene1492	LOC100114564	NW_001818126.2:299623-316637	wt	dpp	OK	13.5361	8.95262	-0.596425	3.31168	0.000927376	0.0371157	yes
gene1549	gene1549	LOC100114588	NW_001816026.1:194847-252317	toll	dpp	OK	43.7774	26.0481	-0.74901	4.76184	1.9184e-06	0.000222872	yes
gene3143	gene3143	LOC100114709	NW_001817904.1:4972862-4984662	toll	wt	OK	115.993	84.5459	-0.456226	3.83808	0.000123998	0.00804035	yes
gene1702	gene1702	LOC100114766	NW_001814970.1:194630-199483	toll	wt	OK	35.4062	25.1194	-0.495198	4.05902	4.92791e-05	0.00372473	yes
gene9005	gene9005	LOC100114796	NW_001820749.1:3217228-3255772	toll	wt	OK	46.4092	30.497	-0.605743	4.59501	4.32734e-06	0.000464061	yes
gene8376	gene8376	LOC100114847	NW_001815737.1:270045-283756	toll	dpp	OK	0.899806	11.7573	3.7078	-13.7494	0	0	yes
gene8376	gene8376	LOC100114847	NW_001815737.1:270045-283756	toll	wt	OK	0.899806	6.17083	2.77778	-10.4064	0	0	yes
gene8376	gene8376	LOC100114847	NW_001815737.1:270045-283756	wt	dpp	OK	6.17083	11.7573	0.930022	-4.29659	1.73444e-05	0.00160812	yes
gene1574	gene1574	LOC100114871	NW_001820471.1:241611-245684	toll	wt	OK	200.252	153.647	-0.382198	3.25527	0.00113286	0.0427487	yes
gene10309	gene10309	LOC100114879	NW_001814693.1:399013-401696	toll	dpp	OK	13.4374	50.1218	1.89918	-11.0302	0	0	yes
gene10309	gene10309	LOC100114879	NW_001814693.1:399013-401696	toll	wt	OK	13.4374	26.6562	0.988213	-6.85827	6.97009e-12	2.10732e-09	yes
gene10309	gene10309	LOC100114879	NW_001814693.1:399013-401696	wt	dpp	OK	26.6562	50.1218	0.910969	-4.95749	7.14083e-07	9.53148e-05	yes
gene8380	gene8380	LOC100114980	NW_001815737.1:321993-324442	toll	dpp	OK	3.2251	0.612895	-2.39563	4.81083	1.50305e-06	0.000179607	yes
gene8380	gene8380	LOC100114980	NW_001815737.1:321993-324442	toll	wt	OK	3.2251	1.20804	-1.41668	3.5975	0.000321286	0.0167966	yes
gene3306	gene3306	LOC100115053	NW_001817015.1:1376927-1378037	toll	wt	OK	281.765	216.666	-0.379021	3.30831	0.000938618	0.0373276	yes
gene1039	gene1039	LOC100115057	NW_001817570.1:422339-423341	toll	dpp	OK	16.7766	8.26065	-1.02212	3.93809	8.21336e-05	0.00567785	yes
gene1628	gene1628	LOC100115075	NW_001815292.1:203640-208451	toll	dpp	OK	60.2969	41.9164	-0.524568	3.33331	0.000858182	0.0351309	yes
gene1628	gene1628	LOC100115075	NW_001815292.1:203640-208451	toll	wt	OK	60.2969	41.1575	-0.55093	4.83665	1.32044e-06	0.000163808	yes
gene3945	gene3945	LOC100115141	NW_001815037.1:41131-52033	toll	dpp	OK	19.0796	27.6488	0.535182	-3.26973	0.0010765	0.0412422	yes
gene2828	gene2828	LOC100115156	NW_001817904.1:44564-52765	wt	dpp	OK	0.720538	0.131427	-2.45481	3.52688	0.000420486	0.020771	yes
gene1752	gene1752	LOC100115170	NW_001815070.1:1199-4795	toll	wt	OK	1.95078	5.10526	1.38793	-3.95974	7.50324e-05	0.00531882	yes
gene11983	gene11983	LOC100115176	NW_001815703.1:0-1687	toll	wt	OK	39.0355	28.0328	-0.47767	3.36041	0.000778274	0.0328788	yes
gene3678	gene3678	LOC100115197	NW_001820493.1:415650-462577	toll	dpp	OK	34.4694	14.9017	-1.20984	7.11497	1.11933e-12	3.84772e-10	yes
gene3678	gene3678	LOC100115197	NW_001820493.1:415650-462577	wt	dpp	OK	28.6737	14.9017	-0.944252	5.01704	5.24747e-07	7.31556e-05	yes
gene970	gene970	LOC100115199	NW_001820615.1:198029-225710	toll	wt	OK	1.38892	2.582	0.894528	-3.70253	0.000213457	0.0124569	yes
gene4605	gene4605	LOC100115215	NW_001815904.1:214074-219664	toll	wt	OK	12.7919	19.512	0.609129	-3.55562	0.000377095	0.0190783	yes
gene11161	gene11161	LOC100115221	NW_001816793.1:6666479-6668087	toll	wt	OK	51.4823	36.4031	-0.500016	3.34488	0.000823169	0.0341997	yes
gene7769	gene7769	LOC100115252	NW_001815447.1:59193-270877	toll	dpp	OK	0.121661	0.621188	2.35217	-3.48201	0.000497672	0.0235633	yes
gene972	gene972	LOC100115278	NW_001820615.1:302141-308830	toll	wt	OK	4.23	10.6877	1.33722	-6.6765	2.44715e-11	6.89987e-09	yes
gene972	gene972	LOC100115278	NW_001820615.1:302141-308830	wt	dpp	OK	10.6877	6.08635	-0.812304	3.33419	0.000855493	0.0350877	yes
gene1220	gene1220	LOC100115299	NW_001817126.1:755721-775501	toll	wt	OK	7.06661	15.9455	1.17406	-8.2947	0	0	yes
gene1220	gene1220	LOC100115299	NW_001817126.1:755721-775501	wt	dpp	OK	15.9455	9.74338	-0.710655	3.76516	0.000166441	0.0103302	yes
gene974	gene974	LOC100115344	NW_001820615.1:323176-327388	toll	wt	OK	55.3393	38.0547	-0.540228	3.75033	0.000176605	0.0108091	yes
gene3207	gene3207	LOC100115409	NW_001817015.1:58900-64043	toll	dpp	OK	3.45249	5.7911	0.746203	-3.26512	0.00109417	0.0417281	yes
gene8677	gene8677	LOC100115486	NW_001820749.1:102452-106532	toll	dpp	OK	6.97608	19.6257	1.49226	-6.74598	1.51998e-11	4.33437e-09	yes
gene8677	gene8677	LOC100115486	NW_001820749.1:102452-106532	toll	wt	OK	6.97608	14.4685	1.05243	-4.89886	9.63934e-07	0.000124046	yes
gene6146	gene6146	LOC100115500	NW_001815793.2:459813-463113	toll	wt	OK	64.9204	49.6908	-0.385693	3.37984	0.000725269	0.0314869	yes
gene10641	gene10641	LOC100115507	NW_001816793.1:6459-9250	toll	dpp	OK	0.224737	1.27142	2.50013	-4.29202	1.77052e-05	0.00162745	yes
gene2836	gene2836	LOC100115513	NW_001817904.1:347348-348070	toll	wt	OK	69.3801	44.0839	-0.65427	4.09122	4.29118e-05	0.00336509	yes
gene2836	gene2836	LOC100115513	NW_001817904.1:347348-348070	wt	dpp	OK	44.0839	88.0763	0.998502	-4.87312	1.09848e-06	0.000138519	yes
gene2598	gene2598	LOC100115643	NW_003571066.1:80385-96217	toll	dpp	OK	34.946	20.0634	-0.800561	5.07822	3.80987e-07	5.62381e-05	yes
gene8123	gene8123	LOC100115644	NW_001820560.1:400940-415612	wt	dpp	OK	1.46944	0.685624	-1.09977	3.32672	0.000878745	0.0356816	yes
gene4967	gene4967	LOC100115667	NW_001816237.2:1602316-1605391	toll	wt	OK	55.6989	37.6171	-0.566262	4.6464	3.37781e-06	0.000373405	yes
gene12060	gene12060	LOC100115679	NW_001818523.1:92-12039	toll	dpp	OK	22.6571	8.25419	-1.45676	3.40515	0.000661279	0.0294222	yes
gene3665	gene3665	LOC100115744	NW_001815558.1:95046-195629	toll	wt	OK	2.89838	5.93657	1.03438	-6.6009	4.0868e-11	1.10273e-08	yes
gene3665	gene3665	LOC100115744	NW_001815558.1:95046-195629	wt	dpp	OK	5.93657	2.84743	-1.05997	4.9577	7.13341e-07	9.53148e-05	yes
gene1057	gene1057	LOC100115760	NW_001817570.1:928789-969205	toll	dpp	OK	31.811	21.1789	-0.586896	3.6475	0.000264808	0.0145473	yes
gene549	gene549	LOC100115768	NW_001820338.1:194291-200314	toll	wt	OK	22.2445	14.1121	-0.656514	4.32624	1.51675e-05	0.00142552	yes
gene990	gene990	LOC100115854	NW_001820615.1:388127-478118	wt	dpp	OK	21.0029	13.5868	-0.628387	3.37013	0.000751327	0.0321189	yes
gene2124	gene2124	LOC100115897	NW_001814582.1:319248-320842	toll	wt	OK	1.25216	4.04496	1.69171	-4.30516	1.66863e-05	0.00155779	yes
gene8688	gene8688	LOC100115935	NW_001820749.1:286708-323711	toll	wt	OK	3.15666	5.43978	0.785152	-3.22289	0.00126905	0.046626	yes
gene109	gene109	LOC100115981	NW_001815348.1:999345-999802	toll	dpp	OK	38.2865	19.9166	-0.942864	3.4331	0.000596715	0.0270288	yes
gene6573	gene6573	LOC100115982	NW_001815459.1:785569-790992	toll	wt	OK	48.7522	37.1199	-0.393276	3.37878	0.000728083	0.0314869	yes
gene6063	gene6063	LOC100116002	NW_001820515.1:188193-253991	toll	wt	OK	7.92048	5.39796	-0.553172	3.77482	0.000160126	0.00999555	yes
gene6360	gene6360	LOC100116061	NW_001816015.1:32717-36859	toll	wt	OK	1.2678	2.79851	1.14233	-3.4474	0.000566011	0.0259188	yes
gene1764	gene1764	LOC100116132	NW_001815070.1:254666-260230	toll	wt	OK	43.3795	30.4597	-0.510109	3.65268	0.000259517	0.0143128	yes
gene10056	gene10056	LOC100116137	NW_003571068.1:2922421-2923510	toll	wt	OK	77.1746	48.2003	-0.679086	4.33023	1.48955e-05	0.00140522	yes
gene6128	gene6128	LOC100116169	NW_001815793.2:227998-249779	toll	dpp	OK	0.441729	7.25053	4.03685	-12.9569	0	0	yes
gene6128	gene6128	LOC100116169	NW_001815793.2:227998-249779	toll	wt	OK	0.441729	3.29262	2.898	-9.17384	0	0	yes
gene6128	gene6128	LOC100116169	NW_001815793.2:227998-249779	wt	dpp	OK	3.29262	7.25053	1.13885	-4.93169	8.15223e-07	0.000108239	yes
gene6579	gene6579	LOC100116198	NW_001815459.1:820384-854383	toll	dpp	OK	7.06451	3.96552	-0.833081	4.0827	4.45148e-05	0.00346215	yes
gene6579	gene6579	LOC100116198	NW_001815459.1:820384-854383	wt	dpp	OK	6.82115	3.96552	-0.782507	3.4334	0.000596053	0.0270288	yes
gene2859	gene2859	LOC100116215	NW_001817904.1:645501-648926	toll	wt	OK	118.796	83.1238	-0.515154	3.8751	0.000106579	0.007113	yes
gene1651	gene1651	LOC100116219	NW_001820327.1:701050-702312	toll	wt	OK	26.4521	17.1375	-0.626226	3.29488	0.000984634	0.0385467	yes
gene1510	gene1510	LOC100116237	NW_001815259.1:236725-302479	toll	wt	OK	3.53144	5.34429	0.597743	-3.19966	0.00137588	0.0491127	yes
gene5748	gene5748	LOC100116297	NW_001820637.1:429831-434694	toll	wt	OK	0.875016	2.71971	1.63607	-4.50319	6.69399e-06	0.000688438	yes
gene7542	gene7542	LOC100116320	NW_001816792.1:311395-381812	toll	wt	OK	22.2672	28.8796	0.37513	-3.21021	0.00132639	0.0480988	yes
gene3232	gene3232	LOC100116360	NW_001817015.1:454347-459696	toll	wt	OK	71.2294	50.4515	-0.497575	4.08494	4.40879e-05	0.00344655	yes
gene10244	gene10244	LOC100116382	NW_001814981.1:22313-27182	toll	wt	OK	75.0004	51.8276	-0.533179	3.39905	0.000676209	0.0298746	yes
gene6373	gene6373	LOC100116425	NW_001816015.1:123537-135691	wt	dpp	OK	10.3621	6.59415	-0.652055	3.32442	0.000886032	0.0358079	yes
gene8480	gene8480	LOC100116547	NW_001820382.1:568148-571426	toll	dpp	OK	16.4245	3.93425	-2.06169	7.6848	1.53211e-14	6.20108e-12	yes
gene8480	gene8480	LOC100116547	NW_001820382.1:568148-571426	toll	wt	OK	16.4245	10.2976	-0.673541	3.4855	0.000491218	0.0233459	yes
gene8480	gene8480	LOC100116547	NW_001820382.1:568148-571426	wt	dpp	OK	10.2976	3.93425	-1.38815	4.60936	4.03911e-06	0.000436885	yes
gene6586	gene6586	LOC100116588	NW_001815459.1:954932-982603	toll	dpp	OK	4.03231	0.30489	-3.72525	9.05355	0	0	yes
gene6586	gene6586	LOC100116588	NW_001815459.1:954932-982603	wt	dpp	OK	3.19789	0.30489	-3.39076	7.78512	6.88338e-15	2.97813e-12	yes
gene4634	gene4634	LOC100116591	NW_001815904.1:477070-478167	toll	wt	OK	65.1297	46.6469	-0.481533	3.27302	0.00106405	0.0408277	yes
gene7552	gene7552	LOC100116598	NW_001816792.1:413923-419879	toll	dpp	OK	13.3249	6.69562	-0.992835	4.23845	2.25066e-05	0.00195426	yes
gene8499	gene8499	LOC100116612	NW_001820504.1:27466-29239	toll	wt	OK	87.3114	58.2699	-0.583421	4.5812	4.62325e-06	0.000493685	yes
gene8499	gene8499	LOC100116612	NW_001820504.1:27466-29239	wt	dpp	OK	58.2699	89.2135	0.614512	-3.37863	0.000728467	0.0314869	yes
gene2872	gene2872	LOC100116646	NW_001817904.1:690424-701543	toll	wt	OK	42.6873	56.1361	0.395122	-3.29928	0.000969319	0.0380659	yes
gene2626	gene2626	LOC100116652	NW_003571066.1:374612-383695	toll	dpp	OK	17.047	10.8516	-0.651615	3.62547	0.000288438	0.015466	yes
gene5309	gene5309	LOC100116719	NW_001818237.1:942342-946499	toll	wt	OK	81.3395	58.703	-0.470521	4.01611	5.9167e-05	0.00432868	yes
gene8513	gene8513	LOC100116729	NW_001820504.1:357378-359204	toll	dpp	OK	81.0286	131.334	0.696736	-4.12755	3.66649e-05	0.00295842	yes
gene2628	gene2628	LOC100116730	NW_003571066.1:388679-392459	toll	wt	OK	175.451	129.177	-0.441717	3.89061	9.99932e-05	0.00680008	yes
gene4866	gene4866	LOC100116750	NW_001816237.2:169980-175709	toll	wt	OK	52.0101	39.5177	-0.396294	3.29098	0.000998374	0.0388422	yes
gene2874	gene2874	LOC100116786	NW_001817904.1:706553-734266	toll	dpp	OK	29.3943	20.5322	-0.517648	3.22051	0.00127964	0.0469464	yes
gene489	gene489	LOC100116798	NW_001814870.1:194033-204015	toll	dpp	OK	3.41712	32.5919	3.25366	-17.2313	0	0	yes
gene489	gene489	LOC100116798	NW_001814870.1:194033-204015	toll	wt	OK	3.41712	14.3637	2.07157	-12.5806	0	0	yes
gene489	gene489	LOC100116798	NW_001814870.1:194033-204015	wt	dpp	OK	14.3637	32.5919	1.18209	-6.42222	1.34297e-10	3.42875e-08	yes
gene4868	gene4868	LOC100116812	NW_001816237.2:181110-183726	toll	wt	OK	40.4214	29.3714	-0.460709	3.2957	0.000981766	0.0384944	yes
gene8721	gene8721	LOC100116893	NW_001820749.1:429259-435832	toll	wt	OK	2.48333	5.54514	1.15895	-4.29631	1.73667e-05	0.00160812	yes
gene1808	gene1808	LOC100116900	NW_001815236.1:197170-207670	toll	dpp	OK	3.28802	6.83378	1.05546	-5.07092	3.95893e-07	5.7739e-05	yes
gene10675	gene10675	LOC100116918	NW_001816793.1:739541-744192	toll	wt	OK	2.37544	4.15411	0.806347	-3.49791	0.000468919	0.0225855	yes
gene8494	gene8494	LOC100116933	NW_001820504.1:8341-9866	toll	wt	OK	51.6183	35.6945	-0.532182	3.43329	0.000596301	0.0270288	yes
gene7563	gene7563	LOC100117073	NW_001816792.1:612132-619287	toll	dpp	OK	3.22525	8.66215	1.42531	-7.52716	5.19584e-14	2.00592e-11	yes
gene7563	gene7563	LOC100117073	NW_001816792.1:612132-619287	toll	wt	OK	3.22525	6.96017	1.10971	-6.46951	9.83207e-11	2.54357e-08	yes
gene582	gene582	LOC100117083	NW_001820338.1:536162-539379	toll	wt	OK	54.8568	41.7476	-0.393976	3.352	0.000802296	0.0336041	yes
gene2149	gene2149	LOC100117102	NW_001815682.2:527877-530947	toll	wt	OK	176.92	136.353	-0.375754	3.27719	0.00104846	0.0404149	yes
gene8728	gene8728	LOC100117163	NW_001820749.1:466445-475715	toll	dpp	OK	1.06715	0.114006	-3.22658	4.07564	4.5888e-05	0.00353225	yes
gene8728	gene8728	LOC100117163	NW_001820749.1:466445-475715	wt	dpp	OK	0.80756	0.114006	-2.82446	3.49594	0.000472396	0.0227094	yes
gene1160	gene1160	LOC100117168	NW_001815014.1:254750-267513	toll	wt	OK	14.835	21.6989	0.54861	-4.6882	2.75614e-06	0.000308897	yes
gene4649	gene4649	LOC100117178	NW_001815904.1:581108-588296	toll	dpp	OK	0.621851	0.0471521	-3.72117	3.72272	0.000197087	0.0117563	yes
gene7054	gene7054	LOC100117191	NW_001819015.1:814917-821475	toll	dpp	OK	0.704169	2.04146	1.5356	-3.41963	0.00062707	0.0281497	yes
gene585	gene585	LOC100117192	NW_001820338.1:544014-580720	toll	dpp	OK	9.94679	5.55331	-0.840883	5.31621	1.05952e-07	1.76077e-05	yes
gene585	gene585	LOC100117192	NW_001820338.1:544014-580720	wt	dpp	OK	10.2414	5.55331	-0.882997	5.03438	4.79394e-07	6.79657e-05	yes
gene6600	gene6600	LOC100117211	NW_001815459.1:1106440-1108674	toll	wt	OK	67.1903	46.6042	-0.527792	4.03949	5.35686e-05	0.00400074	yes
gene5994	gene5994	LOC100117261	NW_001816904.1:341593-478232	toll	dpp	OK	19.3867	12.0864	-0.681689	3.47741	0.000506284	0.023926	yes
gene501	gene501	LOC100117280	NW_001814870.1:343667-363168	toll	dpp	OK	13.9983	4.66965	-1.58386	8.40091	0	0	yes
gene501	gene501	LOC100117280	NW_001814870.1:343667-363168	toll	wt	OK	13.9983	10.2045	-0.456047	3.2803	0.00103697	0.0402189	yes
gene501	gene501	LOC100117280	NW_001814870.1:343667-363168	wt	dpp	OK	10.2045	4.66965	-1.12782	5.36805	7.95915e-08	1.37743e-05	yes
gene6603	gene6603	LOC100117329	NW_001815459.1:1145343-1149120	toll	dpp	OK	7.70515	3.86028	-0.997118	4.44302	8.87055e-06	0.000883324	yes
gene6603	gene6603	LOC100117329	NW_001815459.1:1145343-1149120	wt	dpp	OK	8.90603	3.86028	-1.20608	4.89577	9.79197e-07	0.000124731	yes
gene468	gene468	LOC100117362	NW_001815348.1:3909291-3909768	toll	dpp	OK	37.5663	62.6412	0.737674	-3.37361	0.000741884	0.0318781	yes
gene4571	gene4571	LOC100117365	NW_001815681.1:2834344-2836413	toll	wt	OK	160.033	110.907	-0.529029	4.59831	4.25933e-06	0.000458727	yes
gene5249	gene5249	LOC100117407	NW_001818237.1:113837-135121	toll	dpp	OK	2.63437	34.4839	3.71039	-18.0978	0	0	yes
gene5249	gene5249	LOC100117407	NW_001818237.1:113837-135121	toll	wt	OK	2.63437	17.4088	2.72428	-14.931	0	0	yes
gene5249	gene5249	LOC100117407	NW_001818237.1:113837-135121	wt	dpp	OK	17.4088	34.4839	0.986107	-5.35926	8.35652e-08	1.43629e-05	yes
gene2159	gene2159	LOC100117475	NW_001815682.2:627930-631856	toll	dpp	OK	47.9695	6.68051	-2.84409	12.865	0	0	yes
gene2159	gene2159	LOC100117475	NW_001815682.2:627930-631856	wt	dpp	OK	41.9854	6.68051	-2.65186	11.2357	0	0	yes
gene5997	gene5997	LOC100117488	NW_001816904.1:629513-649916	toll	dpp	OK	1.82773	0.747746	-1.28943	3.69365	0.000221059	0.0128112	yes
gene5997	gene5997	LOC100117488	NW_001816904.1:629513-649916	wt	dpp	OK	2.06363	0.747746	-1.46456	3.95456	7.66768e-05	0.00540486	yes
gene8506	gene8506	LOC100117501	NW_001820504.1:142979-254588	toll	dpp	OK	1.49721	10.8019	2.85093	-10.3712	0	0	yes
gene8506	gene8506	LOC100117501	NW_001820504.1:142979-254588	toll	wt	OK	1.49721	5.938	1.9877	-7.21899	5.23803e-13	1.85131e-10	yes
gene8506	gene8506	LOC100117501	NW_001820504.1:142979-254588	wt	dpp	OK	5.938	10.8019	0.863233	-3.52988	0.000415749	0.0206182	yes
gene1939	gene1939	LOC100117617	NW_001820014.1:16361-18861	toll	dpp	OK	0.368669	7.52338	4.35098	-8.65117	0	0	yes
gene1939	gene1939	LOC100117617	NW_001820014.1:16361-18861	toll	wt	OK	0.368669	6.00597	4.026	-8.07374	6.66134e-16	3.03927e-13	yes
gene1646	gene1646	LOC100117618	NW_001820327.1:656687-660012	toll	wt	OK	0.872635	0.189174	-2.20566	3.33805	0.00084368	0.0347874	yes
gene10234	gene10234	LOC100117676	NW_001815647.1:105829-119689	toll	dpp	OK	12.8724	5.78606	-1.15362	5.29259	1.20594e-07	1.95237e-05	yes
gene10234	gene10234	LOC100117676	NW_001815647.1:105829-119689	wt	dpp	OK	11.7381	5.78606	-1.02054	4.1865	2.83289e-05	0.00237754	yes
gene1851	gene1851	LOC100117683	NW_001816348.1:804728-836425	toll	wt	OK	13.632	18.692	0.455416	-3.44856	0.00056359	0.0258551	yes
gene10327	gene10327	LOC100117709	NW_001814682.1:464112-509192	toll	dpp	OK	2.09211	0.47411	-2.14167	4.76927	1.84894e-06	0.00021681	yes
gene10327	gene10327	LOC100117709	NW_001814682.1:464112-509192	wt	dpp	OK	2.22055	0.47411	-2.22762	4.76255	1.91162e-06	0.000222872	yes
gene6946	gene6946	LOC100117764	NW_001816681.1:1720981-1724176	toll	wt	OK	19.9793	30.1372	0.593042	-4.14296	3.42847e-05	0.00283007	yes
gene8738	gene8738	LOC100117781	NW_001820749.1:596711-599516	toll	wt	OK	0.72106	0.0927224	-2.95913	3.88413	0.000102695	0.00692752	yes
gene1887	gene1887	LOC100117814	NW_001819903.1:84635-146715	toll	wt	OK	3.02703	4.58596	0.599319	-3.43411	0.000594492	0.0270288	yes
gene3185	gene3185	LOC100117857	NW_001820682.1:150731-153472	toll	wt	OK	26.7208	18.6272	-0.520552	3.30412	0.000952764	0.0377196	yes
gene8739	gene8739	LOC100117900	NW_001820749.1:616671-619427	toll	dpp	OK	1.97777	0.024679	-6.32445	5.09217	3.53982e-07	5.2874e-05	yes
gene8739	gene8739	LOC100117900	NW_001820749.1:616671-619427	toll	wt	OK	1.97777	0.145719	-3.76262	5.52584	3.27913e-08	6.14079e-06	yes
gene3267	gene3267	LOC100117924	NW_001817015.1:941533-957470	toll	wt	OK	6.68528	10.5242	0.654643	-4.26682	1.98282e-05	0.00177071	yes
gene12077	gene12077	LOC100117967	NW_001818783.1:2432-2910	toll	dpp	OK	153.782	243.65	0.663921	-3.97987	6.89532e-05	0.00492967	yes
gene12077	gene12077	LOC100117967	NW_001818783.1:2432-2910	wt	dpp	OK	143.963	243.65	0.759113	-4.00073	6.31474e-05	0.00456663	yes
gene2168	gene2168	LOC100117985	NW_001815682.2:700230-705306	toll	wt	OK	87.1018	63.9752	-0.44519	3.88136	0.000103874	0.00698824	yes
gene10135	gene10135	LOC100117991	NW_001816570.1:164111-172605	toll	dpp	OK	19.4449	8.98577	-1.11368	5.50592	3.6725e-08	6.77631e-06	yes
gene10135	gene10135	LOC100117991	NW_001816570.1:164111-172605	wt	dpp	OK	15.8035	8.98577	-0.814529	3.55362	0.000379964	0.0191462	yes
gene4072	gene4072	LOC100118014	NW_001814793.1:1205502-1211136	toll	dpp	OK	65.8055	44.4743	-0.565237	3.58626	0.000335449	0.0173921	yes
gene3818	gene3818	LOC100118094	NW_001815237.1:808292-838816	toll	dpp	OK	28.6539	49.1471	0.778376	-3.73176	0.000190146	0.0114151	yes
gene3818	gene3818	LOC100118094	NW_001815237.1:808292-838816	toll	wt	OK	28.6539	56.2447	0.972988	-6.04208	1.52137e-09	3.29115e-07	yes
gene4904	gene4904	LOC100118105	NW_001816237.2:493120-557915	toll	dpp	OK	19.6405	13.0633	-0.588312	3.66988	0.000242664	0.0136323	yes
gene4904	gene4904	LOC100118105	NW_001816237.2:493120-557915	wt	dpp	OK	21.0723	13.0633	-0.689829	3.84005	0.000123008	0.00801758	yes
gene5676	gene5676	LOC100118122	NW_001820416.2:4028146-4035040	toll	wt	OK	75.3345	57.277	-0.395354	3.22629	0.00125406	0.0462106	yes
gene3819	gene3819	LOC100118132	NW_001815237.1:839206-840965	toll	dpp	OK	7.25168	12.4121	0.775361	-3.20649	0.00134366	0.0483866	yes
gene3819	gene3819	LOC100118132	NW_001815237.1:839206-840965	toll	wt	OK	7.25168	21.5689	1.57257	-7.71956	1.17684e-14	4.84123e-12	yes
gene3819	gene3819	LOC100118132	NW_001815237.1:839206-840965	wt	dpp	OK	21.5689	12.4121	-0.797204	3.29199	0.000994801	0.0387632	yes
gene4389	gene4389	LOC100118170	NW_001815015.1:2875580-2880609	toll	wt	OK	14.5368	29.0311	0.997889	-6.31778	2.65341e-10	6.52792e-08	yes
gene6010	gene6010	LOC100118185	NW_001816904.1:778510-838802	toll	wt	OK	7.72757	11.3463	0.554131	-3.4032	0.000666003	0.0295277	yes
gene3195	gene3195	LOC100118198	NW_001820682.1:206640-208828	toll	wt	OK	47.735	33.7641	-0.499557	3.39302	0.000691278	0.0303799	yes
gene6423	gene6423	LOC100118324	NW_001816015.1:1298466-1303793	toll	dpp	OK	7.93061	12.4892	0.655173	-3.65314	0.000259056	0.0143128	yes
gene3199	gene3199	LOC100118454	NW_001820682.1:415159-426125	toll	wt	OK	26.2688	34.0894	0.375972	-3.22304	0.00126837	0.0466259	yes
gene5944	gene5944	LOC100118464	NW_001815381.1:118326-198387	toll	dpp	OK	7.71177	3.87178	-0.994062	6.23547	4.50436e-10	1.0472e-07	yes
gene5944	gene5944	LOC100118464	NW_001815381.1:118326-198387	wt	dpp	OK	7.85916	3.87178	-1.02138	5.74806	9.02724e-09	1.79785e-06	yes
gene7087	gene7087	LOC100118485	NW_001819015.1:1295597-1310182	toll	wt	OK	16.5509	21.7748	0.395747	-3.37424	0.000740202	0.0318604	yes
gene2181	gene2181	LOC100118508	NW_001815682.2:819509-825899	toll	dpp	OK	0.674701	0.182257	-1.88827	3.23316	0.0012243	0.0453135	yes
gene1902	gene1902	LOC100118524	NW_001819903.1:384532-399345	toll	dpp	OK	2.76144	1.56101	-0.822942	3.94513	7.97574e-05	0.00555953	yes
gene1902	gene1902	LOC100118524	NW_001819903.1:384532-399345	wt	dpp	OK	2.86543	1.56101	-0.876271	3.7801	0.000156767	0.00985943	yes
gene3732	gene3732	LOC100118539	NW_001815237.1:9093-13476	toll	dpp	OK	14.8802	9.3277	-0.673797	3.71652	0.000201984	0.0119542	yes
gene7603	gene7603	LOC100118586	NW_001816792.1:1127539-1131408	toll	dpp	OK	3.81786	0.827414	-2.20608	4.91148	9.03938e-07	0.000118143	yes
gene7603	gene7603	LOC100118586	NW_001816792.1:1127539-1131408	wt	dpp	OK	4.05271	0.827414	-2.29221	4.90402	9.38944e-07	0.000121567	yes
gene10274	gene10274	LOC100118608	NW_001815281.1:6123-12602	wt	dpp	OK	5.67802	2.82704	-1.0061	3.42064	0.000624746	0.0280957	yes
gene6752	gene6752	LOC100118623	NW_001816681.1:197574-220571	toll	dpp	OK	22.1223	12.1413	-0.865576	5.39578	6.82272e-08	1.2057e-05	yes
gene6752	gene6752	LOC100118623	NW_001816681.1:197574-220571	wt	dpp	OK	22.2436	12.1413	-0.873463	4.9216	8.58406e-07	0.000113373	yes
gene10344	gene10344	LOC100118639	NW_001814682.1:721731-849809	toll	dpp	OK	0.898428	2.93176	1.70629	-7.23655	4.60298e-13	1.6501e-10	yes
gene10344	gene10344	LOC100118639	NW_001814682.1:721731-849809	toll	wt	OK	0.898428	3.14298	1.80666	-8.34797	0	0	yes
gene10275	gene10275	LOC100118645	NW_001815281.1:13855-16423	wt	dpp	OK	10.8321	6.09086	-0.8306	3.38537	0.00071082	0.0311297	yes
gene2186	gene2186	LOC100118688	NW_001815682.2:856846-926369	toll	dpp	OK	2.65794	1.64018	-0.69646	3.67452	0.000238295	0.0135289	yes
gene7607	gene7607	LOC100118695	NW_001816792.1:1211727-1215428	toll	wt	OK	18.8667	28.0634	0.572844	-3.80283	0.000143053	0.00915761	yes
gene794	gene794	LOC100118721	NW_001814904.1:444196-508213	toll	dpp	OK	4.8774	1.61389	-1.59557	5.35326	8.63847e-08	1.46469e-05	yes
gene794	gene794	LOC100118721	NW_001814904.1:444196-508213	wt	dpp	OK	5.01618	1.61389	-1.63605	4.99251	5.95982e-07	8.12803e-05	yes
gene5884	gene5884	LOC100118775	NW_001817681.2:305214-432962	toll	wt	OK	1.59279	2.51462	0.65879	-3.47634	0.000508302	0.0239638	yes
gene5884	gene5884	LOC100118775	NW_001817681.2:305214-432962	wt	dpp	OK	2.51462	1.41247	-0.832123	3.37234	0.000745324	0.0319239	yes
gene5287	gene5287	LOC100118780	NW_001818237.1:386977-393863	toll	dpp	OK	9.64324	2.04181	-2.23967	6.23858	4.41551e-10	1.04531e-07	yes
gene5287	gene5287	LOC100118780	NW_001818237.1:386977-393863	wt	dpp	OK	8.24772	2.04181	-2.01415	5.20266	1.96454e-07	3.12013e-05	yes
gene7094	gene7094	LOC100118783	NW_001819015.1:1401267-1408974	toll	dpp	OK	15.9182	10.5534	-0.592964	3.27921	0.00104099	0.0402915	yes
gene1877	gene1877	LOC100118809	NW_001816348.1:1451284-1565792	toll	wt	OK	18.2783	24.9887	0.451141	-3.74905	0.000177506	0.0108378	yes
gene3289	gene3289	LOC100118814	NW_001817015.1:1184721-1200433	toll	dpp	OK	13.9893	32.1312	1.19965	-6.85096	7.33569e-12	2.19145e-09	yes
gene3289	gene3289	LOC100118814	NW_001817015.1:1184721-1200433	wt	dpp	OK	19.1698	32.1312	0.745138	-3.81034	0.000138775	0.00890645	yes
gene5288	gene5288	LOC100118818	NW_001818237.1:397685-408328	toll	dpp	OK	9.01037	5.69951	-0.660749	3.33787	0.000844246	0.0347874	yes
gene7099	gene7099	LOC100118891	NW_001819015.1:1430665-1435722	toll	wt	OK	72.3782	53.5403	-0.43493	3.82214	0.000132301	0.00851273	yes
gene8189	gene8189	LOC100118902	NW_001815170.1:505081-508241	toll	dpp	OK	298.57	202.582	-0.559564	3.3296	0.000869708	0.0353719	yes
gene8189	gene8189	LOC100118902	NW_001815170.1:505081-508241	toll	wt	OK	298.57	227.976	-0.389188	3.33018	0.000867892	0.0353553	yes
gene4434	gene4434	LOC100118939	NW_001815681.1:448163-452138	toll	dpp	OK	1.36908	0	-1.79769e+308	-1.79769e+308	0.000659587	0.0293991	yes
gene2015	gene2015	LOC100119003	NW_001819459.1:224595-234381	toll	wt	OK	1.3828	4.04708	1.54929	-5.1276	2.93466e-07	4.46317e-05	yes
gene6766	gene6766	LOC100119027	NW_001816681.1:300783-303926	toll	wt	OK	60.3377	43.8721	-0.459756	3.63016	0.000283251	0.0153518	yes
gene2947	gene2947	LOC100119099	NW_001817904.1:1400277-1424071	toll	dpp	OK	1.78547	0.649935	-1.45794	4.12621	3.6879e-05	0.00296616	yes
gene2947	gene2947	LOC100119099	NW_001817904.1:1400277-1424071	wt	dpp	OK	2.14262	0.649935	-1.72101	4.61031	4.02074e-06	0.000436781	yes
gene9371	gene9371	LOC100119207	NW_001817792.1:201572-204223	toll	dpp	OK	1.72692	0.396487	-2.12286	3.48205	0.00049759	0.0235633	yes
gene8175	gene8175	LOC100119228	NW_001815170.1:164234-166673	toll	dpp	OK	6.08556	2.51796	-1.27313	4.42562	9.61646e-06	0.00095006	yes
gene8175	gene8175	LOC100119228	NW_001815170.1:164234-166673	toll	wt	OK	6.08556	3.20042	-0.927129	3.71918	0.000199869	0.011857	yes
gene10288	gene10288	LOC100119229	NW_001815281.1:192335-193903	toll	wt	OK	9.82717	16.9048	0.782586	-3.88027	0.000104341	0.0070009	yes
gene6660	gene6660	LOC100119232	NW_001815459.1:1540574-1547612	toll	dpp	OK	32.3183	20.1041	-0.684861	4.33962	1.42732e-05	0.00135671	yes
gene1924	gene1924	LOC100119257	NW_001819903.1:641109-648502	toll	dpp	OK	1.08077	0.306056	-1.8202	3.25912	0.00111757	0.042333	yes
gene4233	gene4233	LOC100119304	NW_001815015.1:329401-337675	toll	wt	OK	30.9542	21.9249	-0.497562	4.09798	4.16776e-05	0.00327855	yes
gene617	gene617	LOC100119365	NW_001814881.1:50110-63502	toll	dpp	OK	3.31339	0.932472	-1.82918	4.85688	1.19253e-06	0.000149626	yes
gene617	gene617	LOC100119365	NW_001814881.1:50110-63502	wt	dpp	OK	3.40637	0.932472	-1.8691	4.6827	2.83121e-06	0.000315762	yes
gene6458	gene6458	LOC100119410	NW_001816015.1:1488602-1505936	toll	wt	OK	33.1863	45.6681	0.460601	-3.79836	0.000145656	0.00927075	yes
gene2711	gene2711	LOC100119432	NW_003571067.1:126680-133636	toll	wt	OK	32.3521	24.337	-0.41071	3.25095	0.00115019	0.0432726	yes
gene7632	gene7632	LOC100119445	NW_001815614.1:41891-46285	toll	wt	OK	30.6734	51.2101	0.739439	-5.90411	3.54559e-09	7.41441e-07	yes
gene7632	gene7632	LOC100119445	NW_001815614.1:41891-46285	wt	dpp	OK	51.2101	33.5769	-0.608957	3.36505	0.000765303	0.0326151	yes
gene1782	gene1782	LOC100119465	NW_001820237.1:234204-441040	wt	dpp	OK	86.0409	53.8411	-0.676315	3.5771	0.000347427	0.01793	yes
gene7431	gene7431	LOC100119484	NW_001816126.1:702153-710622	toll	wt	OK	7.79524	14.8683	0.931578	-5.07097	3.95783e-07	5.7739e-05	yes
gene4708	gene4708	LOC100119512	NW_001815904.1:1097394-1108733	toll	wt	OK	7.19611	10.5485	0.551748	-3.67262	0.000240077	0.0135687	yes
gene6669	gene6669	LOC100119575	NW_001815459.1:1627149-1694216	toll	dpp	OK	0.489128	3.57916	2.87134	-11.5799	0	0	yes
gene6669	gene6669	LOC100119575	NW_001815459.1:1627149-1694216	toll	wt	OK	0.489128	2.28474	2.22375	-9.18201	0	0	yes
gene4931	gene4931	LOC100119623	NW_001816237.2:978496-1014763	toll	dpp	OK	3.70351	2.03677	-0.86261	3.52995	0.000415635	0.0206182	yes
gene3315	gene3315	LOC100119627	NW_001817015.1:1721460-1723622	toll	wt	OK	114.248	78.8753	-0.534521	4.55515	5.23487e-06	0.000549639	yes
gene9171	gene9171	LOC100119651	NW_001815126.1:344419-357023	toll	wt	OK	13.0492	19.3296	0.566845	-4.13192	3.59751e-05	0.00294058	yes
gene8188	gene8188	LOC100119687	NW_001815170.1:435933-495612	toll	dpp	OK	30.6833	21.5359	-0.510713	3.2589	0.00111847	0.042333	yes
gene6785	gene6785	LOC100119701	NW_001816681.1:378953-384180	toll	wt	OK	48.5542	36.9149	-0.395392	3.25956	0.00111585	0.042333	yes
gene4126	gene4126	LOC100119744	NW_001814793.1:2068290-2072022	toll	dpp	OK	2.26349	0.89903	-1.33211	3.33226	0.000861448	0.0351499	yes
gene9205	gene9205	LOC100119746	NW_001815126.1:1295122-1307109	toll	wt	OK	8.28322	14.17	0.77458	-5.00946	5.45816e-07	7.56724e-05	yes
gene631	gene631	LOC100119808	NW_001814881.1:121109-136687	toll	dpp	OK	32.2569	21.2953	-0.599076	3.7613	0.000169031	0.0104474	yes
gene1292	gene1292	LOC100119934	NW_001818792.1:202146-218621	toll	wt	OK	1.74217	2.6565	0.608639	-3.51315	0.000442827	0.0215773	yes
gene10763	gene10763	LOC100119957	NW_001816793.1:1429420-1435846	toll	dpp	OK	95.8185	66.3966	-0.529195	3.20578	0.00134698	0.0483866	yes
gene5913	gene5913	LOC100119988	NW_001817681.2:950959-961759	toll	dpp	OK	33.9298	16.8046	-1.0137	6.48176	9.06577e-11	2.36975e-08	yes
gene5913	gene5913	LOC100119988	NW_001817681.2:950959-961759	toll	wt	OK	33.9298	25.4014	-0.417646	3.67346	0.000239289	0.0135547	yes
gene5913	gene5913	LOC100119988	NW_001817681.2:950959-961759	wt	dpp	OK	25.4014	16.8046	-0.59605	3.4066	0.000657774	0.0293704	yes
gene5859	gene5859	LOC100119994	NW_001818459.1:744886-763857	toll	wt	OK	16.7663	25.2477	0.590587	-4.27558	1.90645e-05	0.00172444	yes
gene4134	gene4134	LOC100120004	NW_001814793.1:2341163-2354357	toll	wt	OK	2.47995	4.56728	0.881024	-3.93884	8.18769e-05	0.00567575	yes
gene4254	gene4254	LOC100120006	NW_001815015.1:472981-490474	toll	wt	OK	2.4197	4.28434	0.824245	-4.14884	3.34171e-05	0.00276755	yes
gene4941	gene4941	LOC100120017	NW_001816237.2:1237290-1330399	toll	wt	OK	6.93885	9.14268	0.39792	-3.33411	0.000855729	0.0350877	yes
gene6794	gene6794	LOC100120019	NW_001816681.1:452516-458067	toll	wt	OK	80.6232	112.567	0.481511	-3.5024	0.00046108	0.0222755	yes
gene4255	gene4255	LOC100120040	NW_001815015.1:490729-496972	toll	wt	OK	2.62634	6.2853	1.25893	-6.08988	1.12992e-09	2.46559e-07	yes
gene8088	gene8088	LOC100120051	NW_001816192.1:152640-158602	toll	dpp	OK	2.23811	5.74163	1.35918	-4.80174	1.57296e-06	0.000187071	yes
gene7854	gene7854	LOC100120066	NW_001819348.1:360426-364773	toll	wt	OK	148.224	114.197	-0.376254	3.23335	0.00122349	0.0453135	yes
gene2223	gene2223	LOC100120079	NW_001815682.2:1219137-1229945	toll	dpp	OK	49.7904	32.8053	-0.60194	3.76718	0.0001651	0.0102804	yes
gene7455	gene7455	LOC100120081	NW_001816126.1:1683598-1687068	toll	dpp	OK	31.3763	4.31959	-2.86071	12.59	0	0	yes
gene7455	gene7455	LOC100120081	NW_001816126.1:1683598-1687068	wt	dpp	OK	27.1564	4.31959	-2.65233	10.9435	0	0	yes
gene3903	gene3903	LOC100120084	NW_001816425.1:90025-98123	toll	dpp	OK	1.18677	3.95555	1.73683	-4.37231	1.22937e-05	0.00119573	yes
gene9561	gene9561	LOC100120102	NW_001820527.2:943936-947533	toll	dpp	OK	19.1568	6.29744	-1.60502	4.55607	5.212e-06	0.000549537	yes
gene9372	gene9372	LOC100120153	NW_001817792.1:240339-260235	toll	dpp	OK	21.4358	8.329	-1.36381	7.7449	9.54792e-15	3.99326e-12	yes
gene9372	gene9372	LOC100120153	NW_001817792.1:240339-260235	wt	dpp	OK	20.6922	8.329	-1.31287	6.81849	9.2002e-12	2.71611e-09	yes
gene9563	gene9563	LOC100120161	NW_001820527.2:969851-973938	toll	dpp	OK	5.53939	2.75609	-1.0071	3.69086	0.000223496	0.0128713	yes
gene4729	gene4729	LOC100120173	NW_001815904.1:1366136-1381493	toll	dpp	OK	0.451458	5.07475	3.49067	-12.0531	0	0	yes
gene4729	gene4729	LOC100120173	NW_001815904.1:1366136-1381493	toll	wt	OK	0.451458	2.72309	2.59258	-8.9045	0	0	yes
gene4729	gene4729	LOC100120173	NW_001815904.1:1366136-1381493	wt	dpp	OK	2.72309	5.07475	0.898093	-3.88647	0.000101713	0.00689837	yes
gene6478	gene6478	LOC100120175	NW_001816015.1:1952934-1977916	toll	wt	OK	26.1959	34.9527	0.416064	-3.20498	0.00135072	0.0483866	yes
gene10175	gene10175	LOC100120238	NW_001816570.1:1323979-1339251	toll	dpp	OK	17.2693	11.5105	-0.58526	3.53143	0.000413318	0.020579	yes
gene8419	gene8419	LOC100120244	NW_001818681.1:181263-188298	toll	wt	OK	26.6259	19.4823	-0.450668	3.65601	0.000256175	0.0142538	yes
gene10392	gene10392	LOC100120276	NW_001814682.1:1400940-1403877	toll	dpp	OK	16.1232	31.8275	0.981137	-5.02792	4.95834e-07	6.9511e-05	yes
gene6486	gene6486	LOC100120350	NW_001816015.1:2038243-2041146	toll	wt	OK	19.0873	28.0952	0.557713	-3.68175	0.000231636	0.0132106	yes
gene10778	gene10778	LOC100120378	NW_001816793.1:1643170-1658073	toll	dpp	OK	0.129826	0.444226	1.77472	-4.47786	7.53961e-06	0.000762899	yes
gene10778	gene10778	LOC100120378	NW_001816793.1:1643170-1658073	toll	wt	OK	0.129826	0.424135	1.70795	-4.47991	7.46748e-06	0.00075866	yes
gene7146	gene7146	LOC100120385	NW_001819015.1:2425042-2453179	toll	dpp	OK	32.2206	21.5504	-0.580272	3.50812	0.000451288	0.0219469	yes
gene7146	gene7146	LOC100120385	NW_001819015.1:2425042-2453179	wt	dpp	OK	33.9719	21.5504	-0.656631	3.61492	0.000300438	0.0159391	yes
gene10779	gene10779	LOC100120406	NW_001816793.1:1665079-1669120	toll	wt	OK	45.8432	32.8723	-0.479833	3.94585	7.95172e-05	0.00555823	yes
gene4948	gene4948	LOC100120453	NW_001816237.2:1488386-1509327	toll	dpp	OK	31.3018	9.43696	-1.72985	10.0595	0	0	yes
gene4948	gene4948	LOC100120453	NW_001816237.2:1488386-1509327	toll	wt	OK	31.3018	23.5776	-0.40883	3.34926	0.000810282	0.0337341	yes
gene4948	gene4948	LOC100120453	NW_001816237.2:1488386-1509327	wt	dpp	OK	23.5776	9.43696	-1.32102	6.96581	3.26517e-12	1.03717e-09	yes
gene4736	gene4736	LOC100120479	NW_001815904.1:1569074-1573259	toll	dpp	OK	1.07146	0.267644	-2.00119	3.79315	0.000148747	0.00940216	yes
gene4736	gene4736	LOC100120479	NW_001815904.1:1569074-1573259	wt	dpp	OK	1.07889	0.267644	-2.01116	3.72253	0.000197235	0.0117563	yes
gene10782	gene10782	LOC100120483	NW_001816793.1:1690504-1696718	toll	wt	OK	57.4324	75.5911	0.396352	-3.30361	0.00095449	0.0377196	yes
gene1097	gene1097	LOC100120485	NW_001817903.1:222275-243263	toll	wt	OK	17.5824	24.0743	0.453363	-3.27613	0.0010524	0.0405045	yes
gene2746	gene2746	LOC100120496	NW_003571067.1:323457-361490	toll	dpp	OK	21.2422	10.9919	-0.950494	5.65443	1.56364e-08	3.0417e-06	yes
gene2746	gene2746	LOC100120496	NW_003571067.1:323457-361490	wt	dpp	OK	18.9327	10.9919	-0.784442	4.20721	2.5854e-05	0.00219182	yes
gene1099	gene1099	LOC100120510	NW_001817903.1:246454-249212	toll	dpp	OK	6.26864	10.3508	0.723523	-3.37944	0.000726337	0.0314869	yes
gene3928	gene3928	LOC100120618	NW_001819570.1:548702-579196	toll	wt	OK	14.3257	18.8476	0.39577	-3.21545	0.00130239	0.0475246	yes
gene6705	gene6705	LOC100120673	NW_001815459.1:2212732-2235720	toll	wt	OK	1.00441	1.47908	0.55835	-3.21149	0.00132047	0.0480222	yes
gene6813	gene6813	LOC100120762	NW_001816681.1:695347-697373	toll	wt	OK	69.682	52.489	-0.408771	3.27849	0.00104366	0.0402915	yes
gene6710	gene6710	LOC100120780	NW_001815459.1:2244741-2279950	toll	dpp	OK	11.5433	3.8924	-1.56832	5.06531	4.07743e-07	5.88041e-05	yes
gene6710	gene6710	LOC100120780	NW_001815459.1:2244741-2279950	wt	dpp	OK	10.2094	3.8924	-1.39117	4.21889	2.45513e-05	0.00212445	yes
gene7491	gene7491	LOC100120782	NW_001816126.1:1919821-1930105	toll	wt	OK	41.2181	28.9164	-0.511388	4.08173	4.47013e-05	0.00346215	yes
gene4469	gene4469	LOC100120805	NW_001815681.1:1706795-1711921	toll	dpp	OK	25.2652	16.0664	-0.653105	4.02093	5.79692e-05	0.00425345	yes
gene4469	gene4469	LOC100120805	NW_001815681.1:1706795-1711921	wt	dpp	OK	27.939	16.0664	-0.798234	4.47317	7.70701e-06	0.000776706	yes
gene3810	gene3810	LOC100120822	NW_001815237.1:756504-773270	toll	dpp	OK	1.80306	0.476596	-1.91961	4.97361	6.57189e-07	8.8664e-05	yes
gene3810	gene3810	LOC100120822	NW_001815237.1:756504-773270	wt	dpp	OK	1.89016	0.476596	-1.98767	4.8743	1.09194e-06	0.000138389	yes
gene4963	gene4963	LOC100120826	NW_001816237.2:1578772-1591625	toll	wt	OK	4.05439	5.54762	0.452382	-3.23089	0.00123404	0.0456066	yes
gene3697	gene3697	LOC100120862	NW_001818903.1:719575-726360	toll	dpp	OK	0.574229	0.0695211	-3.0461	3.20478	0.00135168	0.0483866	yes
gene4758	gene4758	LOC100120876	NW_001815904.1:1906651-1907966	toll	dpp	OK	3.56684	18.0838	2.34198	-8.82975	0	0	yes
gene4758	gene4758	LOC100120876	NW_001815904.1:1906651-1907966	toll	wt	OK	3.56684	7.48525	1.06941	-3.86343	0.000111808	0.00738346	yes
gene4758	gene4758	LOC100120876	NW_001815904.1:1906651-1907966	wt	dpp	OK	7.48525	18.0838	1.27258	-4.82531	1.39785e-06	0.000170279	yes
gene7870	gene7870	LOC100120887	NW_001819348.1:909381-911922	toll	dpp	OK	85.3794	125.926	0.560621	-3.45277	0.00055486	0.025548	yes
gene4760	gene4760	LOC100120926	NW_001815904.1:1956081-1958714	toll	dpp	OK	50.6131	2.02903	-4.64065	15.6608	0	0	yes
gene4760	gene4760	LOC100120926	NW_001815904.1:1956081-1958714	toll	wt	OK	50.6131	37.7603	-0.42264	3.2943	0.000986654	0.0385656	yes
gene4760	gene4760	LOC100120926	NW_001815904.1:1956081-1958714	wt	dpp	OK	37.7603	2.02903	-4.21801	13.6913	0	0	yes
gene863	gene863	LOC100120968	NW_001814904.1:2059620-2075263	toll	wt	OK	14.8707	19.8811	0.418924	-3.51526	0.000439317	0.0214897	yes
gene864	gene864	LOC100120993	NW_001814904.1:2079895-2085318	toll	wt	OK	41.3476	54.0618	0.386805	-3.33432	0.000855091	0.0350877	yes
gene3353	gene3353	LOC100121035	NW_001820126.2:181895-184462	toll	wt	OK	87.8805	63.7449	-0.463233	4.04151	5.31089e-05	0.00397826	yes
gene6520	gene6520	LOC100121098	NW_001816015.1:2362502-2381747	wt	dpp	OK	35.3819	21.6621	-0.707841	3.37892	0.000727722	0.0314869	yes
gene4173	gene4173	LOC100121114	NW_001814793.1:2814298-2819167	toll	wt	OK	204.118	145.76	-0.48581	4.13917	3.48558e-05	0.00286778	yes
gene3828	gene3828	LOC100121164	NW_001815237.1:1095810-1137989	toll	wt	OK	1.93716	3.63335	0.907358	-3.87118	0.000108311	0.00720943	yes
gene3828	gene3828	LOC100121164	NW_001815237.1:1095810-1137989	wt	dpp	OK	3.63335	1.71023	-1.08711	3.6291	0.00028441	0.0153633	yes
gene2787	gene2787	LOC100121251	NW_003571067.1:735421-739301	toll	wt	OK	7.91709	11.5585	0.545908	-3.34914	0.00081062	0.0337341	yes
gene111	gene111	LOC100121256	NW_001815348.1:1005699-1008527	toll	dpp	OK	0.518455	1.50777	1.54013	-3.35244	0.000801023	0.0336041	yes
gene111	gene111	LOC100121256	NW_001815348.1:1005699-1008527	toll	wt	OK	0.518455	3.58097	2.78806	-6.88666	5.71165e-12	1.7916e-09	yes
gene111	gene111	LOC100121256	NW_001815348.1:1005699-1008527	wt	dpp	OK	3.58097	1.50777	-1.24793	3.46176	0.000536652	0.0249847	yes
gene2267	gene2267	LOC100121274	NW_001815682.2:1542648-1546450	toll	wt	OK	149.704	107.966	-0.471538	4.16014	3.18052e-05	0.0026604	yes
gene2269	gene2269	LOC100121298	NW_001815682.2:1559328-1564041	toll	wt	OK	73.8139	56.0476	-0.39724	3.4301	0.000603353	0.0272803	yes
gene9422	gene9422	LOC100121301	NW_001817792.1:971632-978479	toll	wt	OK	27.7495	37.127	0.420003	-3.61182	0.000304056	0.0160294	yes
gene5381	gene5381	LOC100121304	NW_001818237.1:1819082-1823204	toll	wt	OK	49.4202	35.3368	-0.48393	3.86103	0.00011291	0.00739782	yes
gene6735	gene6735	LOC100121316	NW_001815459.1:2583185-2588119	toll	wt	OK	0.32653	0.94951	1.53997	-3.2183	0.00128954	0.0471716	yes
gene878	gene878	LOC100121348	NW_001814904.1:2489213-2552257	toll	dpp	OK	7.72322	0.903621	-3.09541	9.21547	0	0	yes
gene878	gene878	LOC100121348	NW_001814904.1:2489213-2552257	wt	dpp	OK	5.00963	0.903621	-2.47091	6.77885	1.21139e-11	3.53471e-09	yes
gene8271	gene8271	LOC100121361	NW_001819237.1:939064-964150	toll	wt	OK	1.05065	2.6889	1.35573	-5.00281	5.64992e-07	7.79006e-05	yes
gene1351	gene1351	LOC100121381	NW_001818792.1:551083-564820	toll	dpp	OK	68.3142	35.5906	-0.940688	5.67204	1.41105e-08	2.76633e-06	yes
gene1351	gene1351	LOC100121381	NW_001818792.1:551083-564820	wt	dpp	OK	60.6724	35.5906	-0.769544	4.21148	2.53706e-05	0.00216547	yes
gene884	gene884	LOC100121422	NW_001814904.1:2680329-2695181	toll	dpp	OK	1.10711	0.192107	-2.52682	4.97517	6.51914e-07	8.84277e-05	yes
gene884	gene884	LOC100121422	NW_001814904.1:2680329-2695181	wt	dpp	OK	1.13609	0.192107	-2.5641	4.89615	9.77315e-07	0.000124731	yes
gene8546	gene8546	LOC100121434	NW_001818015.1:405216-416345	toll	dpp	OK	8.15259	5.19867	-0.649115	3.42738	0.000609425	0.0275052	yes
gene8546	gene8546	LOC100121434	NW_001818015.1:405216-416345	wt	dpp	OK	8.29123	5.19867	-0.673442	3.1954	0.00139638	0.0495845	yes
gene2276	gene2276	LOC100121447	NW_001815682.2:1825420-1842948	toll	wt	OK	3.66868	5.43932	0.568164	-3.37843	0.000729015	0.0314869	yes
gene3020	gene3020	LOC100121490	NW_001817904.1:3181987-3191622	toll	wt	OK	2.09746	3.55249	0.760189	-3.39331	0.000690537	0.0303799	yes
gene689	gene689	LOC100121535	NW_001814881.1:710571-712757	toll	wt	OK	70.8081	51.8277	-0.450191	3.57214	0.000354077	0.018043	yes
gene2282	gene2282	LOC100121556	NW_001815682.2:1872037-1876050	toll	wt	OK	124.225	92.4999	-0.425432	3.74009	0.000183954	0.0111771	yes
gene8286	gene8286	LOC100121565	NW_001819237.1:1041515-1046552	toll	wt	OK	37.3314	26.9947	-0.467713	3.32579	0.000881673	0.0357426	yes
gene1366	gene1366	LOC100121600	NW_001818792.1:735809-737552	toll	dpp	OK	30.7612	4.19947	-2.87283	10.7627	0	0	yes
gene1366	gene1366	LOC100121600	NW_001818792.1:735809-737552	wt	dpp	OK	27.7853	4.19947	-2.72604	9.58426	0	0	yes
gene691	gene691	LOC100121607	NW_001814881.1:723257-725854	toll	dpp	OK	125.694	82.9854	-0.598988	3.70422	0.000212041	0.0124031	yes
gene691	gene691	LOC100121607	NW_001814881.1:723257-725854	toll	wt	OK	125.694	84.9331	-0.565519	4.99461	5.89547e-07	8.0842e-05	yes
gene893	gene893	LOC100121608	NW_001814904.1:2756988-2766407	toll	wt	OK	78.0379	110.147	0.49718	-3.66434	0.000247974	0.0138899	yes
gene8556	gene8556	LOC100121638	NW_001818015.1:525258-560153	toll	wt	OK	0.43469	1.10372	1.34432	-3.67973	0.000233479	0.0132855	yes
gene10824	gene10824	LOC100121683	NW_001816793.1:2182673-2210863	toll	wt	OK	5.3609	8.39636	0.647289	-3.97445	7.05433e-05	0.00502901	yes
gene3384	gene3384	LOC100121764	NW_001820126.2:809350-816137	toll	wt	OK	71.1122	45.234	-0.65269	4.2737	1.92259e-05	0.00172923	yes
gene723	gene723	LOC100121792	NW_003571065.1:267635-284815	toll	wt	OK	15.2671	21.3297	0.482441	-3.98901	6.63495e-05	0.00475707	yes
gene150	gene150	LOC100121842	NW_001815348.1:1199055-1207658	toll	wt	OK	31.7682	45.9732	0.53321	-4.21488	2.49912e-05	0.0021477	yes
gene10830	gene10830	LOC100121846	NW_001816793.1:2424529-2458377	toll	wt	OK	1.09937	2.58922	1.23584	-4.02789	5.62786e-05	0.00414151	yes
gene9456	gene9456	LOC100121847	NW_001817792.1:1370950-1381109	toll	dpp	OK	2.93981	0.6572	-2.16132	5.77468	7.70989e-09	1.54778e-06	yes
gene9456	gene9456	LOC100121847	NW_001817792.1:1370950-1381109	wt	dpp	OK	2.47038	0.6572	-1.91033	4.74873	2.04696e-06	0.000233484	yes
gene3394	gene3394	LOC100121881	NW_001820126.2:879729-891980	toll	wt	OK	4.43031	9.24351	1.06103	-7.06469	1.60982e-12	5.38625e-10	yes
gene9177	gene9177	LOC100121885	NW_001815126.1:381341-392922	toll	dpp	OK	66.7948	44.9448	-0.57158	3.50615	0.000454646	0.0220675	yes
gene7220	gene7220	LOC100121915	NW_001819015.1:3356420-3359345	toll	wt	OK	84.9867	59.3173	-0.518784	4.5205	6.16934e-06	0.000637093	yes
gene3868	gene3868	LOC100121936	NW_001815237.1:1824442-1935827	toll	wt	OK	25.448	34.2922	0.430329	-3.70164	0.000214211	0.0124719	yes
gene1387	gene1387	LOC100122027	NW_001818792.1:1046023-1055995	toll	wt	OK	18.2226	13.8475	-0.396099	3.39567	0.000684603	0.0301923	yes
gene7227	gene7227	LOC100122044	NW_001819015.1:3453991-3459226	toll	wt	OK	50.0082	64.6392	0.370245	-3.20944	0.00132992	0.0481168	yes
gene9468	gene9468	LOC100122056	NW_001817792.1:1657180-1662484	toll	dpp	OK	0.154968	3.32911	4.4251	-9.76023	0	0	yes
gene9468	gene9468	LOC100122056	NW_001817792.1:1657180-1662484	toll	wt	OK	0.154968	1.9347	3.64207	-7.98424	1.33227e-15	5.86525e-13	yes
gene3059	gene3059	LOC100122073	NW_001817904.1:3459245-3474208	toll	wt	OK	14.6106	19.381	0.407621	-3.3629	0.000771289	0.0328046	yes
gene1391	gene1391	LOC100122107	NW_001818792.1:1068779-1084255	toll	wt	OK	22.966	31.9989	0.478527	-3.76474	0.000166722	0.0103302	yes
gene922	gene922	LOC100122115	NW_001814904.1:3029243-3092426	toll	wt	OK	30.6133	40.3123	0.397063	-3.29972	0.000967805	0.0380659	yes
gene4815	gene4815	LOC100122119	NW_001815904.1:2701917-2714518	toll	dpp	OK	6.9329	1.51807	-2.19122	6.8732	6.27787e-12	1.92478e-09	yes
gene4815	gene4815	LOC100122119	NW_001815904.1:2701917-2714518	wt	dpp	OK	6.51029	1.51807	-2.10049	6.1227	9.20005e-10	2.02514e-07	yes
gene3413	gene3413	LOC100122125	NW_001820126.2:1012150-1064391	toll	dpp	OK	31.8048	21.2308	-0.583088	3.61602	0.000299166	0.0159062	yes
gene3413	gene3413	LOC100122125	NW_001820126.2:1012150-1064391	wt	dpp	OK	32.0832	21.2308	-0.595664	3.31316	0.000922469	0.0369783	yes
gene4343	gene4343	LOC100122128	NW_001815015.1:2112274-2151554	toll	dpp	OK	8.00175	4.63198	-0.788688	4.10986	3.95906e-05	0.00315392	yes
gene10847	gene10847	LOC100122133	NW_001816793.1:2598205-2607655	toll	wt	OK	13.243	17.8887	0.433824	-3.62793	0.000285706	0.0153852	yes
gene4344	gene4344	LOC100122140	NW_001815015.1:2160408-2174401	toll	dpp	OK	31.2134	19.0467	-0.712623	4.21221	2.5289e-05	0.00216547	yes
gene2311	gene2311	LOC100122186	NW_001815682.2:2129613-2135140	toll	wt	OK	88.3973	67.1312	-0.39702	3.49229	0.000478896	0.022934	yes
gene3418	gene3418	LOC100122193	NW_001820126.2:1141476-1159838	toll	wt	OK	4.88691	8.75248	0.840771	-4.55272	5.2957e-06	0.000553709	yes
gene5142	gene5142	LOC100122202	NW_001815570.1:1899316-1925272	toll	dpp	OK	2.91617	1.50556	-0.953776	3.20826	0.00133542	0.0482174	yes
gene5147	gene5147	LOC100122300	NW_001815570.1:2063474-2127154	toll	dpp	OK	5.93338	0.261367	-4.50471	10.1973	0	0	yes
gene5147	gene5147	LOC100122300	NW_001815570.1:2063474-2127154	toll	wt	OK	5.93338	3.5171	-0.754468	3.46346	0.000533274	0.0249199	yes
gene5147	gene5147	LOC100122300	NW_001815570.1:2063474-2127154	wt	dpp	OK	3.5171	0.261367	-3.75024	8.01792	1.11022e-15	4.97499e-13	yes
gene2322	gene2322	LOC100122321	NW_001815682.2:2213196-2214174	toll	wt	OK	130.791	94.3531	-0.471119	3.56315	0.000366432	0.0186138	yes
gene9672	gene9672	LOC100122330	NW_001820527.2:2017717-2050679	toll	dpp	OK	2.894	0.508549	-2.50861	6.64678	2.99571e-11	8.26093e-09	yes
gene9672	gene9672	LOC100122330	NW_001820527.2:2017717-2050679	wt	dpp	OK	2.27749	0.508549	-2.16299	5.32575	1.00536e-07	1.6819e-05	yes
gene5149	gene5149	LOC100122336	NW_001815570.1:2223791-2230230	toll	dpp	OK	30.7962	20.6028	-0.57991	3.21356	0.00131103	0.0477487	yes
gene5149	gene5149	LOC100122336	NW_001815570.1:2223791-2230230	toll	wt	OK	30.7962	20.5013	-0.58704	4.25029	2.13493e-05	0.00187979	yes
gene176	gene176	LOC100122365	NW_001815348.1:1687176-1696432	toll	wt	OK	45.4365	59.4535	0.38791	-3.27872	0.00104281	0.0402915	yes
gene4364	gene4364	LOC100122409	NW_001815015.1:2534123-2574742	toll	dpp	OK	22.8257	14.3089	-0.673744	4.03627	5.4307e-05	0.0040319	yes
gene3433	gene3433	LOC100122419	NW_001820126.2:1285482-1288244	toll	wt	OK	1.08191	2.81047	1.37723	-3.63414	0.000278911	0.0152152	yes
gene5157	gene5157	LOC100122449	NW_001815570.1:2274262-2276627	toll	dpp	OK	18.0729	1.436	-3.6537	10.1639	0	0	yes
gene5157	gene5157	LOC100122449	NW_001815570.1:2274262-2276627	wt	dpp	OK	15.7098	1.436	-3.45153	9.12135	0	0	yes
gene4366	gene4366	LOC100122461	NW_001815015.1:2592007-2593680	toll	wt	OK	17.3563	28.1092	0.695582	-4.05964	4.91486e-05	0.00372473	yes
gene6917	gene6917	LOC100122466	NW_001816681.1:1503775-1527561	toll	dpp	OK	32.118	21.957	-0.548703	3.36052	0.000777952	0.0328788	yes
gene6917	gene6917	LOC100122466	NW_001816681.1:1503775-1527561	wt	dpp	OK	33.0861	21.957	-0.591544	3.23628	0.001211	0.0451411	yes
gene5161	gene5161	LOC100122506	NW_001815570.1:2287720-2358522	toll	dpp	OK	0.464716	1.11706	1.26529	-3.57536	0.000349747	0.017948	yes
gene5161	gene5161	LOC100122506	NW_001815570.1:2287720-2358522	toll	wt	OK	0.464716	1.46493	1.65641	-5.16624	2.38849e-07	3.72277e-05	yes
gene4374	gene4374	LOC100122515	NW_001815015.1:2630027-2632102	toll	wt	OK	5.04949	10.487	1.05439	-3.66149	0.00025075	0.0140058	yes
gene4576	gene4576	LOC100122518	NW_001815681.1:2927478-2934855	toll	dpp	OK	20.4298	12.303	-0.731666	4.5641	5.01632e-06	0.000533388	yes
gene6924	gene6924	LOC100122535	NW_001816681.1:1564128-1576787	toll	wt	OK	15.7666	21.659	0.458093	-3.58809	0.000333109	0.0173065	yes
gene5571	gene5571	LOC100122540	NW_001820416.2:2459271-2464234	toll	dpp	OK	0.197437	5.34723	4.75933	-8.23619	2.22045e-16	1.03185e-13	yes
gene5571	gene5571	LOC100122540	NW_001820416.2:2459271-2464234	toll	wt	OK	0.197437	2.11578	3.42173	-5.80373	6.4857e-09	1.33403e-06	yes
gene5571	gene5571	LOC100122540	NW_001820416.2:2459271-2464234	wt	dpp	OK	2.11578	5.34723	1.3376	-4.21689	2.4769e-05	0.00213593	yes
gene7273	gene7273	LOC100122586	NW_001819015.1:3701132-3706442	toll	wt	OK	29.4934	41.738	0.50097	-3.55829	0.000373274	0.0189231	yes
gene5577	gene5577	LOC100122587	NW_001820416.2:2497534-2507216	toll	wt	OK	7.77439	11.4429	0.557648	-4.2866	1.81426e-05	0.00165553	yes
gene6928	gene6928	LOC100122594	NW_001816681.1:1588560-1592609	toll	wt	OK	83.2065	59.1449	-0.492441	4.06143	4.87728e-05	0.0037088	yes
gene6293	gene6293	LOC100122612	NW_001820638.2:1132891-1178952	toll	dpp	OK	16.8285	3.1531	-2.41606	14.4032	0	0	yes
gene6293	gene6293	LOC100122612	NW_001820638.2:1132891-1178952	wt	dpp	OK	16.6296	3.1531	-2.39891	12.9705	0	0	yes
gene3098	gene3098	LOC100122653	NW_001817904.1:4556716-4613720	toll	wt	OK	65.0318	87.3351	0.425417	-3.36211	0.000773504	0.0328432	yes
gene3453	gene3453	LOC100122692	NW_001820126.2:1517454-1521870	toll	wt	OK	94.7227	70.6596	-0.422824	3.69169	0.000222767	0.0128713	yes
gene3102	gene3102	LOC100122699	NW_001817904.1:4631405-4680552	toll	dpp	OK	30.664	19.2201	-0.673931	4.25095	2.12865e-05	0.00187979	yes
gene7283	gene7283	LOC100122700	NW_001819015.1:3756927-3767379	toll	wt	OK	26.6358	35.7332	0.4239	-3.50411	0.000458135	0.0221939	yes
gene3456	gene3456	LOC100122721	NW_001820126.2:1636330-1663230	toll	wt	OK	1.36289	2.68619	0.978893	-3.88495	0.00010235	0.00692281	yes
gene3456	gene3456	LOC100122721	NW_001820126.2:1636330-1663230	wt	dpp	OK	2.68619	1.29259	-1.05529	3.35104	0.000805085	0.0336153	yes
gene8626	gene8626	LOC100122740	NW_001818015.1:1179730-1187019	toll	dpp	OK	4.13355	1.32772	-1.63843	4.81461	1.47485e-06	0.00017708	yes
gene8626	gene8626	LOC100122740	NW_001818015.1:1179730-1187019	wt	dpp	OK	3.07724	1.32772	-1.21269	3.23551	0.00121425	0.0451411	yes
gene10510	gene10510	LOC100122754	NW_001814682.1:2776664-2781659	wt	dpp	OK	1.84982	0.710741	-1.37999	3.30513	0.000949327	0.0376937	yes
gene4394	gene4394	LOC100122781	NW_001815015.1:2906226-2913570	toll	wt	OK	41.4265	31.5248	-0.394067	3.35738	0.000786861	0.03313	yes
gene10922	gene10922	LOC100122807	NW_001816793.1:3396673-3406100	toll	dpp	OK	49.3457	33.3772	-0.564063	3.45433	0.000551656	0.025494	yes
gene10922	gene10922	LOC100122807	NW_001816793.1:3396673-3406100	wt	dpp	OK	53.7318	33.3772	-0.686913	3.74755	0.000178573	0.0108765	yes
gene10518	gene10518	LOC100122840	NW_001814682.1:2917524-2921880	toll	wt	OK	43.7335	30.9372	-0.499395	4.03735	5.40591e-05	0.0040254	yes
gene8639	gene8639	LOC100122949	NW_001818015.1:1360522-1375322	toll	wt	OK	54.2175	39.3965	-0.460693	3.24944	0.00115631	0.0434379	yes
gene8639	gene8639	LOC100122949	NW_001818015.1:1360522-1375322	wt	dpp	OK	39.3965	60.9892	0.630487	-3.3107	0.000930646	0.0371703	yes
gene3474	gene3474	LOC100122962	NW_001820126.2:2156275-2164348	toll	wt	OK	24.0139	32.9132	0.454795	-3.91074	9.20128e-05	0.00634332	yes
gene8975	gene8975	LOC100122973	NW_001820749.1:3067907-3077808	toll	dpp	OK	16.9721	10.9634	-0.630469	3.8924	9.92582e-05	0.00676844	yes
gene3480	gene3480	LOC100123008	NW_001820126.2:2179546-2180944	toll	wt	OK	142.752	110.049	-0.375359	3.23557	0.001214	0.0451411	yes
gene7315	gene7315	LOC100123064	NW_001819015.1:4027921-4031275	toll	wt	OK	18.9361	13.2606	-0.513989	3.34184	0.000832241	0.0345194	yes
gene8984	gene8984	LOC100123067	NW_001820749.1:3124662-3143309	toll	dpp	OK	4.25203	2.54	-0.743322	3.61601	0.000299183	0.0159062	yes
gene8984	gene8984	LOC100123067	NW_001820749.1:3124662-3143309	wt	dpp	OK	4.42471	2.54	-0.800752	3.48576	0.000490734	0.0233459	yes
gene2391	gene2391	LOC100123085	NW_001815682.2:3062929-3065537	toll	wt	OK	9.53283	4.20909	-1.1794	5.20281	1.96295e-07	3.12013e-05	yes
gene2391	gene2391	LOC100123085	NW_001815682.2:3062929-3065537	wt	dpp	OK	4.20909	11.6945	1.47425	-5.57472	2.47924e-08	4.74916e-06	yes
gene8648	gene8648	LOC100123087	NW_001818015.1:1587845-1590936	toll	dpp	OK	13.7075	8.37244	-0.711241	3.71405	0.000203971	0.0120152	yes
gene8648	gene8648	LOC100123087	NW_001818015.1:1587845-1590936	wt	dpp	OK	14.0554	8.37244	-0.74741	3.50211	0.000461595	0.0222755	yes
gene5623	gene5623	LOC100123106	NW_001820416.2:3044789-3054593	toll	dpp	OK	16.4929	39.4138	1.25685	-7.35504	1.90958e-13	7.1521e-11	yes
gene5623	gene5623	LOC100123106	NW_001820416.2:3044789-3054593	toll	wt	OK	16.4929	32.3849	0.973473	-7.05863	1.68154e-12	5.55219e-10	yes
gene9753	gene9753	LOC100123107	NW_001820527.2:2495080-2503839	toll	wt	OK	65.1172	87.8474	0.43196	-3.64359	0.000268858	0.0147308	yes
gene3150	gene3150	LOC100123140	NW_001817904.1:5064277-5070599	toll	wt	OK	91.3796	69.1339	-0.40248	3.52855	0.00041784	0.020681	yes
gene6334	gene6334	LOC100123144	NW_001820638.2:2324636-2337654	toll	dpp	OK	17.3708	8.40045	-1.04812	6.404	1.51361e-10	3.79825e-08	yes
gene6334	gene6334	LOC100123144	NW_001820638.2:2324636-2337654	wt	dpp	OK	14.3913	8.40045	-0.776658	4.29514	1.74583e-05	0.00161066	yes
gene3155	gene3155	LOC100123175	NW_001817904.1:5139196-5152020	toll	dpp	OK	0.971682	3.33099	1.77739	-5.3536	8.62209e-08	1.46469e-05	yes
gene3155	gene3155	LOC100123175	NW_001817904.1:5139196-5152020	toll	wt	OK	0.971682	2.98703	1.62015	-5.06085	4.17392e-07	5.98517e-05	yes
gene3160	gene3160	LOC100123199	NW_001817904.1:5291203-5455108	toll	wt	OK	10.1321	14.3406	0.501168	-3.61312	0.00030253	0.0159825	yes
gene5230	gene5230	LOC100123284	NW_001815570.1:3250144-3450280	toll	dpp	OK	0.516178	1.29501	1.32703	-4.24473	2.18855e-05	0.00191357	yes
gene2421	gene2421	LOC100123291	NW_001815682.2:3242918-3250763	toll	wt	OK	0.463573	1.24793	1.42867	-3.40325	0.000665903	0.0295277	yes
gene2428	gene2428	LOC100123347	NW_001815682.2:3298347-3310504	toll	wt	OK	3.92075	6.54083	0.738344	-5.07845	3.80522e-07	5.62382e-05	yes
gene2430	gene2430	LOC100123379	NW_001815682.2:3349544-3373923	toll	dpp	OK	47.1709	31.3496	-0.58945	3.65399	0.000258192	0.0143026	yes
gene5667	gene5667	LOC100123436	NW_001820416.2:3858151-3962073	toll	wt	OK	17.7922	23.1152	0.377596	-3.23423	0.0012197	0.0452767	yes
gene9798	gene9798	LOC100123443	NW_001820527.2:2803354-2838966	toll	dpp	OK	8.06588	27.6442	1.77707	-8.67452	0	0	yes
gene9798	gene9798	LOC100123443	NW_001820527.2:2803354-2838966	toll	wt	OK	8.06588	17.1627	1.08937	-5.519	3.40929e-08	6.33724e-06	yes
gene9328	gene9328	LOC100123445	NW_001815126.1:3057042-3087793	toll	wt	OK	0.515302	1.27414	1.30604	-4.83595	1.32513e-06	0.000163808	yes
gene9040	gene9040	LOC100123474	NW_001820749.1:3604864-3609569	toll	wt	OK	29.4088	21.354	-0.461742	3.71295	0.000204857	0.0120391	yes
gene9047	gene9047	LOC100123512	NW_001820749.1:3656249-3660262	toll	dpp	OK	100.768	37.4575	-1.42771	9.16597	0	0	yes
gene9047	gene9047	LOC100123512	NW_001820749.1:3656249-3660262	toll	wt	OK	100.768	61.3738	-0.715337	6.31201	2.75442e-10	6.71063e-08	yes
gene9047	gene9047	LOC100123512	NW_001820749.1:3656249-3660262	wt	dpp	OK	61.3738	37.4575	-0.71237	4.06483	4.80682e-05	0.00366633	yes
gene3544	gene3544	LOC100123542	NW_001820126.2:3347591-3360143	toll	dpp	OK	11.9688	5.40642	-1.14654	5.79329	6.90227e-09	1.40818e-06	yes
gene3544	gene3544	LOC100123542	NW_001820126.2:3347591-3360143	wt	dpp	OK	10.1163	5.40642	-0.903932	4.06857	4.73023e-05	0.00361891	yes
gene3550	gene3550	LOC100123573	NW_001820126.2:3396310-3405455	toll	dpp	OK	30.0628	10.0091	-1.58667	7.07301	1.51612e-12	5.14129e-10	yes
gene3550	gene3550	LOC100123573	NW_001820126.2:3396310-3405455	wt	dpp	OK	21.6532	10.0091	-1.11328	4.39774	1.09385e-05	0.00107223	yes
gene2466	gene2466	LOC100123603	NW_001815682.2:3624279-3713931	toll	dpp	OK	9.49678	5.77252	-0.718237	3.26239	0.00110478	0.0420689	yes
gene313	gene313	LOC100123609	NW_001815348.1:2777720-2781957	toll	wt	OK	30.7532	21.7823	-0.49758	3.9061	9.37987e-05	0.00644873	yes
gene315	gene315	LOC100123620	NW_001815348.1:2788975-2792521	toll	wt	OK	169.995	128.404	-0.404797	3.4578	0.000544598	0.0253077	yes
gene3570	gene3570	LOC100123666	NW_001820126.2:3585804-3593837	toll	dpp	OK	9.89012	5.49777	-0.847143	3.26743	0.0010853	0.041453	yes
gene332	gene332	LOC100123673	NW_001815348.1:2874883-2877137	toll	wt	OK	87.2855	61.2393	-0.511283	4.27218	1.93571e-05	0.00173482	yes
gene11017	gene11017	LOC100123678	NW_001816793.1:5106426-5109349	toll	dpp	OK	26.2337	13.9704	-0.909046	5.11297	3.17138e-07	4.76543e-05	yes
gene11019	gene11019	LOC100123681	NW_001816793.1:5156059-5157266	toll	wt	OK	56.8462	36.7242	-0.630334	4.34207	1.41145e-05	0.00134673	yes
gene11020	gene11020	LOC100123683	NW_001816793.1:5157378-5167612	toll	wt	OK	22.0131	29.5248	0.423567	-3.57669	0.000347967	0.01793	yes
gene3599	gene3599	LOC100123734	NW_001820126.2:3777535-3789956	toll	dpp	OK	15.0038	8.44609	-0.828972	4.82641	1.39016e-06	0.000170169	yes
gene2504	gene2504	LOC100123747	NW_001815682.2:4141374-4143143	toll	dpp	OK	28.355	15.0485	-0.91399	4.67612	2.92356e-06	0.000324619	yes
gene2504	gene2504	LOC100123747	NW_001815682.2:4141374-4143143	toll	wt	OK	28.355	17.5608	-0.691248	4.03199	5.53062e-05	0.00408192	yes
gene368	gene368	LOC100123782	NW_001815348.1:3212605-3225466	toll	wt	OK	9.92484	13.064	0.396476	-3.36068	0.000777515	0.0328788	yes
gene368	gene368	LOC100123782	NW_001815348.1:3212605-3225466	wt	dpp	OK	13.064	8.58698	-0.605369	3.42225	0.000621062	0.0279801	yes
gene11048	gene11048	LOC100123784	NW_001816793.1:5452467-5453576	toll	dpp	OK	39.9629	12.4007	-1.68823	7.31259	2.62013e-13	9.66904e-11	yes
gene11048	gene11048	LOC100123784	NW_001816793.1:5452467-5453576	toll	wt	OK	39.9629	24.5994	-0.700036	3.86246	0.000112253	0.00739338	yes
gene11048	gene11048	LOC100123784	NW_001816793.1:5452467-5453576	wt	dpp	OK	24.5994	12.4007	-0.988198	3.73428	0.000188253	0.0113558	yes
gene376	gene376	LOC100123805	NW_001815348.1:3260708-3276317	toll	wt	OK	31.4546	44.7211	0.507683	-3.82718	0.00012962	0.00836169	yes
gene418	gene418	LOC100123914	NW_001815348.1:3567612-3583474	toll	dpp	OK	19.2757	12.505	-0.624274	3.90525	9.41295e-05	0.00645379	yes
gene2564	gene2564	LOC100123924	NW_001815682.2:5629398-5631818	toll	dpp	OK	86.2326	130.154	0.593919	-3.63167	0.00028159	0.015328	yes
gene2564	gene2564	LOC100123924	NW_001815682.2:5629398-5631818	toll	wt	OK	86.2326	56.755	-0.603487	4.04542	5.223e-05	0.00393591	yes
gene2564	gene2564	LOC100123924	NW_001815682.2:5629398-5631818	wt	dpp	OK	56.755	130.154	1.19741	-6.19086	5.9838e-10	1.34069e-07	yes
gene11098	gene11098	LOC100123935	NW_001816793.1:6138347-6147282	toll	dpp	OK	18.8741	11.7342	-0.685688	3.86457	0.000111285	0.00736831	yes
gene2574	gene2574	LOC100123943	NW_001815682.2:5664957-5732086	toll	wt	OK	1.67456	3.18858	0.929129	-4.34596	1.38669e-05	0.00132815	yes
gene438	gene438	LOC100123956	NW_001815348.1:3695069-3705560	toll	wt	OK	7.68799	10.9925	0.515839	-3.95127	7.77388e-05	0.0054491	yes
gene455	gene455	LOC100123994	NW_001815348.1:3851870-3856942	toll	wt	OK	41.009	28.3102	-0.534618	3.48568	0.000490893	0.0233459	yes
gene11151	gene11151	LOC100124032	NW_001816793.1:6529817-6534978	toll	dpp	OK	7.72572	0.853825	-3.17766	7.55922	4.06342e-14	1.59324e-11	yes
gene11151	gene11151	LOC100124032	NW_001816793.1:6529817-6534978	wt	dpp	OK	7.04853	0.853825	-3.04531	6.87293	6.28964e-12	1.92478e-09	yes
gene11153	gene11153	LOC100124033	NW_001816793.1:6544792-6550440	toll	dpp	OK	1.33242	0.426086	-1.64483	4.08221	4.46101e-05	0.00346215	yes
gene11153	gene11153	LOC100124033	NW_001816793.1:6544792-6550440	wt	dpp	OK	1.1125	0.426086	-1.38459	3.21108	0.00132236	0.0480222	yes
gene11164	gene11164	LOC100124048	NW_001816793.1:6693418-6712574	toll	wt	OK	45.085	58.5733	0.377594	-3.26799	0.00108316	0.041434	yes
gene9900	gene9900	LOC100124094	NW_003571068.1:918607-927676	toll	wt	OK	0.909086	2.58629	1.5084	-3.35849	0.000783692	0.033052	yes
gene9901	gene9901	LOC100124096	NW_003571068.1:929897-946764	wt	dpp	OK	20.0974	12.6508	-0.667772	3.72727	0.000193568	0.0115928	yes
gene11214	gene11214	LOC100124103	NW_001816793.1:7255983-7268898	toll	dpp	OK	7.30288	1.05164	-2.79583	7.58813	3.24185e-14	1.29129e-11	yes
gene11214	gene11214	LOC100124103	NW_001816793.1:7255983-7268898	wt	dpp	OK	6.20764	1.05164	-2.56141	6.51954	7.05249e-11	1.8629e-08	yes
gene10042	gene10042	LOC100124231	NW_003571068.1:2859542-2864730	toll	wt	OK	60.1613	43.2577	-0.47588	3.6907	0.000223635	0.0128713	yes
gene10077	gene10077	LOC100124255	NW_003571068.1:3098816-3167946	toll	dpp	OK	3.18375	1.09163	-1.54424	6.25384	4.00482e-10	9.66317e-08	yes
gene10077	gene10077	LOC100124255	NW_003571068.1:3098816-3167946	wt	dpp	OK	4.11965	1.09163	-1.91603	7.24316	4.38316e-13	1.59407e-10	yes
gene10104	gene10104	LOC100124274	NW_003571068.1:3307725-3310709	toll	dpp	OK	3.33468	8.44837	1.34113	-5.28052	1.28816e-07	2.07212e-05	yes
gene10104	gene10104	LOC100124274	NW_003571068.1:3307725-3310709	wt	dpp	OK	4.57723	8.44837	0.884198	-3.22008	0.00128155	0.0469477	yes
gene1933	gene1933	LOC100216504	NW_001819903.1:781701-783110	toll	wt	OK	62.3771	39.1548	-0.671827	4.55983	5.11942e-06	0.000542054	yes
gene6475	gene6475	LOC100286829	NW_001816015.1:1906430-1910568	toll	wt	OK	19.4833	13.8382	-0.493586	3.41679	0.000633649	0.0283943	yes
gene8227	gene8227	LOC100677823	NW_001819237.1:219504-225046	wt	dpp	OK	3.98296	1.96841	-1.01681	3.53809	0.000403032	0.0201468	yes
gene5389	gene5389	LOC100677833	NW_001818237.1:1889725-1890713	wt	dpp	OK	46.6134	24.1384	-0.949413	4.1278	3.66248e-05	0.00295842	yes
gene2008	gene2008	LOC100677921	NW_001820014.1:803779-806045	toll	wt	OK	4.44309	9.62114	1.11464	-5.02913	4.92704e-07	6.94602e-05	yes
gene8516	gene8516	LOC100677946	NW_001820504.1:387261-389301	toll	wt	OK	79.9828	55.2502	-0.533711	4.28852	1.79868e-05	0.0016473	yes
gene444	gene444	LOC100677960	NW_001815348.1:3759569-3767892	toll	wt	OK	26.8205	19.8051	-0.43746	3.67155	0.000241086	0.0135951	yes
gene597	gene597	LOC100678021	NW_001820338.1:677742-687623	toll	wt	OK	46.1842	61.941	0.423493	-3.55427	0.000379024	0.0191373	yes
gene10874	gene10874	LOC100678051	NW_001816793.1:2943081-2945728	toll	dpp	OK	64.3509	30.4837	-1.07792	6.76061	1.37415e-11	3.96354e-09	yes
gene10874	gene10874	LOC100678051	NW_001816793.1:2943081-2945728	toll	wt	OK	64.3509	43.7382	-0.557065	4.78369	1.72108e-06	0.000202764	yes
gene596	gene596	LOC100678054	NW_001820338.1:672071-677717	toll	wt	OK	42.3299	56.3764	0.413413	-3.32379	0.000888036	0.035827	yes
gene596	gene596	LOC100678054	NW_001820338.1:672071-677717	wt	dpp	OK	56.3764	36.2298	-0.637916	3.52287	0.000426909	0.0210468	yes
gene3359	gene3359	LOC100678056	NW_001820126.2:319737-325403	toll	dpp	OK	68.6102	38.2593	-0.842611	5.38761	7.13996e-08	1.25294e-05	yes
gene3359	gene3359	LOC100678056	NW_001820126.2:319737-325403	toll	wt	OK	68.6102	52.8832	-0.375614	3.30404	0.000953012	0.0377196	yes
gene2621	gene2621	LOC100678068	NW_003571066.1:345018-352887	toll	wt	OK	1.88547	3.75388	0.993461	-3.6886	0.000225488	0.0129483	yes
gene9751	gene9751	LOC100678143	NW_001820527.2:2476927-2488149	toll	wt	OK	74.051	102.459	0.468457	-3.5198	0.000431878	0.0212501	yes
gene4094	gene4094	LOC100678155	NW_001814793.1:1737092-1740984	toll	wt	OK	17.7339	27.7916	0.64814	-5.06988	3.98057e-07	5.7739e-05	yes
gene4094	gene4094	LOC100678155	NW_001814793.1:1737092-1740984	wt	dpp	OK	27.7916	15.2391	-0.866866	4.75701	1.96484e-06	0.000226173	yes
gene38	gene38	LOC100678172	NW_001815348.1:290025-301672	toll	dpp	OK	99.8118	61.5909	-0.696494	4.33703	1.44422e-05	0.0013676	yes
gene4054	gene4054	LOC100678183	NW_001814793.1:793220-967937	wt	dpp	OK	30.9458	19.8174	-0.642977	3.61332	0.000302298	0.0159825	yes
gene1083	gene1083	LOC100678207	NW_001817903.1:140765-152825	toll	dpp	OK	1.56602	0.35856	-2.12682	5.30319	1.13796e-07	1.87869e-05	yes
gene9872	gene9872	LOC100678207	NW_003571068.1:685667-691237	toll	dpp	OK	1.38779	4.17581	1.58927	-4.49049	7.10611e-06	0.00072784	yes
gene1083	gene1083	LOC100678207	NW_001817903.1:140765-152825	wt	dpp	OK	1.04606	0.35856	-1.54468	3.5404	0.000399514	0.0200508	yes
gene9379	gene9379	LOC100678247	NW_001817792.1:282594-292024	toll	wt	OK	3.9037	6.61686	0.761307	-4.10495	4.04399e-05	0.00319119	yes
gene5950	gene5950	LOC100678255	NW_001816904.1:20264-32179	wt	dpp	OK	29.0116	18.8886	-0.619116	3.36497	0.000765533	0.0326151	yes
gene773	gene773	LOC100678264	NW_001814904.1:234983-238226	toll	wt	OK	18.0187	12.5519	-0.521583	3.37925	0.000726849	0.0314869	yes
gene4843	gene4843	LOC100678296	NW_001815904.1:2895372-2919925	toll	dpp	OK	1.82643	0.640956	-1.51073	4.12983	3.63029e-05	0.00295774	yes
gene6744	gene6744	LOC100678315	NW_001816681.1:134624-136133	toll	wt	OK	81.4409	58.3817	-0.480236	3.72181	0.000197797	0.0117619	yes
gene793	gene793	LOC100678462	NW_001814904.1:427324-439937	toll	dpp	OK	32.7675	22.7696	-0.525152	3.29345	0.000989647	0.0386224	yes
gene10934	gene10934	LOC100678486	NW_001816793.1:3772637-3791273	toll	wt	OK	211.564	158.755	-0.414293	3.64738	0.000264929	0.0145473	yes
gene5996	gene5996	LOC100678498	NW_001816904.1:520394-598427	toll	wt	OK	16.9483	22.8613	0.431767	-3.73222	0.000189799	0.0114151	yes
gene5996	gene5996	LOC100678498	NW_001816904.1:520394-598427	wt	dpp	OK	22.8613	14.9044	-0.617176	3.46879	0.0005228	0.0245218	yes
gene11498	gene11498	LOC100678524	NW_001816592.1:1694-125118	toll	wt	OK	16.4356	10.1699	-0.692526	3.26034	0.0011128	0.0423099	yes
gene7079	gene7079	LOC100678575	NW_001819015.1:1210265-1212713	toll	dpp	OK	4.43771	1.65148	-1.42606	4.53998	5.62601e-06	0.000583385	yes
gene7079	gene7079	LOC100678575	NW_001819015.1:1210265-1212713	wt	dpp	OK	4.21676	1.65148	-1.35238	3.95578	7.62854e-05	0.00539241	yes
gene5222	gene5222	LOC100678597	NW_001815570.1:3065917-3118498	toll	dpp	OK	2.15386	7.06248	1.71325	-5.89596	3.72507e-09	7.72537e-07	yes
gene5222	gene5222	LOC100678597	NW_001815570.1:3065917-3118498	toll	wt	OK	2.15386	5.86316	1.44475	-5.12296	3.00769e-07	4.54668e-05	yes
gene4093	gene4093	LOC100678628	NW_001814793.1:1732995-1737060	toll	wt	OK	11.5091	17.4403	0.599655	-4.30499	1.6699e-05	0.00155779	yes
gene4093	gene4093	LOC100678628	NW_001814793.1:1732995-1737060	wt	dpp	OK	17.4403	10.0548	-0.794534	4.071	4.68112e-05	0.00359229	yes
gene11143	gene11143	LOC100678632	NW_001816793.1:6397841-6401437	toll	wt	OK	9.53253	14.4221	0.597351	-3.53181	0.000412732	0.020579	yes
gene3935	gene3935	LOC100678738	NW_001817392.1:16570-22545	toll	dpp	OK	46.7394	30.0613	-0.636729	3.96657	7.29151e-05	0.00518338	yes
gene8294	gene8294	LOC100678745	NW_001819237.1:1133769-1142193	toll	wt	OK	39.8959	54.0383	0.437741	-3.51566	0.000438655	0.0214897	yes
gene5625	gene5625	LOC100678789	NW_001820416.2:3072507-3082362	toll	dpp	OK	37.9407	24.5763	-0.62648	3.89609	9.77594e-05	0.0066844	yes
gene6071	gene6071	LOC100678829	NW_001820649.1:496780-498107	toll	wt	OK	0.60908	3.18159	2.38504	-4.36717	1.25866e-05	0.0012195	yes
gene6071	gene6071	LOC100678829	NW_001820649.1:496780-498107	wt	dpp	OK	3.18159	0.538086	-2.56384	4.2422	2.2134e-05	0.00192858	yes
gene5477	gene5477	LOC100678886	NW_001820416.2:1138919-1142483	toll	wt	OK	2.80715	5.98239	1.09162	-4.756	1.97464e-06	0.000226263	yes
gene7684	gene7684	LOC100678952	NW_001817459.1:818993-819701	toll	dpp	OK	5.98335	0.583888	-3.35719	5.30142	1.14903e-07	1.88456e-05	yes
gene7684	gene7684	LOC100678952	NW_001817459.1:818993-819701	wt	dpp	OK	4.6021	0.583888	-2.97853	4.55045	5.35309e-06	0.000557387	yes
gene5390	gene5390	LOC100679046	NW_001818237.1:1890889-1895685	toll	dpp	OK	36.0672	22.6957	-0.668269	3.31345	0.00092152	0.0369783	yes
gene5390	gene5390	LOC100679046	NW_001818237.1:1890889-1895685	wt	dpp	OK	47.0147	22.6957	-1.05069	4.78732	1.69026e-06	0.000200073	yes
gene7321	gene7321	LOC100679048	NW_001819015.1:4089881-4111242	toll	dpp	OK	2.26966	0.521246	-2.12244	5.97334	2.32441e-09	4.90158e-07	yes
gene7321	gene7321	LOC100679048	NW_001819015.1:4089881-4111242	wt	dpp	OK	2.16156	0.521246	-2.05204	5.40152	6.60788e-08	1.17602e-05	yes
gene7291	gene7291	LOC100679049	NW_001819015.1:3821206-3831192	toll	wt	OK	192.294	272.527	0.503086	-3.95339	7.70514e-05	0.00541605	yes
gene9134	gene9134	LOC100679070	NW_001815126.1:182364-184993	toll	dpp	OK	27.0675	10.7444	-1.33297	7.00737	2.42828e-12	7.91367e-10	yes
gene9134	gene9134	LOC100679070	NW_001815126.1:182364-184993	wt	dpp	OK	20.6372	10.7444	-0.941656	4.4076	1.04522e-05	0.00102858	yes
gene5391	gene5391	LOC100679086	NW_001818237.1:1903143-1912270	toll	wt	OK	18.9924	28.0967	0.564982	-4.61834	3.86814e-06	0.000423874	yes
gene5391	gene5391	LOC100679086	NW_001818237.1:1903143-1912270	wt	dpp	OK	28.0967	17.9975	-0.642602	3.62885	0.000284686	0.0153633	yes
gene11509	gene11509	LOC100679108	NW_001816625.1:47103-49520	toll	dpp	OK	4.97362	1.64512	-1.59611	4.9139	8.92819e-07	0.0001173	yes
gene11509	gene11509	LOC100679108	NW_001816625.1:47103-49520	wt	dpp	OK	4.17432	1.64512	-1.34335	3.77577	0.000159514	0.00998217	yes
gene7095	gene7095	LOC100679112	NW_001819015.1:1409654-1413973	toll	dpp	OK	34.7955	23.3425	-0.575939	3.47182	0.000516947	0.0242926	yes
gene9493	gene9493	LOC100679137	NW_001820527.2:275752-277516	toll	wt	OK	11.7122	5.54267	-1.07936	4.21068	2.546e-05	0.00216574	yes
gene10059	gene10059	LOC100679230	NW_003571068.1:2934846-2945932	toll	dpp	OK	37.9569	26.3346	-0.527406	3.29031	0.00100078	0.0388756	yes
gene2652	gene2652	LOC100679231	NW_001814759.1:409724-422672	toll	dpp	OK	1.44783	0.401922	-1.8489	3.24047	0.00119334	0.0446951	yes
gene5745	gene5745	LOC100679322	NW_001820637.1:408723-412896	toll	dpp	OK	11.4411	0.7602	-3.9117	11.5519	0	0	yes
gene5745	gene5745	LOC100679322	NW_001820637.1:408723-412896	wt	dpp	OK	10.933	0.7602	-3.84617	10.8917	0	0	yes
gene5226	gene5226	LOC100679347	NW_001815570.1:3180185-3199388	toll	wt	OK	37.2544	25.3204	-0.557111	3.49164	0.000480058	0.0229458	yes
gene10840	gene10840	LOC100679358	NW_001816793.1:2549890-2553580	toll	wt	OK	2.94412	5.95994	1.01746	-3.37228	0.000745492	0.0319239	yes
gene5421	gene5421	LOC100679394	NW_001820416.2:201703-228544	toll	wt	OK	0.46446	0.941138	1.01885	-3.49508	0.000473915	0.0227389	yes
gene4239	gene4239	LOC100679434	NW_001815015.1:346124-362632	toll	wt	OK	69.1661	48.021	-0.526401	3.45035	0.000559865	0.0257312	yes
gene775	gene775	LOC100679528	NW_001814904.1:248247-274547	toll	wt	OK	25.0736	34.3397	0.453707	-3.59421	0.000325376	0.016975	yes
gene4149	gene4149	LOC100679549	NW_001814793.1:2457430-2469567	toll	wt	OK	144.27	215.623	0.579742	-3.39936	0.00067544	0.0298746	yes
gene7602	gene7602	LOC100679573	NW_001816792.1:1126306-1127466	toll	dpp	OK	4.38916	0.600217	-2.87039	4.74592	2.07557e-06	0.000235676	yes
gene7602	gene7602	LOC100679573	NW_001816792.1:1126306-1127466	wt	dpp	OK	5.3146	0.600217	-3.14641	5.17051	2.33458e-07	3.66149e-05	yes
gene2951	gene2951	LOC100679575	NW_001817904.1:1457244-1475520	toll	dpp	OK	43.8277	23.8813	-0.875961	5.15421	2.54699e-07	3.94532e-05	yes
gene2951	gene2951	LOC100679575	NW_001817904.1:1457244-1475520	toll	wt	OK	43.8277	32.3552	-0.437848	3.29982	0.000967485	0.0380659	yes
gene11791	gene11791	LOC100679590	NW_001820491.1:13234-16649	toll	dpp	OK	60.4152	31.1112	-0.957478	5.69608	1.2259e-08	2.42227e-06	yes
gene11791	gene11791	LOC100679590	NW_001820491.1:13234-16649	toll	wt	OK	60.4152	39.0249	-0.630518	4.68811	2.75735e-06	0.000308897	yes
gene11968	gene11968	LOC100679690	NW_001815605.1:4327-8994	toll	dpp	OK	306.578	849.95	1.47112	-5.48077	4.23481e-08	7.75681e-06	yes
gene11968	gene11968	LOC100679690	NW_001815605.1:4327-8994	toll	wt	OK	306.578	558.475	0.86524	-5.56035	2.69228e-08	5.11819e-06	yes
gene9250	gene9250	LOC100679702	NW_001815126.1:1704079-1806447	toll	dpp	OK	32.777	21.991	-0.575774	3.6542	0.000257985	0.0143026	yes
gene6154	gene6154	LOC100679744	NW_001815793.2:806036-894751	toll	wt	OK	40.2896	53.1042	0.398418	-3.33233	0.000861227	0.0351499	yes
gene9521	gene9521	LOC100679758	NW_001820527.2:419538-420789	toll	wt	OK	114.265	73.2052	-0.642361	4.82828	1.3772e-06	0.000169409	yes
gene2650	gene2650	LOC100679768	NW_001814759.1:358898-376489	toll	wt	OK	3.69427	10.8487	1.55417	-4.82381	1.40843e-06	0.000170739	yes
gene1629	gene1629	LOC100679770	NW_001815292.1:209473-213851	toll	wt	OK	11.0471	16.8273	0.607133	-3.20553	0.00134814	0.0483866	yes
gene2637	gene2637	LOC100679823	NW_001814759.1:3566-25414	toll	dpp	OK	18.8268	6.88413	-1.45144	7.48292	7.26086e-14	2.76067e-11	yes
gene2637	gene2637	LOC100679823	NW_001814759.1:3566-25414	wt	dpp	OK	13.7173	6.88413	-0.994653	4.61293	3.97023e-06	0.000433169	yes
gene6862	gene6862	LOC100679849	NW_001816681.1:1166761-1168041	toll	dpp	OK	1.16752	0.0980307	-3.57407	3.38909	0.000701247	0.0307642	yes
gene9821	gene9821	LOC100679917	NW_003571068.1:101711-103171	toll	wt	OK	30.9214	17.6539	-0.808621	4.4576	8.28823e-06	0.000828625	yes
gene4210	gene4210	LOC100679926	NW_001815015.1:84070-87327	toll	wt	OK	0.454811	0.0405782	-3.48649	3.8381	0.000123991	0.00804035	yes
gene4210	gene4210	LOC100679926	NW_001815015.1:84070-87327	wt	dpp	OK	0.0405782	0.413722	3.34988	-3.63065	0.000282709	0.0153518	yes
gene5821	gene5821	LOC100679927	NW_001815026.1:343956-345114	toll	wt	OK	6.35192	12.4845	0.974877	-3.20222	0.00136373	0.0487484	yes
gene1543	gene1543	LOC100679960	NW_001816026.1:111577-131791	toll	wt	OK	0.32424	0.793444	1.29107	-3.19913	0.00137842	0.0491336	yes
gene5151	gene5151	LOC100679977	NW_001815570.1:2230416-2237561	toll	dpp	OK	53.787	27.547	-0.965362	6.19567	5.80385e-10	1.31209e-07	yes
gene5151	gene5151	LOC100679977	NW_001815570.1:2230416-2237561	toll	wt	OK	53.787	40.4365	-0.411601	3.61768	0.000297257	0.015871	yes
gene6773	gene6773	LOC100680012	NW_001816681.1:329075-329994	wt	dpp	OK	7.43144	15.9895	1.10541	-3.35159	0.000803478	0.0336041	yes
gene4192	gene4192	LOC100680101	NW_001820549.1:276793-293523	wt	dpp	OK	6.08979	3.25727	-0.902729	3.43558	0.000591282	0.0269844	yes
gene4704	gene4704	LOC100680104	NW_001815904.1:989065-990492	toll	wt	OK	4.25216	9.48274	1.15711	-4.28398	1.83583e-05	0.00166914	yes
gene11692	gene11692	LOC100680122	NW_001819481.1:13890-15971	wt	dpp	OK	49.7079	32.8414	-0.597958	3.25691	0.00112631	0.0425656	yes
gene9517	gene9517	LOC100680135	NW_001820527.2:388467-389921	toll	dpp	OK	140.448	88.2253	-0.670769	4.26037	2.04089e-05	0.00180969	yes
gene9517	gene9517	LOC100680135	NW_001820527.2:388467-389921	toll	wt	OK	140.448	97.7845	-0.522357	4.42755	9.53112e-06	0.000945351	yes
gene6285	gene6285	LOC100680150	NW_001820638.2:837745-839509	toll	wt	OK	89.1958	66.804	-0.41704	3.37622	0.000734893	0.0316863	yes
gene11932	gene11932	LOC100680153	NW_001815106.1:6855-9832	toll	dpp	OK	18.3191	11.1455	-0.716885	3.58345	0.000339087	0.0175444	yes
gene336	gene336	LOC100680186	NW_001815348.1:2893208-2895047	toll	wt	OK	257.376	170.142	-0.597142	5.29752	1.17384e-07	1.91276e-05	yes
gene2725	gene2725	LOC100680197	NW_003571067.1:237087-259508	toll	wt	OK	25.007	38.4684	0.621342	-5.14598	2.66128e-07	4.09706e-05	yes
gene3851	gene3851	LOC100680209	NW_001815237.1:1560170-1562885	toll	wt	OK	63.8092	46.4193	-0.459041	3.86113	0.000112866	0.00739782	yes
gene5034	gene5034	LOC100680212	NW_001815570.1:314004-323443	wt	dpp	OK	21.9173	13.8312	-0.664146	3.73517	0.000187588	0.0113429	yes
gene2340	gene2340	LOC100680219	NW_001815682.2:2266325-2274920	toll	dpp	OK	10.619	4.55582	-1.22086	5.78634	7.19356e-09	1.45577e-06	yes
gene2340	gene2340	LOC100680219	NW_001815682.2:2266325-2274920	wt	dpp	OK	8.48105	4.55582	-0.896533	3.75444	0.000173731	0.0106678	yes
gene2239	gene2239	LOC100680231	NW_001815682.2:1392411-1398206	toll	wt	OK	2.51647	4.45341	0.823507	-3.69699	0.000218174	0.0126733	yes
gene7132	gene7132	LOC100680285	NW_001819015.1:2271845-2285792	toll	dpp	OK	0.0616824	0.542435	3.13652	-3.576	0.000348895	0.0179409	yes
gene10875	gene10875	LOC100680299	NW_001816793.1:2984745-2985884	toll	dpp	OK	1.57282	0.336778	-2.22348	3.45346	0.000553453	0.02553	yes
gene10876	gene10876	LOC100680340	NW_001816793.1:3044853-3046429	toll	wt	OK	0.245166	1.38119	2.49408	-3.51559	0.000438784	0.0214897	yes
gene1365	gene1365	LOC100680343	NW_001818792.1:703560-715372	toll	dpp	OK	20.2766	2.59358	-2.9668	11.0426	0	0	yes
gene1365	gene1365	LOC100680343	NW_001818792.1:703560-715372	wt	dpp	OK	18.3025	2.59358	-2.81902	9.87838	0	0	yes
gene2123	gene2123	LOC100680349	NW_001814582.1:312341-317807	toll	wt	OK	0.951718	3.10713	1.70698	-4.00518	6.19711e-05	0.00449452	yes
gene4263	gene4263	LOC100680462	NW_001815015.1:620651-634999	toll	wt	OK	25.9217	38.0285	0.552918	-3.5743	0.000351162	0.0179838	yes
gene4263	gene4263	LOC100680462	NW_001815015.1:620651-634999	wt	dpp	OK	38.0285	18.9636	-1.00385	4.68983	2.73434e-06	0.000308897	yes
gene4778	gene4778	LOC100680464	NW_001815904.1:2070357-2077165	toll	wt	OK	58.9869	81.5942	0.468074	-3.8667	0.000110319	0.00732367	yes
gene4778	gene4778	LOC100680464	NW_001815904.1:2070357-2077165	wt	dpp	OK	81.5942	52.8781	-0.625798	3.24617	0.0011697	0.043875	yes
gene10789	gene10789	LOC100680477	NW_001816793.1:1756817-1764054	toll	dpp	OK	68.3794	45.0919	-0.600694	3.75424	0.000173871	0.0106678	yes
gene11001	gene11001	LOC100680497	NW_001816793.1:4837125-4839327	toll	dpp	OK	42.7195	19.5107	-1.13063	6.65142	2.90277e-11	8.09356e-09	yes
gene11001	gene11001	LOC100680497	NW_001816793.1:4837125-4839327	wt	dpp	OK	33.4449	19.5107	-0.777524	4.10544	4.03538e-05	0.00319119	yes
gene587	gene587	LOC100680509	NW_001820338.1:588869-597579	toll	dpp	OK	38.3525	18.8865	-1.02197	6.55078	5.72387e-11	1.52803e-08	yes
gene587	gene587	LOC100680509	NW_001820338.1:588869-597579	toll	wt	OK	38.3525	26.1584	-0.552046	4.81783	1.45128e-06	0.000175089	yes
gene774	gene774	Mad-2	NW_001814904.1:238610-242747	toll	dpp	OK	13.1984	7.86731	-0.746422	3.78347	0.000154655	0.00975103	yes
gene10008	gene10008	Mcr	NW_003571068.1:2446663-2458472	toll	dpp	OK	8.25213	3.2865	-1.32821	6.13691	8.41422e-10	1.86855e-07	yes
gene10008	gene10008	Mcr	NW_003571068.1:2446663-2458472	wt	dpp	OK	7.64	3.2865	-1.21702	5.17594	2.2676e-07	3.57882e-05	yes
gene9936	gene9936	Myo15	NW_003571068.1:1426467-1474055	toll	dpp	OK	11.5249	3.97595	-1.53539	9.372	0	0	yes
gene9936	gene9936	Myo15	NW_003571068.1:1426467-1474055	wt	dpp	OK	11.5682	3.97595	-1.54079	8.54273	0	0	yes
gene7878	gene7878	Myo22	NW_001817348.1:167233-187734	wt	dpp	OK	11.8642	7.48097	-0.665315	3.59844	0.000320136	0.0167714	yes
gene2666	gene2666	Myo7A	NW_001814759.1:557473-573862	toll	dpp	OK	31.0265	20.6981	-0.584006	3.60484	0.000312345	0.0164318	yes
gene2666	gene2666	Myo7A	NW_001814759.1:557473-573862	wt	dpp	OK	31.9479	20.6981	-0.626226	3.46496	0.000530316	0.0248279	yes
gene3849	gene3849	Myo9	NW_001815237.1:1536096-1549175	wt	dpp	OK	52.1321	34.0207	-0.615758	3.22812	0.00124605	0.045983	yes
gene2773	gene2773	nAChRb1	NW_003571067.1:459792-461969	toll	dpp	OK	0.0614455	1.03521	4.07448	-3.75798	0.000171292	0.0105612	yes
gene8741	gene8741	Osi7	NW_001820749.1:632202-636773	toll	dpp	OK	0.579089	0	-1.79769e+308	-1.79769e+308	2.82512e-05	0.00237754	yes
gene8741	gene8741	Osi7	NW_001820749.1:632202-636773	toll	wt	OK	0.579089	0.0141449	-5.35543	3.33936	0.00083971	0.0347145	yes
gene5286	gene5286	Otd1	NW_001818237.1:370464-378322	toll	dpp	OK	61.0649	31.7151	-0.945173	6.03438	1.59577e-09	3.39358e-07	yes
gene5286	gene5286	Otd1	NW_001818237.1:370464-378322	wt	dpp	OK	65.8818	31.7151	-1.05471	6.03584	1.58142e-09	3.39181e-07	yes
gene10230	gene10230	Prd	NW_001815436.1:72689-124524	toll	dpp	OK	4.59891	2.42691	-0.922174	3.46245	0.000535282	0.0249672	yes
gene10230	gene10230	Prd	NW_001815436.1:72689-124524	toll	wt	OK	4.59891	2.48585	-0.887555	3.66107	0.00025116	0.0140058	yes
gene3307	gene3307	PSMC3	NW_001817015.1:1378038-1380003	toll	wt	OK	85.1788	62.3824	-0.449356	3.73722	0.000186069	0.0112783	yes
gene4266	gene4266	PSMC6	NW_001815015.1:653479-662637	toll	wt	OK	73.0102	54.197	-0.429883	3.57184	0.000354475	0.018043	yes
gene7488	gene7488	Ptc	NW_001816126.1:1900135-1911280	toll	dpp	OK	36.5266	23.0662	-0.663165	4.1517	3.30018e-05	0.00275132	yes
gene7996	gene7996	Pyk	NW_001816459.1:372478-382400	toll	wt	OK	8.14352	12.986	0.673229	-3.6697	0.000242832	0.0136323	yes
gene1172	gene1172	Rpd3	NW_001814903.1:155634-159988	toll	wt	OK	219.146	161.323	-0.44194	3.85957	0.000113585	0.00742269	yes
gene4075	gene4075	RRN3	NW_001814793.1:1378642-1399598	toll	wt	OK	52.3831	37.4692	-0.483398	4.10688	4.01046e-05	0.00318476	yes
gene5576	gene5576	Sbf1	NW_001820416.2:2487243-2497062	toll	wt	OK	53.4456	71.2907	0.415645	-3.38015	0.000724454	0.0314869	yes
gene10607	gene10607	serpin5	NW_001814715.1:377424-384309	toll	wt	OK	115.647	149.671	0.372074	-3.1951	0.00139784	0.0495845	yes
gene647	gene647	Skp1	NW_001814881.1:279227-281188	toll	wt	OK	627.165	437.581	-0.519296	4.2618	2.02784e-05	0.00180449	yes
gene8402	gene8402	smg	NW_001817359.1:160795-165030	toll	wt	OK	9.84321	17.2103	0.806069	-5.05441	4.31714e-07	6.15536e-05	yes
gene8402	gene8402	smg	NW_001817359.1:160795-165030	wt	dpp	OK	17.2103	9.3616	-0.878443	4.13754	3.51052e-05	0.00287886	yes
gene9359	gene9359	Snrpc	NW_001817792.1:35382-41156	toll	wt	OK	154.885	106.998	-0.533611	3.20566	0.00134754	0.0483866	yes
gene4833	gene4833	SP110	NW_001815904.1:2825136-2853292	toll	dpp	OK	14.0769	38.2959	1.44386	-6.62008	3.58995e-11	9.79198e-09	yes
gene4833	gene4833	SP110	NW_001815904.1:2825136-2853292	wt	dpp	OK	19.6266	38.2959	0.964381	-4.07902	4.52255e-05	0.00349197	yes
gene8066	gene8066	SP16	NW_001814837.1:194957-197474	toll	wt	OK	31.6718	44.5837	0.493318	-3.62575	0.000288122	0.015466	yes
gene8408	gene8408	SP32	NW_001818747.1:51885-95828	toll	dpp	OK	3.98393	1.58483	-1.32986	5.4345	5.49494e-08	9.92014e-06	yes
gene8408	gene8408	SP32	NW_001818747.1:51885-95828	wt	dpp	OK	3.27648	1.58483	-1.04782	3.79925	0.000145133	0.00926708	yes
gene9370	gene9370	SP67	NW_001817792.1:196631-199767	toll	dpp	OK	4.41415	0.516959	-3.09401	6.24581	4.21614e-10	1.00762e-07	yes
gene9370	gene9370	SP67	NW_001817792.1:196631-199767	wt	dpp	OK	3.62549	0.516959	-2.81006	5.41312	6.1935e-08	1.11014e-05	yes
gene10770	gene10770	SP68	NW_001816793.1:1492031-1493369	toll	wt	OK	164.871	124.379	-0.40659	3.45616	0.000547926	0.0254153	yes
gene6496	gene6496	SP79	NW_001816015.1:2123778-2135882	toll	dpp	OK	0.0454851	0.673116	3.88739	-6.42113	1.3527e-10	3.42875e-08	yes
gene6496	gene6496	SP79	NW_001816015.1:2123778-2135882	toll	wt	OK	0.0454851	0.342385	2.91215	-4.75911	1.94449e-06	0.000224862	yes
gene9010	gene9010	SPH127	NW_001820749.1:3377869-3398513	toll	dpp	OK	2.27971	1.30088	-0.809358	3.47598	0.000508994	0.0239638	yes
gene9579	gene9579	SPH85	NW_001820527.2:1266542-1274679	toll	wt	OK	0.36028	0.969044	1.42744	-3.27539	0.00105515	0.0405481	yes
gene9838	gene9838	stet	NW_003571068.1:261066-518743	toll	dpp	OK	1.56234	4.68769	1.58516	-3.98932	6.62626e-05	0.00475707	yes
gene2286	gene2286	su%28z%2912	NW_001815682.2:1895371-1905091	toll	dpp	OK	58.5202	36.5801	-0.677878	4.27511	1.9104e-05	0.00172444	yes
gene2286	gene2286	su%28z%2912	NW_001815682.2:1895371-1905091	toll	wt	OK	58.5202	43.5263	-0.427049	3.77667	0.000158938	0.009971	yes
gene6345	gene6345	Tll	NW_001820638.2:2625286-2634596	toll	dpp	OK	20.9103	2.99171	-2.80517	9.67556	0	0	yes
gene6345	gene6345	Tll	NW_001820638.2:2625286-2634596	wt	dpp	OK	23.3055	2.99171	-2.96163	9.69272	0	0	yes
gene2774	gene2774	toll2	NW_003571067.1:462810-466373	toll	dpp	OK	0.655317	23.9544	5.19196	-16.9131	0	0	yes
gene2774	gene2774	toll2	NW_003571067.1:462810-466373	toll	wt	OK	0.655317	10.1321	3.95059	-13.0893	0	0	yes
gene2774	gene2774	toll2	NW_003571067.1:462810-466373	wt	dpp	OK	10.1321	23.9544	1.24136	-6.23308	4.5735e-10	1.0472e-07	yes
gene2788	gene2788	toll3	NW_003571067.1:740605-745150	toll	dpp	OK	3.06288	106.951	5.12592	-24.2595	0	0	yes
gene2788	gene2788	toll3	NW_003571067.1:740605-745150	toll	wt	OK	3.06288	115.671	5.239	-30.714	0	0	yes
gene4777	gene4777	toll4	NW_001815904.1:2057937-2066559	toll	wt	OK	2.33944	4.28692	0.873782	-3.53912	0.000401461	0.0201083	yes
gene6083	gene6083	Toy	NW_001819681.1:248460-269413	toll	dpp	OK	10.2724	0.29108	-5.14121	9.98546	0	0	yes
gene6083	gene6083	Toy	NW_001819681.1:248460-269413	toll	wt	OK	10.2724	4.38619	-1.22773	5.14074	2.73655e-07	4.18726e-05	yes
gene6083	gene6083	Toy	NW_001819681.1:248460-269413	wt	dpp	OK	4.38619	0.29108	-3.91348	7.1843	6.7546e-13	2.35416e-10	yes
gene2782	gene2782	Tra	NW_003571067.1:699168-706361	toll	dpp	OK	22.695	12.0922	-0.908297	4.64328	3.42926e-06	0.000377429	yes
gene2782	gene2782	Tra	NW_003571067.1:699168-706361	toll	wt	OK	22.695	10.4716	-1.1159	6.23295	4.57743e-10	1.0472e-07	yes
gene10174	gene10174	Trr	NW_001816570.1:1299575-1323335	wt	dpp	OK	45.9083	28.0905	-0.708672	3.3561	0.000790504	0.0332277	yes
gene3875	gene3875	Ttk	NW_001815237.1:2003838-2058292	toll	dpp	OK	18.9129	12.4194	-0.606774	3.32183	0.000894278	0.0360209	yes
gene3875	gene3875	Ttk	NW_001815237.1:2003838-2058292	wt	dpp	OK	20.9942	12.4194	-0.757392	3.79703	0.000146438	0.00927959	yes
gene2253	gene2253	TWDL1	NW_001815682.2:1473480-1475252	toll	dpp	OK	1.06875	0.0815925	-3.71134	4.20418	2.62032e-05	0.00221395	yes
gene2253	gene2253	TWDL1	NW_001815682.2:1473480-1475252	toll	wt	OK	1.06875	0.241778	-2.14417	3.54561	0.000391702	0.0196981	yes
gene2313	gene2313	twist	NW_001815682.2:2144618-2146023	toll	dpp	OK	2.07648	90.7295	5.44936	-18.2178	0	0	yes
gene2313	gene2313	twist	NW_001815682.2:2144618-2146023	toll	wt	OK	2.07648	39.8256	4.26148	-14.7203	0	0	yes
gene2313	gene2313	twist	NW_001815682.2:2144618-2146023	wt	dpp	OK	39.8256	90.7295	1.18788	-6.2325	4.59043e-10	1.0472e-07	yes
gene4227	gene4227	Vgr	NW_001815015.1:291224-304555	toll	wt	OK	3.32754	5.85058	0.814126	-4.84232	1.28333e-06	0.000160218	yes
gene10801	gene10801	vnd	NW_001816793.1:1861726-1874892	toll	dpp	OK	4.38549	16.8106	1.93856	-7.77203	7.77156e-15	3.30542e-12	yes
gene10801	gene10801	vnd	NW_001816793.1:1861726-1874892	wt	dpp	OK	5.9373	16.8106	1.50149	-5.55186	2.82649e-08	5.33293e-06	yes
gene2054	gene2054	Wdr33	NW_001817237.1:36387-40555	toll	wt	OK	39.6081	27.3852	-0.532399	4.128	3.6594e-05	0.00295842	yes
gene11918	gene11918	Y-f	NW_001815009.1:271-5886	toll	dpp	OK	2.89264	1.21987	-1.24566	3.23972	0.00119647	0.0447456	yes
