# Supplementary material for: Global analysis of dorsoventral patterning in the wasp Nasonia reveals extensive incorporation of novelty in a regulatory network
Source: BMC Biol. 2016 Aug 1;14:63. doi: 10.1186/s12915-016-0285-y (PMC4968023; doi:10.1186/s12915-016-0285-y)
Supplement: Additional file 4: — Annotation of all genes where significant differential expression (DE) was detected in at least one comparison. Each gene has two rows: one for the Toll vs. wt comparison, and one for the BMP(dpp) vs. wt. All data is from the annotation 2.0 file regardless of whether DE was detected only in the annotation 1.2 analysis. Columns B–H are essential information from the gene_exp.diff file. Column I = pattern of DE of the gene; Column J = primary embryonic expression pattern; Column K = any additional patterns of expression; Column L = general molecule type; Column M = whether gene has clear orthologs in flies, insects, other animals, or is novel; Column N = association with a signaling pathway; Column O = cell biological function of gene; Column P = fly ortholog (if applicable); Column Q = whether gene is expressed in a similar pattern in Drosophila. (XLSX 158 kb) [file 12915_2016_285_MOESM4_ESM.xlsx]

## Sheet: Sheet1
gene	sample_1	sample_2	value_1	value_2	log2(fold_change)	q_value	significant	Found in	Blastoderm/early gast expression	other expression	type of protein	novelty status	signaling pathway	Cell biological function	Best ortholog description	conserved expression in fly?
Nasvi2EG000051	wt	dpp	51.9276	7.61979	-2.76868	0	yes	Bmp<wt	serosa	none	unknown	unique to hymenoptera	none	unknown	unknown	n/a
Nasvi2EG000051	toll	wt	60.0698	51.9276	-0.210139	0.924534	no	Bmp<wt	serosa	none	unknown	unique to hymenoptera	none	unknown	unknown	n/a
Nasvi2EG001032,Nasvi2EG001033	wt	dpp	8.37968	3.90415	-1.10189	0.0361409	yes		not found
Nasvi2EG001032,Nasvi2EG001033	toll	wt	8.72355	8.37968	-0.0580202	0.999993	no		not found
Nasvi2EG001135,Nasvi2EG001136	wt	dpp	4.35125	1.11714	-1.96161	1.03807e-08	yes	Bmp<wt	complex	ventral midline?	ligand	good	rac		slit	yes
Nasvi2EG001135,Nasvi2EG001136	toll	wt	3.32706	4.35125	0.38718	0.519888	no	Bmp<wt	complex	ventral midline?	ligand	good	rac		slit	yes
Nasvi2EG000245	wt	dpp	19.6885	10.3246	-0.931258	0.00366223	yes	Bmp<wt	AP		protein binding	unique to Nasonia		ankyrin	n/a	n/a
Nasvi2EG000245	toll	wt	26.4568	19.6885	-0.426286	0.185611	no	Bmp<wt	AP		protein binding	unique to Nasonia		ankyrin	n/a	n/a
Nasvi2EG000285	wt	dpp	98.8846	53.537	-0.885209	0.00134262	yes		not found
Nasvi2EG000285	toll	wt	145.332	98.8846	-0.555532	0.00226905	yes		not found
Nasvi2EG000292	wt	dpp	38.6314	83.3871	1.11005	1.40841e-05	yes	down in toll/up in bmp	ventral mesoderm		Transcription factor	good fly ortholog			twist	yes
Nasvi2EG000292	toll	wt	2.12751	38.6314	4.18253	0	yes	down in toll/up in bmp	ventral mesoderm		Transcription factor	good fly ortholog			twist	yes
Nasvi2EG000412	wt	dpp	4.21453	11.748	1.47897	1.93051e-05	yes		not found
Nasvi2EG000412	toll	wt	9.44653	4.21453	-1.16441	5.35086e-05	yes		not found
Nasvi2EG000718	wt	dpp	65.0469	149.134	1.19705	1.4719e-05	yes		failed
Nasvi2EG000718	toll	wt	98.3194	65.0469	-0.595996	0.0304917	yes		failed
Nasvi2EG000856	wt	dpp	15.5447	9.86665	-0.655793	0.0438777	yes		not found
Nasvi2EG000856	toll	wt	12.8249	15.5447	0.277481	0.458783	no		not found
Nasvi2EG000923	wt	dpp	18.5624	6.20246	-1.58147	3.25545e-08	yes	Bmp<wt	serosa		protein binding	good vertebrate ortholog		cytoskeleton	Myosin XV	n/a
Nasvi2EG000923	toll	wt	17.9261	18.5624	0.0503284	0.999993	no	Bmp<wt	serosa		protein binding	good vertebrate ortholog		cytoskeleton	Myosin XV	n/a
Nasvi2EG006445	wt	dpp	4.90164	28.5071	2.53998	2.78493e-09	yes		failed
Nasvi2EG006445	toll	wt	17.9773	4.90164	-1.87484	1.0567e-05	yes		failed
Nasvi2EG019528	wt	dpp	126.939	72.4986	-0.808115	0.00471537	yes	Bmp<wt	serosa		unknown	unique to Nasonia			none	n/a
Nasvi2EG019528	toll	wt	94.6685	126.939	0.423184	0.0361245	yes	Bmp<wt	serosa		unknown	unique to Nasonia			none	n/a
Nasvi2EG019530	wt	dpp	85.5764	42.6242	-1.00554	0.00440557	yes		failed
Nasvi2EG019530	toll	wt	65.053	85.5764	0.395598	0.222848	no		failed
Nasvi2EG006848	wt	dpp	21.4134	12.1805	-0.813936	0.00387175	yes		not found
Nasvi2EG006848	toll	wt	13.7287	21.4134	0.641316	0.000197944	yes		not found
Nasvi2EG006715	wt	dpp	46.4433	25.5348	-0.863005	0.00730737	yes	Bmp<wt	broad lateral	anterior gap	protein binding	unique to Nasonia		ankyrin	n/a	n/a
Nasvi2EG006715	toll	wt	67.9858	46.4433	-0.549764	0.00653887	yes	Bmp<wt	broad lateral	anterior gap	protein binding	unique to Nasonia		ankyrin	n/a	n/a
Nasvi2EG019897	wt	dpp	14.7561	7.0056	-1.07473	0.00072312	yes	Bmp<wt	broad lateral	pair rule	unknown	insects			none	n/a
Nasvi2EG019897	toll	wt	20.0879	14.7561	-0.445017	0.164561	no	Bmp<wt	broad lateral	pair rule	unknown	insects			none	n/a
Nasvi2EG033025	wt	dpp	1.93997	0.584144	-1.73164	0.0328158	yes		not tried
Nasvi2EG033025	toll	wt	0.375473	1.93997	2.36925	0.000132191	yes		not tried
Nasvi2EG020481	wt	dpp	12.0738	5.42761	-1.15349	0.000116598	yes	Bmp<wt	dorso-lateral		protein binding	good fly ortholog		morphogenesis	CG14692	no
Nasvi2EG020481	toll	wt	16.2527	12.0738	-0.428806	0.185372	no	Bmp<wt	dorso-lateral		protein binding	good fly ortholog		morphogenesis	CG14692	no
Nasvi2EG007407	wt	dpp	60.1401	24.0883	-1.32	0.002152	yes	Bmp<wt	AP	polar	Transcription factor	good fly ortholog			homeobrain	yes (anterior only)
Nasvi2EG007407	toll	wt	40.2389	60.1401	0.579736	0.17127	no	Bmp<wt	AP	polar	Transcription factor	good fly ortholog			homeobrain	yes (anterior only)
Nasvi2EG007686	wt	dpp	23.2683	11.5045	-1.01617	0.00109334	yes		fail, repeat?
Nasvi2EG007686	toll	wt	28.991	23.2683	-0.317241	0.562266	no		fail, repeat?
Nasvi2EG008134	wt	dpp	2.95198	0.760018	-1.95758	0.0034468	yes		not found
Nasvi2EG008134	toll	wt	2.89339	2.95198	0.0289262	0.999993	no		not found
Nasvi2EG008158	wt	dpp	4.36051	1.90449	-1.1951	0.0182521	yes		not found
Nasvi2EG008158	toll	wt	2.22097	4.36051	0.973305	0.0021099	yes		not found
Nasvi2EG009091	wt	dpp	3.78621	0.358891	-3.39914	3.89933e-06	yes	Bmp<wt	flanking serosa		protein binding	good fly ortholog	bmp		cv2	yes (sort of)
Nasvi2EG009091	toll	wt	4.83189	3.78621	-0.351831	0.893665	no	Bmp<wt	flanking serosa		protein binding	good fly ortholog	bmp		cv2	yes (sort of)
Nasvi2EG009116	wt	dpp	10.0195	4.3591	-1.20071	0.00794146	yes	Bmp<wt	serosa		Transcription factor	good fly ortholog			longitudinals lacking	no
Nasvi2EG009116	toll	wt	8.78915	10.0195	0.189013	0.999993	no	Bmp<wt	serosa		Transcription factor	good fly ortholog			longitudinals lacking	no
Nasvi2EG009270	wt	dpp	10.4522	3.86643	-1.43473	6.17106e-06	yes	Bmp<wt	serosa		Transcription factor	good fly ortholog			creb-a	no
Nasvi2EG009270	toll	wt	11.7882	10.4522	-0.173537	0.999993	no	Bmp<wt	serosa		Transcription factor	good fly ortholog			creb-a	no
Nasvi2EG022632,Nasvi2EG022633,Nasvi2EG022635	wt	dpp	16.8796	8.61546	-0.970281	0.0371207	yes	Bmp<wt	serosa		protein binding			cytoskeleton	short stop	no
Nasvi2EG022632,Nasvi2EG022633,Nasvi2EG022635	toll	wt	16.8283	16.8796	0.00439516	0.999993	no	Bmp<wt	serosa		protein binding			cytoskeleton	short stop	no
Nasvi2EG022697	toll	dpp	12.6035	3.70342	-1.7669	1.13117e-06	yes	Bmp<wt	AP		protein binding	unique to Nasonia		ankyrin	n/a	n/a
Nasvi2EG022697	toll	wt	12.6035	9.43357	-0.417952	0.606654	no	Bmp<wt	AP		protein binding	unique to Nasonia		ankyrin	n/a	n/a
Nasvi2EG020519	wt	dpp	3.64347	1.00888	-1.85257	0.0115913	yes	Bmp<wt	serosa		Transcription factor	good fly ortholog			tail up	yes
Nasvi2EG020519	toll	wt	3.35853	3.64347	0.117485	0.999993	no	Bmp<wt	serosa		Transcription factor	good fly ortholog			tail up	yes
Nasvi2EG009552	wt	dpp	5.87648	0.424328	-3.7917	9.22129e-12	yes	up in toll/down in bmp	flanking serosa		Transcription factor	good fly ortholog			omb	no
Nasvi2EG009552	toll	wt	9.76673	5.87648	-0.732923	0.00794146	yes	up in toll/down in bmp	flanking serosa		Transcription factor	good fly ortholog			omb	no
Nasvi2EG009567	wt	dpp	13.0615	1.23005	-3.40853	0	yes	Bmp<wt	serosa		receptor	good fly ortholog	BMP		punt	no
Nasvi2EG009567	toll	wt	14.6258	13.0615	-0.163197	0.999993	no	Bmp<wt	serosa		receptor	good fly ortholog	BMP		punt	no
Nasvi2EG023161,Nasvi2EG023162,Nasvi2EG023163	wt	dpp	6.79524	3.17043	-1.09984	0.000468063	yes		not found
Nasvi2EG023161,Nasvi2EG023162,Nasvi2EG023163	toll	wt	3.33537	6.79524	1.02668	3.34276e-06	yes		not found
Nasvi2EG009892	wt	dpp	21.7035	12.165	-0.835191	0.00653195	yes		failed
Nasvi2EG009892	toll	wt	19.6023	21.7035	0.146901	0.999976	no		failed
Nasvi2EG023469	wt	dpp	12.3622	5.88964	-1.06969	0.029981	yes	Bmp<wt	AP	posterior gap	Transcription factor	good fly ortholog			rotund	no
Nasvi2EG023469	toll	wt	13.618	12.3622	-0.139578	0.999993	no	Bmp<wt	AP	posterior gap	Transcription factor	good fly ortholog			rotund	no
Nasvi2EG002009	toll	wt	46.4316	28.7301	-0.692546	0.0122444	yes	up in toll/down in bmp	serosa	maybe broader than zen	membrane protein	good fly ortholog	escrt	secretion	shrub	no
Nasvi2EG002009	wt	dpp	28.7301	14.7207	-0.964711	0.032162	yes	up in toll/down in bmp	serosa	maybe broader than zen	membrane protein	good fly ortholog	escrt	secretion	shrub	no
Nasvi2EG002173	wt	dpp	6.5421	0.771907	-3.08326	2.0927e-08	yes	Bmp<wt	flanking serosa		Transcription factor	good fly ortholog			pannier	yes
Nasvi2EG002173	toll	wt	7.51969	6.5421	-0.200919	0.999993	no	Bmp<wt	flanking serosa		Transcription factor	good fly ortholog			pannier	yes
Nasvi2EG001451	wt	dpp	12.2281	31.1784	1.35034	0.000318094	yes	BMP>wt	lateral		Transcription factor	good fly ortholog			vnd	yes
Nasvi2EG001451	toll	wt	8.86899	12.2281	0.463362	0.610375	no	BMP>wt	lateral		Transcription factor	good fly ortholog			vnd	yes
Nasvi2EG001522	wt	dpp	13.6276	6.63781	-1.03776	0.0107305	yes	Bmp<wt	dorso-lateral	more	protein binding	unique to Nasonia		ankyrin	n/a	n/a
Nasvi2EG001522	toll	wt	18.9223	13.6276	-0.473551	0.251535	no	Bmp<wt	dorso-lateral	more	protein binding	unique to Nasonia		ankyrin	n/a	n/a
Nasvi2EG001594	wt	dpp	15.0076	7.81647	-0.941104	0.00781142	yes	up in toll/down in bmp	broad lateral	head gap	protein binding	unique to Nasonia		ankyrin	n/a	n/a
Nasvi2EG001594	toll	wt	22.8225	15.0076	-0.604761	0.0132673	yes	up in toll/down in bmp	broad lateral	head gap	protein binding	unique to Nasonia		ankyrin	n/a	n/a
Nasvi2EG010085,Nasvi2EG010086	wt	dpp	3.66147	7.73067	1.07817	0.00182325	yes	down in toll/up in bmp	ventral mesoderm	anterior part first	protein binding	good fly ortholog	fgf		stumps	yes
Nasvi2EG010085,Nasvi2EG010086	toll	wt	0.574893	3.66147	2.67106	7.63099e-08	yes	down in toll/up in bmp	ventral mesoderm	anterior part first	protein binding	good fly ortholog	fgf		stumps	yes
Nasvi2EG010535	wt	dpp	35.6597	1.97974	-4.17091	0	yes	Bmp<wt	serosa	strong and broad	Transcription factor	good vertebrate ortholog			pr domain zinc finger protein 13	n/a
Nasvi2EG010535	toll	wt	47.053	35.6597	-0.399993	0.519888	no	Bmp<wt	serosa	strong and broad	Transcription factor	good vertebrate ortholog			pr domain zinc finger protein 13	n/a
Nasvi2EG010527	wt	dpp	86.8123	198.068	1.19002	4.34451e-06	yes		not found
Nasvi2EG010527	toll	wt	85.0177	86.8123	0.030137	0.999993	no		not found
Nasvi2EG010530,Nasvi2EG010532	wt	dpp	2.69899	6.51414	1.27115	0.000224756	yes	down in toll/up in bmp	narrow lateral	sim like	Transcription factor	good fly ortholog			ventral veins lacking	no
Nasvi2EG010530,Nasvi2EG010532	toll	wt	1.43836	2.69899	0.907998	0.000107574	yes	down in toll/up in bmp	narrow lateral	sim like	Transcription factor	good fly ortholog			ventral veins lacking	no
Nasvi2EG010628	wt	dpp	7.17275	1.87475	-1.93583	0.00051666	yes	Bmp<wt	serosa		catalytic enzyme	good fly ortholog			transaminase CG8745	no
Nasvi2EG010628	toll	wt	7.63752	7.17275	-0.0905764	0.999993	no	Bmp<wt	serosa		catalytic enzyme	good fly ortholog			transaminase CG8745	no
Nasvi2EG010653,Nasvi2EG010655	wt	dpp	19.6193	37.9802	0.952975	0.0115879	yes		fail, repeat?
Nasvi2EG010653,Nasvi2EG010655	toll	wt	14.1382	19.6193	0.472671	0.36602	no		fail, repeat?
Nasvi2EG035038	wt	dpp	20.1695	6.43943	-1.64717	1.11423e-08	yes		fail, repeat?
Nasvi2EG035038	toll	wt	20.4581	20.1695	-0.0205023	0.999993	no		fail, repeat?
Nasvi2EG011090	wt	dpp	29.9714	4.68088	-2.67874	0	yes	Bmp<wt	serosa		Transcription factor	good fly ortholog			zen	yes
Nasvi2EG011090	toll	wt	34.4032	29.9714	-0.198953	0.916744	no	Bmp<wt	serosa		Transcription factor	good fly ortholog			zen	yes
Nasvi2EG011291	wt	dpp	27.6705	17.3073	-0.676965	0.0343266	yes	Bmp<wt	broad lateral	late posterior stripy	receptor	good fly ortholog	?	adhesion	wing blister	no
Nasvi2EG011291	toll	wt	25.9881	27.6705	0.0904974	0.999993	no	Bmp<wt	broad lateral	late posterior stripy	receptor	good fly ortholog	?	adhesion	wing blister	no
Nasvi2EG011296	wt	dpp	9.6177	5.08667	-0.918972	0.0490625	yes		not found
Nasvi2EG011296	toll	wt	9.33252	9.6177	0.0434253	0.999993	no		not found
Nasvi2EG011380	wt	dpp	21.458	8.71236	-1.30038	5.63195e-05	yes	Bmp<wt	serosa		Transcription factor	good fly ortholog	hippo		yorkie	no
Nasvi2EG011380	toll	wt	27.923	21.458	-0.379935	0.359853	no	Bmp<wt	serosa		Transcription factor	good fly ortholog	hippo		yorkie	no
Nasvi2EG011947	wt	dpp	21.6033	11.683	-0.886844	0.00388114	yes	Bmp<wt	broad lateral		membrane protein	good fly ortholog		adhesion	calsyntenin	no
Nasvi2EG011947	toll	wt	21.4256	21.6033	0.0119193	0.999993	no	Bmp<wt	broad lateral		membrane protein	good fly ortholog		adhesion	calsyntenin	no
Nasvi2EG012398	wt	dpp	4.20972	0.817222	-2.36492	0.000874702	yes	Bmp<wt	serosa	later flanking serosa	unknown	good fly ortholog			CG4702	no
Nasvi2EG012398	toll	wt	3.97879	4.20972	0.081395	0.999993	no	Bmp<wt	serosa	later flanking serosa	unknown	good fly ortholog			CG4702	no
Nasvi2EG002369	wt	dpp	52.9811	104.31	0.977325	0.000695769	yes		not found
Nasvi2EG002369	toll	wt	82.8428	52.9811	-0.6449	0.00477102	yes		not found
Nasvi2EG002548,Nasvi2EG002549	wt	dpp	1.72737	0.509391	-1.76173	0.0113398	yes		not found
Nasvi2EG002548,Nasvi2EG002549	toll	wt	1.45239	1.72737	0.250151	0.999993	no		not found
Nasvi2EG002650	wt	dpp	12.2525	4.53406	-1.4342	2.69832e-05	yes	Bmp<wt	serosa	AP pole	protein binding	unique to Nasonia		ankyrin	n/a	n/a
Nasvi2EG002650	toll	wt	17.562	12.2525	-0.519387	0.109298	no	Bmp<wt	serosa	AP pole	protein binding	unique to Nasonia		ankyrin	n/a	n/a
Nasvi2EG013218,Nasvi2EG013223	wt	dpp	6.0849	0.962717	-2.66005	9.46621e-05	yes	Bmp<wt	dorso-lateral	repressed in serosa, mostly anterior	Transcription factor	good fly ortholog			disconnected	no
Nasvi2EG013218,Nasvi2EG013223	toll	wt	9.60457	6.0849	-0.658487	0.334428	no	Bmp<wt	dorso-lateral	repressed in serosa, mostly anterior	Transcription factor	good fly ortholog			disconnected	no
Nasvi2EG013616,Nasvi2EG013617,Nasvi2EG013623	wt	dpp	23.2046	9.16539	-1.34014	0.00045542	yes	Bmp<wt	serosa		receptor	good fly ortholog	semaphorin		semaphorin 5c	yes (serosa)
Nasvi2EG013616,Nasvi2EG013617,Nasvi2EG013623	toll	wt	23.7463	23.2046	-0.033291	0.999993	no	Bmp<wt	serosa		receptor	good fly ortholog	semaphorin		semaphorin 5c	yes (serosa)
Nasvi2EG013613	wt	dpp	2.95594	0.397773	-2.8936	0.0103814	yes	Bmp<wt	serosa		protease	good fly ortholog			sp67, cg9372	no
Nasvi2EG013613	toll	wt	3.91062	2.95594	-0.403779	0.98852	no	Bmp<wt	serosa		protease	good fly ortholog			sp67, cg9372	no
Nasvi2EG013778	wt	dpp	260.953	76.265	-1.7747	0	yes	Bmp<wt	serosa		unknown	novel in insects			unknown	n/a
Nasvi2EG013778	toll	wt	319.938	260.953	-0.294006	0.412457	no	Bmp<wt	serosa		unknown	novel in insects			unknown	n/a
Nasvi2EG003104	wt	dpp	4.30151	1.58171	-1.44336	0.00480187	yes	Bmp<wt	serosa		protein binding	unique to Nasonia		ankyrin	n/a	n/a
Nasvi2EG003104	toll	wt	4.48535	4.30151	-0.0603773	0.999993	no	Bmp<wt	serosa		protein binding	unique to Nasonia		ankyrin	n/a	n/a
Nasvi2EG003468	wt	dpp	2.04863	0.451909	-2.18055	5.35086e-05	yes		not tried
Nasvi2EG003468	toll	wt	2.13425	2.04863	-0.0590731	0.999993	no		not tried
Nasvi2EG014230	wt	dpp	16.5298	31.6759	0.938313	0.00244936	yes	down in toll/up in bmp	narrow lateral		Transcription factor	good fly ortholog			single-minded	yes
Nasvi2EG014230	toll	wt	2.50099	16.5298	2.7245	0	yes	down in toll/up in bmp	narrow lateral		Transcription factor	good fly ortholog			single-minded	yes
Nasvi2EG014289	wt	dpp	74.6761	34.5198	-1.11322	0.00018479	yes	Bmp<wt	ap		Transcription factor	good fly ortholog			orthodenticle	yes
Nasvi2EG014289	toll	wt	68.6274	74.6761	0.121863	0.999993	no	Bmp<wt	ap		Transcription factor	good fly ortholog			orthodenticle	yes
Nasvi2EG014290	wt	dpp	53.7644	27.2246	-0.981742	0.00105532	yes		not tried	potential part of 014289
Nasvi2EG014290	toll	wt	50.5893	53.7644	0.08782	0.999993	no		not tried
Nasvi2EG014291	wt	dpp	8.63615	2.26905	-1.9283	0.000122969	yes	Bmp<wt	ap	midline ventral	Transcription factor	good fly ortholog			orthodenticle	yes (sort of)
Nasvi2EG014291	toll	wt	10.3705	8.63615	-0.264026	0.97326	no	Bmp<wt	ap	midline ventral	Transcription factor	good fly ortholog			orthodenticle	yes (sort of)
Nasvi2EG014438	wt	dpp	73.4542	39.8198	-0.883358	0.0462681	yes	Bmp<wt	broad lateral			good fly ortholog			CG14438	no
Nasvi2EG014438	toll	wt	56.1109	73.4542	0.388564	0.18463	no	Bmp<wt	broad lateral			good fly ortholog			CG14438	no
Nasvi2EG014440	wt	dpp	46.8759	24.0177	-0.96475	0.00794146	yes	Bmp<wt	broad lateral		unknown	unique to Nasonia			none	n/a
Nasvi2EG014440	toll	wt	37.3125	46.8759	0.329187	0.629611	no	Bmp<wt	broad lateral		unknown	unique to Nasonia			none	n/a
Nasvi2EG014969,Nasvi2EG014971	wt	dpp	22.1763	3.15363	-2.81393	0	yes	Bmp<wt	serosa		Transcription factor	good fly ortholog			grain	yes (sort of)
Nasvi2EG014969,Nasvi2EG014971	toll	wt	24.3853	22.1763	-0.136997	0.999993	no	Bmp<wt	serosa		Transcription factor	good fly ortholog			grain	yes (sort of)
Nasvi2EG014953,Nasvi2EG014955	wt	dpp	54.4096	32.256	-0.754294	0.0300613	yes	Bmp<wt	serosa		membrane protein	good fly ortholog			pathetic	no
Nasvi2EG014953,Nasvi2EG014955	toll	wt	60.6806	54.4096	-0.157372	0.980837	no	Bmp<wt	serosa		membrane protein	good fly ortholog			pathetic	no
Nasvi2EG029096	wt	dpp	14.1308	5.97346	-1.24221	0.000183319	yes		not tried						transposon
Nasvi2EG029096	toll	wt	14.0796	14.1308	0.00524154	0.999993	no		not tried						transposon
Nasvi2EG029111	wt	dpp	3.35329	1.65915	-1.01513	0.0243146	yes		fail, repeat?
Nasvi2EG029111	toll	wt	4.02582	3.35329	-0.263708	0.889745	no		fail, repeat?
Nasvi2EG036227	wt	dpp	117.665	193.217	0.715533	0.0356041	yes		not found
Nasvi2EG036227	toll	wt	124.88	117.665	-0.0858596	0.999993	no		not found
Nasvi2EG015087	wt	dpp	1.34954	0.162338	-3.0554	2.74997e-06	yes		not tried
Nasvi2EG015087	toll	wt	1.17967	1.34954	0.194093	0.999993	no		not tried
Nasvi2EG003929	wt	dpp	25.3054	11.5006	-1.13774	0.00102933	yes	Bmp<wt	serosa	some ventral	Transcription factor	good fly ortholog			dorsocross	yes
Nasvi2EG003929	toll	wt	35.6095	25.3054	-0.492818	0.186015	no	Bmp<wt	serosa	some ventral	Transcription factor	good fly ortholog			dorsocross	yes
Nasvi2EG015706	wt	dpp	21.1916	11.8491	-0.838715	0.0126606	yes		not found
Nasvi2EG015706	toll	wt	18.407	21.1916	0.203241	0.916744	no		not found
Nasvi2EG015857	wt	dpp	4.08146	0.401858	-3.34433	2.96448e-05	yes	up in toll/down in bmp	AP		Transcription factor	good fly ortholog			toy	yes
Nasvi2EG015857	toll	wt	9.67986	4.08146	-1.2459	0.000194637	yes	up in toll/down in bmp	AP		Transcription factor	good fly ortholog			toy	yes
Nasvi2EG016012	wt	dpp	2.3995	1.26178	-0.92728	0.0287948	yes		not found
Nasvi2EG016012	toll	wt	2.30375	2.3995	0.0587524	0.999993	no		not found
Nasvi2EG004372	wt	dpp	2.2974	5.48996	1.2568	0.0221143	yes	down in toll/up in bmp	ventral mesoderm	also some brain?	Transcription factor	good fly ortholog			six4	yes
Nasvi2EG004372	toll	wt	0.216695	2.2974	3.40626	1.94446e-05	yes	down in toll/up in bmp	ventral mesoderm	also some brain?	Transcription factor	good fly ortholog			six4	yes
Nasvi2EG016888	wt	dpp	9.80565	3.58264	-1.45259	0.00559549	yes	Bmp<wt	dorso-lateral		Transcription factor	good fly ortholog			msh	yes
Nasvi2EG016888	toll	wt	15.3679	9.80565	-0.648233	0.166432	no	Bmp<wt	dorso-lateral		Transcription factor	good fly ortholog			msh	yes
Nasvi2EG005014	wt	dpp	2.62999	0.535312	-2.29661	7.18227e-05	yes		not tried
Nasvi2EG005014	toll	wt	3.2478	2.62999	-0.304405	0.988742	no		not tried
Nasvi2EG017550	wt	dpp	24.3288	11.6811	-1.05849	0.00874501	yes	Bmp<wt	serosa	head gap	membrane protein	good fly ortholog			FK506 binding	no
Nasvi2EG017550	toll	wt	28.7119	24.3288	-0.238984	0.925787	no	Bmp<wt	serosa	head gap	membrane protein	good fly ortholog			FK506 binding	no
Nasvi2EG005409	wt	dpp	0.180271	1.16064	2.68669	0.0491969	yes		not tried
Nasvi2EG005409	toll	wt	0.0130223	0.180271	3.79111	1	no		not tried
Nasvi2EG005464	wt	dpp	13.8937	2.64542	-2.39286	0	yes	Bmp<wt	serosa		protein binding	good fly ortholog	Notch		uninflatable	no
Nasvi2EG005464	toll	wt	14.0409	13.8937	-0.0152096	0.999993	no	Bmp<wt	serosa		protein binding	good fly ortholog	Notch		uninflatable	no
Nasvi2EG005579	wt	dpp	23.8632	3.01593	-2.98411	0	yes	Bmp<wt	AP	terminal	Transcription factor	good fly ortholog			tailless	yes
Nasvi2EG005579	toll	wt	21.2344	23.8632	0.168379	0.999993	no	Bmp<wt	AP	terminal	Transcription factor	good fly ortholog			tailless	yes
Nasvi2EG005268	toll	dpp	23.1058	12.1198	-0.930889	0.000178248	yes	Bmp<wt	broad lateral		membrane protein	good fly ortholog		adhesion	crumbs	no
Nasvi2EG005269	wt	dpp	4.88537	5.72947	0.229933	0.999993	no	Bmp<wt	broad lateral		membrane protein	good fly ortholog		adhesion	crumbs	no
Nasvi2EG005298	wt	dpp	9.73817	21.8483	1.16579	7.71842e-06	yes	down in toll/up in bmp	ventral mesoderm		receptor	good fly ortholog	toll		Toll	no
Nasvi2EG005298	toll	wt	0.658267	9.73817	3.88691	0	yes	down in toll/up in bmp	ventral mesoderm		receptor	good fly ortholog	toll		Toll	no
Nasvi2EG017764	wt	dpp	6.31403	3.31361	-0.930157	0.0238146	yes	Bmp<wt	serosa		membrane protein	good fly ortholog	bmp		larval translucida	no
Nasvi2EG017764	toll	wt	5.34795	6.31403	0.239577	0.947609	no	Bmp<wt	serosa		membrane protein	good fly ortholog	bmp		larval translucida	no
Nasvi2EG017828	wt	dpp	1.32454	0.593835	-1.15735	0.0430152	yes		not tried
Nasvi2EG017828	toll	wt	0.989667	1.32454	0.420471	0.735493	no		not tried
Nasvi2EG017852	wt	dpp	49.6017	80.5916	0.700239	0.0472038	yes		not tried
Nasvi2EG017852	toll	wt	66.3672	49.6017	-0.420079	0.186614	no		not tried
Nasvi2EG018263	wt	dpp	10.343	0.734356	-3.81603	0	yes	Bmp<wt	serosa		membrane protein	good fly ortholog			mucin 68d	no
Nasvi2EG018263	toll	wt	10.855	10.343	-0.0697075	0.999993	no	Bmp<wt	serosa		membrane protein	good fly ortholog			mucin 68d	no
Nasvi2EG006076	wt	dpp	87.7876	42.7693	-1.03744	1.94446e-05	yes	up in toll/down in bmp	dorso-lateral	also head stripe	Transcription factor	good fly ortholog			TFIIF1	yes
Nasvi2EG006076	toll	wt	165.451	87.7876	-0.914319	2.11748e-11	yes	up in toll/down in bmp	dorso-lateral	also head stripe	Transcription factor	good fly ortholog			TFIIF1	yes
Nasvi2EG005669	wt	dpp	0.977375	0.0996065	-3.2946	0.0054704	yes		not tried
Nasvi2EG005669	toll	wt	1.36024	0.977375	-0.47688	0.964926	no		not tried
Nasvi2EG000071	wt	dpp	375.576	285.502	-0.395601	0.554332	no		not tried
Nasvi2EG000071	toll	wt	498.044	375.576	-0.407169	0.032162	yes		not tried
Nasvi2EG000072	wt	dpp	267.886	197.027	-0.443225	0.40544	no		not tried
Nasvi2EG000072	toll	wt	347.51	267.886	-0.375436	0.0673431	no		not tried
Nasvi2EG000196	wt	dpp	0.261873	0.0863783	-1.60012	1	no		not tried
Nasvi2EG000196	toll	wt	1.13522	0.261873	-2.11604	0.0609627	no		not tried
Nasvi2EG000293	wt	dpp	0.676035	1.42072	1.07145	0.352452	no		not tried
Nasvi2EG000293	toll	wt	0.0235469	0.676035	4.84349	0.013888	yes		not tried
Nasvi2EG000909	wt	dpp	0.0589213	0.0869492	0.561384	1	no		not tried
Nasvi2EG000909	toll	wt	0.960262	0.0589213	-4.02657	5.91042e-06	yes		not tried
Nasvi2EG000144,Nasvi2EG000145	wt	dpp	54.1387	41.1415	-0.396065	0.623006	no		not tried
Nasvi2EG000144,Nasvi2EG000145	toll	wt	64.023	54.1387	-0.241929	0.56473	no		not tried
Nasvi2EG036918	wt	dpp	9.68246	6.17029	-0.650035	0.279491	no		not tried
Nasvi2EG036918	toll	wt	10.7701	9.68246	-0.153589	0.999993	no		not tried
Nasvi2EG000593	wt	dpp	16.6792	14.1702	-0.235186	0.999993	no	Toll>wt	serosa	only posterior half	kinase	good fly ortholog			wee1	no
Nasvi2EG000593	toll	wt	26.3508	16.6792	-0.659801	0.0133574	yes	Toll>wt	serosa	only posterior half	kinase	good fly ortholog			wee1	no
Nasvi2EG000703	wt	dpp	17.5764	9.87261	-0.832136	0.158834	no		not tried
Nasvi2EG000703	toll	wt	18.3282	17.5764	-0.0604285	0.999993	no		not tried
Nasvi2EG000816	wt	dpp	2.44497	4.02344	0.718611	0.642381	no	Bmp>toll	foregut	circle in ventral anterior area	ligand	vertebrates and other insects besides drosophila			meteorin	n/a
Nasvi2EG000816	toll	wt	1.42356	2.44497	0.780311	0.62981	no	Bmp>toll	foregut	circle in ventral anterior area	ligand	vertebrates and other insects besides drosophila			meteorin	n/a
Nasvi2EG001128	wt	dpp	0.741312	0.248055	-1.57942	0.056574	no		not tried
Nasvi2EG001128	toll	wt	0.703179	0.741312	0.0761886	0.999993	no		not tried
Nasvi2EG006406	wt	dpp	17.5653	22.0512	0.328129	0.98747	no		not tried
Nasvi2EG006406	toll	wt	11.2849	17.5653	0.638336	0.386203	no		not tried
Nasvi2EG006407,Nasvi2EG006408	wt	dpp	24.8265	32.7593	0.400023	0.849512	no		not tried
Nasvi2EG006407,Nasvi2EG006408	toll	wt	18.455	24.8265	0.427871	0.499492	no		not tried
Nasvi2EG006813	wt	dpp	65.2723	51.196	-0.350438	0.73618	no		not tried
Nasvi2EG006813	toll	wt	82.6511	65.2723	-0.340564	0.254872	no		not tried
Nasvi2EG019581	wt	dpp	20.2456	36.692	0.857859	0.0520361	no	Toll<wt	ventral mesoderm		Transcription factor	good fly ortholog			snail	yes
Nasvi2EG019581	toll	wt	10.1818	20.2456	0.991612	0.000113031	yes	Toll<wt	ventral mesoderm		Transcription factor	good fly ortholog			snail	yes
Nasvi2EG007038	wt	dpp	12.2427	9.25169	-0.404135	0.766718	no		not tried
Nasvi2EG007038	toll	wt	15.5725	12.2427	-0.347081	0.637305	no		not tried
Nasvi2EG007070,Nasvi2EG007071	wt	dpp	95.8637	75.8246	-0.338318	0.870762	no		not tried
Nasvi2EG007070,Nasvi2EG007071	toll	wt	124.153	95.8637	-0.373067	0.328519	no		not tried
Nasvi2EG007153,Nasvi2EG007155	wt	dpp	7.24903	11.8163	0.704915	0.595746	no		not found	worth trying
Nasvi2EG007153,Nasvi2EG007155	toll	wt	3.69813	7.24903	0.970992	0.0632817	no		not found
Nasvi2EG020516	wt	dpp	37.1667	32.7773	-0.181314	0.999993	no		not found
Nasvi2EG020516	toll	wt	57.3349	37.1667	-0.625402	0.000781103	yes		not found
Nasvi2EG020641	wt	dpp	82.6874	78.5952	-0.0732268	0.999993	no		not tried
Nasvi2EG020641	toll	wt	117.792	82.6874	-0.510504	0.00215796	yes		not tried
Nasvi2EG020702,Nasvi2EG020703	wt	dpp	2.41646	1.25397	-0.946393	0.114994	no		NOT TRIED
Nasvi2EG020702,Nasvi2EG020703	toll	wt	3.10445	2.41646	-0.361445	0.752198	no		not tried
Nasvi2EG007548	wt	dpp	15.795	8.73752	-0.854173	0.21699	no		not tried
Nasvi2EG007548	toll	wt	17.2988	15.795	-0.131206	0.999993	no		not tried
Nasvi2EG007545	wt	dpp	32.0306	20.2174	-0.663857	0.0520361	no	Toll>Bmp	serosa	pair rule	Transcription factor	good fly ortholog			cg11966	no (except pair rule)
Nasvi2EG007545	toll	wt	34.993	32.0306	-0.127613	0.999993	no	Toll>Bmp	serosa	pair rule	Transcription factor	good fly ortholog			cg11966	no (except pair rule)
Nasvi2EG008139	wt	dpp	86.935	74.9139	-0.214704	0.999993	no	Toll<wt	germline		protein binding	good fly ortholog			hsp-20	no
Nasvi2EG008139	toll	wt	43.7957	86.935	0.989147	1.46532e-07	yes	Toll<wt	germline		protein binding	good fly ortholog			hsp-20	no
Nasvi2EG021819	wt	dpp	2.33897	1.87298	-0.32054	0.999993	no		not found
Nasvi2EG021819	toll	wt	4.21556	2.33897	-0.84985	0.0620493	no		not found
Nasvi2EG022099	wt	dpp	3.31292	5.14377	0.634726	0.320577	no		not tried
Nasvi2EG022099	toll	wt	2.34512	3.31292	0.498437	0.397632	no		not tried
Nasvi2EG008351	wt	dpp	78.4249	56.5658	-0.471382	0.415079	no	Toll>Bmp	broad lateral		Transcription factor	good fly ortholog			gatad	no
Nasvi2EG008351	toll	wt	98.5386	78.4249	-0.329378	0.260193	no	Toll>Bmp	broad lateral		Transcription factor	good fly ortholog			gatad	no
Nasvi2EG008982	wt	dpp	4.93396	2.99562	-0.719894	0.56473	no		not tried
Nasvi2EG008982	toll	wt	8.16692	4.93396	-0.727045	0.14698	no		not tried
Nasvi2EG033881	wt	dpp	144.597	215.68	0.576857	0.483015	no		not found	xposon
Nasvi2EG033881	toll	wt	86.466	144.597	0.741834	1.94446e-05	yes		not found	xposon
Nasvi2EG033889	wt	dpp	5.79283	8.19113	0.499796	0.810293	no		not tried
Nasvi2EG033889	toll	wt	3.16662	5.79283	0.871324	0.172715	no		not tried
Nasvi2EG009194	wt	dpp	29.1352	20.2273	-0.526458	0.203106	no		not found
Nasvi2EG009194	toll	wt	32.6135	29.1352	-0.162705	0.916122	no		not found
Nasvi2EG009206,Nasvi2EG009207	wt	dpp	3.16706	4.23334	0.418655	0.999993	no	Toll<wt	ventral mesoderm		membrane protein	good fly ortholog		adhesion	tenascin-major	no
Nasvi2EG009206,Nasvi2EG009207	toll	wt	0.559427	3.16706	2.50112	0.000183319	yes	Toll<wt	ventral mesoderm		membrane protein	good fly ortholog		adhesion	tenascin-major	no
Nasvi2EG022631	wt	dpp	1.63097	0.858499	-0.925843	0.230974	no		not tried
Nasvi2EG022631	toll	wt	1.79431	1.63097	-0.137702	0.999993	no		not tried
Nasvi2EG022729	wt	dpp	67.2633	49.9059	-0.430609	0.479667	no		not tried
Nasvi2EG022729	toll	wt	102.196	67.2633	-0.603444	0.000279204	yes		not tried
Nasvi2EG022796	wt	dpp	0.516275	0.690781	0.420089	0.999993	no		not tried
Nasvi2EG022796	toll	wt	0.16102	0.516275	1.6809	0.157444	no		not tried
Nasvi2EG009545	wt	dpp	6.25034	3.59583	-0.797612	0.179894	no	Toll>Bmp	serosa		membrane protein	good fly ortholog		cytoskeleton	CG12581	no
Nasvi2EG009545	toll	wt	7.32688	6.25034	-0.229264	0.976613	no	Toll>Bmp	serosa		membrane protein	good fly ortholog		cytoskeleton	CG12581	no
Nasvi2EG009559	wt	dpp	74.5299	50.6242	-0.557992	0.374418	no	Toll>Bmp	serosa		unknown	unique to hymenoptera			n/a	n/a
Nasvi2EG009559	toll	wt	102.223	74.5299	-0.455827	0.103522	no	Toll>Bmp	serosa		unknown	unique to hymenoptera			n/a	n/a
Nasvi2EG010060	wt	dpp	17.8175	13.2989	-0.421994	0.589151	no		not tried
Nasvi2EG010060	toll	wt	21.5972	17.8175	-0.277545	0.674843	no		not tried
Nasvi2EG034404	wt	dpp	80.1745	121.674	0.601805	0.475966	no		not tried
Nasvi2EG034404	toll	wt	44.1044	80.1745	0.862222	2.74997e-06	yes		not tried
Nasvi2EG001196,Nasvi2EG001197	wt	dpp	4.33468	9.05552	1.06287	0.510292	no	Toll<wt	lateral	sloppy	catalytic enzyme	good fly ortholog			catalytic enzyme	no
Nasvi2EG001196,Nasvi2EG001197	toll	wt	0.399442	4.33468	3.43987	0.0222212	yes	Toll<wt	lateral	sloppy	catalytic enzyme	good fly ortholog			catalytic enzyme	no
Nasvi2EG001586,Nasvi2EG001587,Nasvi2EG001588,Nasvi2EG001591	wt	dpp	49.7047	33.4828	-0.569965	0.808338	no	Toll>Bmp	broad lateral		Transcription factor	good fly ortholog			sox neuro	yes
Nasvi2EG001586,Nasvi2EG001587,Nasvi2EG001588,Nasvi2EG001591	toll	wt	73.1544	49.7047	-0.557562	0.347246	no	Toll>Bmp	broad lateral		Transcription factor	good fly ortholog			sox neuro	yes
Nasvi2EG001954	wt	dpp	7.53677	7.15237	-0.075525	0.999993	no	Toll>wt	broad lateral	complex head gap, early dorsal only, two stripes	protein binding	unique to Nasonia		ankyrin	n/a	n/a
Nasvi2EG001954	toll	wt	13.8693	7.53677	-0.879878	0.00471537	yes	Toll>wt	broad lateral	complex head gap, early dorsal only, two stripes	protein binding	unique to Nasonia		ankyrin	n/a	n/a
Nasvi2EG002175	wt	dpp	1.0374	0.388938	-1.41536	0.120253	no		not tried
Nasvi2EG002175	toll	wt	1.19656	1.0374	-0.205916	0.999993	no		not tried
Nasvi2EG001418,Nasvi2EG001419	wt	dpp	0.522644	0.477781	-0.129478	0.999993	no		not tried
Nasvi2EG001418,Nasvi2EG001419	toll	wt	0.15288	0.522644	1.77342	0.000572371	yes		not tried
Nasvi2EG001932	wt	dpp	35.4679	20.6857	-0.777878	0.0517478	no		not found
Nasvi2EG001932	toll	wt	44.8016	35.4679	-0.337038	0.487123	no		not found
Nasvi2EG001968	wt	dpp	13.4255	9.41735	-0.511585	0.387244	no		not tried
Nasvi2EG001968	toll	wt	17.5434	13.4255	-0.385946	0.279491	no		not tried
Nasvi2EG023769	wt	dpp	7.88857	14.2376	0.851866	0.0538235	no	Toll<wt	ventral mesoderm	progressive?	receptor	good fly ortholog	fgf		breathless	yes
Nasvi2EG023769	toll	wt	1.13786	7.88857	2.79345	0	yes	Toll<wt	ventral mesoderm	progressive?	receptor	good fly ortholog	fgf		breathless	yes
Nasvi2EG010608	wt	dpp	5.24608	4.47555	-0.229175	0.999993	no	Toll<wt	complex	dorsal and ventral	unknown	unique to hymenoptera			none	n/a
Nasvi2EG010608	toll	wt	0.97596	5.24608	2.42635	1.25758e-05	yes	Toll<wt	complex	dorsal and ventral	unknown	unique to hymenoptera			none	n/a
Nasvi2EG010485	wt	dpp	3.02636	5.46308	0.852134	0.0770357	no	Toll<wt	ventral mesoderm	anterior part first	Transcription factor	good fly ortholog			zinc finger homeodomain	yes
Nasvi2EG010485	toll	wt	0.450172	3.02636	2.74903	1.43908e-11	yes	Toll<wt	ventral mesoderm	anterior part first	Transcription factor	good fly ortholog			zinc finger homeodomain	yes
Nasvi2EG011342	wt	dpp	4.27942	2.5404	-0.752359	0.178428	no		not tried
Nasvi2EG011342	toll	wt	4.87864	4.27942	-0.189064	0.999993	no		not tried
Nasvi2EG025482,Nasvi2EG025483,Nasvi2EG025485	wt	dpp	1.65764	2.18339	0.397437	0.999993	no		not tried
Nasvi2EG025482,Nasvi2EG025483,Nasvi2EG025485	toll	wt	0.581393	1.65764	1.51155	0.137878	no		not tried
Nasvi2EG011884	wt	dpp	10.5233	6.81786	-0.626202	0.374418	no		not found
Nasvi2EG011884	toll	wt	13.2189	10.5233	-0.329003	0.70339	no		not found
Nasvi2EG025947	wt	dpp	3.81777	1.74657	-1.12821	0.192285	no		not tried
Nasvi2EG025947	toll	wt	4.54219	3.81777	-0.250659	0.999993	no		not tried
Nasvi2EG012335	wt	dpp	7.22831	8.91136	0.301988	0.897284	no	Toll<wt	ventral mesoderm	serosa after gastrulation	membrane protein	good fly ortholog		adhesion	inflated	yes (mesoderm)
Nasvi2EG012335	toll	wt	3.32481	7.22831	1.12039	9.97485e-07	yes	Toll<wt	ventral mesoderm	serosa after gastrulation	membrane protein	good fly ortholog		adhesion	inflated	yes (mesoderm)
Nasvi2EG012316	wt	dpp	24.7464	13.6046	-0.86312	0.157135	no		not tried
Nasvi2EG012316	toll	wt	26.1584	24.7464	-0.0800546	0.999993	no		not tried
Nasvi2EG002903	wt	dpp	2.77062	3.05889	0.142799	0.999993	no		not found
Nasvi2EG002903	toll	wt	0.894778	2.77062	1.63061	0.000573607	yes		not found
Nasvi2EG012700,Nasvi2EG012701	wt	dpp	20.0131	32.5322	0.700924	0.177204	no	Bmp>toll	narrow lateral		protein binding	good fly ortholog		morphogenesis	traf4	no (mesoderm in fly)
Nasvi2EG012700,Nasvi2EG012701	toll	wt	14.4129	20.0131	0.473584	0.328692	no	Bmp>toll	narrow lateral		protein binding	good fly ortholog		morphogenesis	traf4	no (mesoderm in fly)
Nasvi2EG013224	wt	dpp	0.617457	0.122051	-2.33886	0.0843373	no		not tried
Nasvi2EG013224	toll	wt	0.988319	0.617457	-0.678637	0.796874	no		not tried
Nasvi2EG013397	wt	dpp	16.2493	10.2665	-0.662426	0.310502	no	Toll>Bmp	broad lateral		Transcription factor	good fly ortholog			achaete-scute	no (sort of
Nasvi2EG013397	toll	wt	21.736	16.2493	-0.419709	0.448052	no	Toll>Bmp	broad lateral		Transcription factor	good fly ortholog			achaete-scute	no (sort of
Nasvi2EG013541	wt	dpp	27.3192	17.2345	-0.664612	0.0969154	no	Toll>Bmp	broad lateral		protease	good fly ortholog	egf	morphogenesis	echinus	no
Nasvi2EG013541	toll	wt	36.1035	27.3192	-0.402225	0.143906	no	Toll>Bmp	broad lateral		protease	good fly ortholog	egf	morphogenesis	echinus	no
Nasvi2EG013741	wt	dpp	1.46636	0.45795	-1.67897	0.220957	no		not tried
Nasvi2EG013741	toll	wt	2.03826	1.46636	-0.475099	0.987018	no		not tried
Nasvi2EG013758,Nasvi2EG013759,Nasvi2EG013760	wt	dpp	3.60518	5.47511	0.602816	0.999993	no	Bmp>toll	ventral mesoderm	late only? good meso pics from mohammad	membrane protein	good fly ortholog		adhesion	CG42346	no
Nasvi2EG013758,Nasvi2EG013759,Nasvi2EG013760	toll	wt	0.269829	3.60518	3.73995	0.059641	no	Bmp>toll	ventral mesoderm	late only? good meso pics from mohammad	membrane protein	good fly ortholog		adhesion	CG42346	no
Nasvi2EG013777	wt	dpp	1.34344	0.439498	-1.612	0.0956305	no		not tried
Nasvi2EG013777	toll	wt	1.93719	1.34344	-0.528037	0.787389	no		not tried
Nasvi2EG013987	wt	dpp	10.69	9.1455	-0.225124	0.999993	no		not found
Nasvi2EG013987	toll	wt	15.8574	10.69	-0.568897	0.0680464	no		not found
Nasvi2EG014030	wt	dpp	3.05866	1.28652	-1.24943	0.0877605	no		not tried
Nasvi2EG014030	toll	wt	4.05845	3.05866	-0.40803	0.830434	no		not tried
Nasvi2EG013902	wt	dpp	8.60491	5.30498	-0.697811	0.0830105	no		not tried
Nasvi2EG013902	toll	wt	8.55941	8.60491	0.00764745	0.999993	no		not tried
Nasvi2EG014293	wt	dpp	8.0395	4.86819	-0.72372	0.124154	no		not found
Nasvi2EG014293	toll	wt	8.19137	8.0395	-0.026999	0.999993	no		not found
Nasvi2EG036108	wt	dpp	53.5669	24.8884	-1.10587	0.37237	no	Toll>Bmp	broad dorsal	up in toll/down in dpp	protein binding	good fly ortholog	bmp		crossveinless	no
Nasvi2EG036108	toll	wt	79.0657	53.5669	-0.561709	0.347246	no	Toll>Bmp	broad dorsal	up in toll/down in dpp	protein binding	good fly ortholog	bmp		crossveinless	no
Nasvi2EG029084	wt	dpp	0.730007	0.393054	-0.893182	0.952557	no		not tried
Nasvi2EG029084	toll	wt	1.73561	0.730007	-1.24946	0.487554	no		not tried
Nasvi2EG015069	wt	dpp	2.04618	1.44079	-0.506072	0.965973	no		not tried
Nasvi2EG015069	toll	wt	4.24493	2.04618	-1.05281	0.0471542	yes		not tried
Nasvi2EG003923	wt	dpp	10.1834	5.57531	-0.869096	0.0604401	no	Toll>Bmp	repressed in mesoderm only	better pics from hh	protein binding	good fly ortholog		adhesion	integrin, mew	yes
Nasvi2EG003923	toll	wt	11.8501	10.1834	-0.218674	0.962972	no	Toll>Bmp	repressed in mesoderm only	better pics from hh	protein binding	good fly ortholog		adhesion	integrin, mew	yes
Nasvi2EG003993	wt	dpp	11.2487	7.35558	-0.612843	0.123232	no	Toll>Bmp	broad lateral		membrane protein	good fly ortholog		adhesion	cadherin 74a	no
Nasvi2EG003993	toll	wt	13.3142	11.2487	-0.243206	0.709946	no	Toll>Bmp	broad lateral		membrane protein	good fly ortholog		adhesion	cadherin 74a	no
Nasvi2EG003637	wt	dpp	49.7569	36.5779	-0.443926	0.510292	no		not found
Nasvi2EG003637	toll	wt	63.9687	49.7569	-0.362468	0.173766	no		not found
Nasvi2EG004073	wt	dpp	4.11001	3.03182	-0.438956	0.929539	no		not found
Nasvi2EG004073	toll	wt	7.59034	4.11001	-0.885023	0.0241483	yes		not found
Nasvi2EG029757,Nasvi2EG029758,Nasvi2EG029759	wt	dpp	3.53484	5.23158	0.565602	0.678941	no		not tried
Nasvi2EG029757,Nasvi2EG029758,Nasvi2EG029759	toll	wt	1.99316	3.53484	0.826583	0.167805	no		not tried
Nasvi2EG029760	wt	dpp	343.881	490.52	0.512403	0.408494	no		not found
Nasvi2EG029760	toll	wt	181.125	343.881	0.924919	2.0927e-08	yes		not found
Nasvi2EG029763	wt	dpp	30.5896	48.6685	0.669948	0.202636	no	Toll<wt	broad dorsal	maybe maternal--best discovery so far		unique to Nasonia			non	n/a
Nasvi2EG029763	toll	wt	15.3568	30.5896	0.994165	3.07955e-05	yes	Toll<wt	broad dorsal	maybe maternal--best discovery so far		unique to Nasonia			non	n/a
Nasvi2EG016079	wt	dpp	6.78029	7.76601	0.195826	0.999993	no	Toll<wt	both gut	ventral spots	Transcription factor	good fly ortholog			crocodile	yes
Nasvi2EG016079	toll	wt	0.436748	6.78029	3.95648	0	yes	Toll<wt	both gut	ventral spots	Transcription factor	good fly ortholog			crocodile	yes
Nasvi2EG004462	wt	dpp	34.6209	40.7148	0.233909	0.999993	no	Toll<wt	ventral mesoderm		membrane protein	good fly ortholog		ion channel	tweety	no
Nasvi2EG004462	toll	wt	17.843	34.6209	0.956284	1.03e-05	yes	Toll<wt	ventral mesoderm		membrane protein	good fly ortholog		ion channel	tweety	no
Nasvi2EG004500	wt	dpp	28.3051	30.8755	0.125401	0.999993	no	Toll<wt	ventral mesoderm		protein binding	unique to Nasonia		ankyrin	n/a	n/a
Nasvi2EG004500	toll	wt	1.99555	28.3051	3.8262	0	yes	Toll<wt	ventral mesoderm		protein binding	unique to Nasonia		ankyrin	n/a	n/a
Nasvi2EG004335,Nasvi2EG004336	wt	dpp	89.8995	62.948	-0.514152	0.348594	no		not tried
Nasvi2EG004335,Nasvi2EG004336	toll	wt	101.391	89.8995	-0.173546	0.876522	no		not tried
Nasvi2EG016344,Nasvi2EG016345	wt	dpp	36.0704	21.6256	-0.738074	0.0719007	no		not tried
Nasvi2EG016344,Nasvi2EG016345	toll	wt	36.9988	36.0704	-0.0366618	0.999993	no		not tried
Nasvi2EG016549	wt	dpp	24.9409	17.1074	-0.543891	0.451479	no		not tried
Nasvi2EG016549	toll	wt	37.7186	24.9409	-0.596759	0.0231191	yes		not tried
Nasvi2EG004662	wt	dpp	38.4643	25.6679	-0.583553	0.202523	no	Toll>Bmp	repressed in mesoderm only	pole cells briefly	membrane protein	good fly ortholog		adhesion	stardust	no
Nasvi2EG004662	toll	wt	46.7908	38.4643	-0.282706	0.525288	no	Toll>Bmp	repressed in mesoderm only	pole cells briefly	membrane protein	good fly ortholog		adhesion	stardust	no
Nasvi2EG037033	wt	dpp	109.861	102.38	-0.101739	0.999993	no		not tried
Nasvi2EG037033	toll	wt	157.868	109.861	-0.523046	0.0126606	yes		not tried
Nasvi2EG004847	wt	dpp	6.73133	3.92692	-0.777493	0.509692	no		not found
Nasvi2EG004847	toll	wt	8.6096	6.73133	-0.355055	0.88195	no		not found
Nasvi2EG000030	wt	dpp	11.6756	7.00632	-0.736771	0.0863398	no		not found
Nasvi2EG000030	toll	wt	4.98379	11.6756	1.22819	9.83056e-09	yes		not found
Nasvi2EG000172	wt	dpp	3.88598	3.23803	-0.263162	0.999993	no		not tried
Nasvi2EG000172	toll	wt	2.20854	3.88598	0.815184	0.00997136	yes		not tried
Nasvi2EG000213	wt	dpp	108.261	120.028	0.148861	0.999993	no		not tried
Nasvi2EG000213	toll	wt	148.722	108.261	-0.458111	0.0390258	yes		not tried
Nasvi2EG000457	wt	dpp	7.1366	4.92969	-0.53374	0.372622	no		not found
Nasvi2EG000457	toll	wt	4.18549	7.1366	0.76984	0.000902273	yes		not found
Nasvi2EG000666	wt	dpp	2.76229	3.54668	0.360603	0.977563	no		not tried
Nasvi2EG000666	toll	wt	4.86935	2.76229	-0.817866	0.0440439	yes		not tried
Nasvi2EG000731,Nasvi2EG000733,Nasvi2EG000735	wt	dpp	3.9299	2.53672	-0.631529	0.531756	no		not found
Nasvi2EG000731,Nasvi2EG000733,Nasvi2EG000735	toll	wt	2.01025	3.9299	0.967118	0.026091	yes		not found
Nasvi2EG000752	wt	dpp	11.89	15.792	0.409443	0.759778	no		not tried
Nasvi2EG000752	toll	wt	20.8537	11.89	-0.810547	0.00172469	yes		not tried
Nasvi2EG001101	wt	dpp	53.2751	79.0626	0.569534	0.302268	no		not tried
Nasvi2EG001101	toll	wt	83.6356	53.2751	-0.650656	0.00873667	yes		not tried
Nasvi2EG001219	wt	dpp	69.5402	59.7465	-0.218993	0.999993	no		not tried
Nasvi2EG001219	toll	wt	43.0746	69.5402	0.69101	0.00543246	yes		not tried
Nasvi2EG001333	wt	dpp	37.701	29.932	-0.332914	0.760636	no		not tried
Nasvi2EG001333	toll	wt	25.2997	37.701	0.575483	0.00148542	yes		not tried
Nasvi2EG001421	wt	dpp	38.3565	44.2844	0.207328	0.999993	no		not tried
Nasvi2EG001421	toll	wt	53.7235	38.3565	-0.48608	0.0316719	yes		not tried
Nasvi2EG001426	wt	dpp	71.2285	55.6511	-0.356045	0.66449	no		not tried
Nasvi2EG001426	toll	wt	53.2022	71.2285	0.420968	0.0361409	yes		not tried
Nasvi2EG001524,Nasvi2EG001525	wt	dpp	2.5125	1.23951	-1.01935	0.342831	no		not tried
Nasvi2EG001524,Nasvi2EG001525	toll	wt	1.08961	2.5125	1.20531	0.0241483	yes		not tried
Nasvi2EG001544	wt	dpp	6.728	4.75771	-0.499909	0.858825	no		not found
Nasvi2EG001544	toll	wt	3.15578	6.728	1.09218	0.0343266	yes		not found
Nasvi2EG001970	wt	dpp	34.492	48.433	0.48973	0.411028	no		not tried
Nasvi2EG001970	toll	wt	53.1191	34.492	-0.62297	0.00504365	yes		not tried
Nasvi2EG002611	wt	dpp	61.2748	80.7563	0.398282	0.571722	no		not tried
Nasvi2EG002611	toll	wt	89.4454	61.2748	-0.545714	0.00586032	yes		not tried
Nasvi2EG003089	wt	dpp	62.0315	60.617	-0.0332778	0.999993	no		not tried
Nasvi2EG003089	toll	wt	82.5403	62.0315	-0.412098	0.0425777	yes		not tried
Nasvi2EG003399	wt	dpp	43.4255	39.3398	-0.142554	0.999993	no		not tried
Nasvi2EG003399	toll	wt	30.3689	43.4255	0.515947	0.0222212	yes		not tried
Nasvi2EG003420	wt	dpp	306.689	258.9	-0.244382	0.999993	no		not tried
Nasvi2EG003420	toll	wt	215.714	306.689	0.507661	0.0187813	yes		not tried
Nasvi2EG003620	wt	dpp	56.9091	71.5499	0.33029	0.73216	no		not tried
Nasvi2EG003620	toll	wt	77.4616	56.9091	-0.444821	0.032162	yes		not tried
Nasvi2EG003678	wt	dpp	50.3164	63.4758	0.335179	0.968045	no		not tried
Nasvi2EG003678	toll	wt	78.2547	50.3164	-0.637149	0.0397202	yes		not tried
Nasvi2EG003818	wt	dpp	33.0927	24.5467	-0.430985	0.63613	no		not tried
Nasvi2EG003818	toll	wt	23.7391	33.0927	0.479245	0.0438777	yes		not tried
Nasvi2EG003831	wt	dpp	53.1471	61.2893	0.205643	0.999993	no		not tried
Nasvi2EG003831	toll	wt	79.6723	53.1471	-0.584086	0.00933357	yes		not tried
Nasvi2EG003832	wt	dpp	44.3511	48.73	0.135842	0.999993	no		not tried
Nasvi2EG003832	toll	wt	68.6093	44.3511	-0.629436	0.00498778	yes		not tried
Nasvi2EG004077	wt	dpp	518.504	533.718	0.0417226	0.999993	no		not tried
Nasvi2EG004077	toll	wt	692.457	518.504	-0.417371	0.0404218	yes		not tried
Nasvi2EG004202	wt	dpp	6.32834	4.07607	-0.63465	0.549716	no		not found
Nasvi2EG004202	toll	wt	2.74716	6.32834	1.20389	0.00226905	yes		not found
Nasvi2EG004379	wt	dpp	11.344	8.9026	-0.349629	0.742158	no		not tried
Nasvi2EG004379	toll	wt	7.63611	11.344	0.571018	0.0127781	yes		not tried
Nasvi2EG004694,Nasvi2EG004695	wt	dpp	3.08826	2.20003	-0.489276	0.815167	no		not found
Nasvi2EG004694,Nasvi2EG004695	toll	wt	1.56759	3.08826	0.978248	0.0306287	yes		not found
Nasvi2EG004706	wt	dpp	132.289	131.287	-0.0109644	0.999993	no		not tried
Nasvi2EG004706	toll	wt	179.468	132.289	-0.440038	0.0437398	yes		not tried
Nasvi2EG004749	wt	dpp	4.98913	6.47055	0.375098	0.999993	no		not found
Nasvi2EG004749	toll	wt	10.3295	4.98913	-1.04991	0.0238146	yes		not found
Nasvi2EG004843	wt	dpp	8.06049	5.04804	-0.675144	0.317151	no	Toll>Bmp	broad lateral	segmental?	unknown	unique to hymenoptera				n/a
Nasvi2EG004843	toll	wt	14.0595	8.06049	-0.802609	0.00207146	yes	Toll>Bmp	broad lateral	segmental?	unknown	unique to hymenoptera				n/a
Nasvi2EG004848	wt	dpp	4.52834	2.93977	-0.623279	0.663519	no	Toll>Bmp	broad lateral	pair rule	Transcription factor	good fly ortholog			bowel/odd	yes
Nasvi2EG004848	toll	wt	6.26746	4.52834	-0.468899	0.627142	no	Toll>Bmp	broad lateral	pair rule	Transcription factor	good fly ortholog			bowel/odd	yes
Nasvi2EG005048	wt	dpp	15.5974	18.6445	0.25744	0.999993	no		not tried
Nasvi2EG005048	toll	wt	25.2329	15.5974	-0.693999	0.045656	yes		not tried
Nasvi2EG005246	wt	dpp	47.5979	35.3869	-0.427684	0.544191	no		not tried
Nasvi2EG005246	toll	wt	30.0948	47.5979	0.661385	0.000297487	yes		not tried
Nasvi2EG005296	wt	dpp	0.524872	1.06047	1.01467	0.791278	no		not tried
Nasvi2EG005296	toll	wt	0.0629509	0.524872	3.05967	0.26192	no		not tried
Nasvi2EG005321	wt	dpp	12.4128	13.9614	0.169618	0.999993	no		not tried
Nasvi2EG005321	toll	wt	28.4126	12.4128	-1.19471	4.03989e-06	yes		not tried
Nasvi2EG005329	wt	dpp	114.623	105.28	-0.122657	0.999993	no		RNAi target
Nasvi2EG005329	toll	wt	3.01331	114.623	5.2494	0	yes		RNAi target
Nasvi2EG005518	wt	dpp	29.3134	21.7051	-0.433528	0.531756	no		not tried
Nasvi2EG005518	toll	wt	33.4146	29.3134	-0.188918	0.910462	no		not tried
Nasvi2EG005603	wt	dpp	18.0398	23.7366	0.395927	0.854027	no	Toll<wt	mesoderm	later in serosa	catalytic enzyme	good fly ortholog			cg2254	no
Nasvi2EG005603	toll	wt	10.4359	18.0398	0.789632	0.029749	yes	Toll<wt	mesoderm	later in serosa	catalytic enzyme	good fly ortholog			cg2254	no
Nasvi2EG005619	wt	dpp	5.16563	3.60402	-0.519338	0.522551	no		not found
Nasvi2EG005619	toll	wt	2.98522	5.16563	0.791107	0.00449452	yes		not found
Nasvi2EG005659	wt	dpp	5.4093	3.73237	-0.535351	0.735302	no		not found
Nasvi2EG005659	toll	wt	2.45413	5.4093	1.14023	0.00366223	yes		not found
Nasvi2EG005688	wt	dpp	0.0946753	0.00756315	-3.64593	1	no		not tried
Nasvi2EG005688	toll	wt	0.733454	0.0946753	-2.95365	0.009417	yes		not tried
Nasvi2EG005690	wt	dpp	0.129227	0.0220258	-2.55264	1	no		not tried
Nasvi2EG005690	toll	wt	1.77854	0.129227	-3.78272	1.3861e-05	yes		not tried
Nasvi2EG005695	wt	dpp	0.187276	0	-1.79769e+308	1	no		not tried
Nasvi2EG005695	toll	wt	1.95948	0.187276	-3.38724	0.00387175	yes		not tried
Nasvi2EG005791	wt	dpp	34.0049	30.8544	-0.140267	0.999993	no	Toll>Bmp	broad lateral	sloppy	protein binding	unique to Nasonia		ankyrin	n/a	n/a
Nasvi2EG005791	toll	wt	49.4356	34.0049	-0.539807	0.00574214	yes	Toll>Bmp	broad lateral	sloppy	protein binding	unique to Nasonia		ankyrin	n/a	n/a
Nasvi2EG005855	wt	dpp	17.7732	19.9761	0.168574	0.999993	no		not tried
Nasvi2EG005855	toll	wt	29.8852	17.7732	-0.749727	0.000133903	yes		not tried
Nasvi2EG005971	wt	dpp	33.6324	25.0871	-0.422905	0.619684	no		not tried
Nasvi2EG005971	toll	wt	39.0286	33.6324	-0.214681	0.893665	no		not tried
Nasvi2EG006078	wt	dpp	33.9024	38.0936	0.168163	0.999993	no		not tried
Nasvi2EG006078	toll	wt	50.8692	33.9024	-0.585405	0.0113042	yes		not tried
Nasvi2EG006326,Nasvi2EG006327	wt	dpp	3.62382	3.34999	-0.113352	0.999993	no	Toll<wt	narrow lateral		membrane protein	good fly ortholog		adhesion	blistery	no
Nasvi2EG006326,Nasvi2EG006327	toll	wt	1.03979	3.62382	1.80122	2.39099e-08	yes	Toll<wt	narrow lateral		membrane protein	good fly ortholog		adhesion	blistery	no
Nasvi2EG006931	wt	dpp	337.417	219.626	-0.619485	0.213344	no		not tried
Nasvi2EG006931	toll	wt	226.078	337.417	0.577712	0.0016419	yes		not tried
Nasvi2EG006971	wt	dpp	139.469	177.25	0.345847	0.696615	no		not tried
Nasvi2EG006971	toll	wt	193.477	139.469	-0.472225	0.0205235	yes		not tried
Nasvi2EG007080	wt	dpp	3.82901	2.62895	-0.542481	0.84827	no		not found
Nasvi2EG007080	toll	wt	1.3031	3.82901	1.55502	0.00152463	yes		not found
Nasvi2EG007296	wt	dpp	47.3237	35.2609	-0.424494	0.528676	no		not tried
Nasvi2EG007296	toll	wt	35.0416	47.3237	0.433496	0.0384223	yes		not tried
Nasvi2EG007358,Nasvi2EG007360	wt	dpp	7.34868	5.35716	-0.456017	0.731664	no		not found
Nasvi2EG007358,Nasvi2EG007360	toll	wt	3.87149	7.34868	0.924597	0.0014049	yes		not found
Nasvi2EG007365	wt	dpp	55.0464	64.0774	0.219167	0.999993	no		not tried
Nasvi2EG007365	toll	wt	77.466	55.0464	-0.492914	0.0274162	yes		not tried
Nasvi2EG007373	wt	dpp	35.9534	38.4568	0.0971104	0.999993	no		not tried
Nasvi2EG007373	toll	wt	51.5453	35.9534	-0.519715	0.0205235	yes		not tried
Nasvi2EG007393	wt	dpp	7.44973	4.70008	-0.664502	0.479667	no		not found
Nasvi2EG007393	toll	wt	2.99834	7.44973	1.31302	4.20157e-05	yes		not found
Nasvi2EG007411	wt	dpp	76.1761	91.9176	0.271002	0.925314	no		not tried
Nasvi2EG007411	toll	wt	109.616	76.1761	-0.525049	0.0123429	yes		not tried
Nasvi2EG007426	wt	dpp	487.548	528.489	0.116328	0.999993	no		not tried
Nasvi2EG007426	toll	wt	727.031	487.548	-0.576472	0.000840511	yes		not tried
Nasvi2EG007590	wt	dpp	34.521	28.8912	-0.256841	0.99278	no		not found
Nasvi2EG007590	toll	wt	20.6377	34.521	0.742189	0.00622892	yes		not found
Nasvi2EG007624	wt	dpp	30.2843	20.2655	-0.579542	0.302268	no	Toll<wt	germline		catalytic enzyme	good fly ortholog			gapdh	yes
Nasvi2EG007624	toll	wt	15.0613	30.2843	1.00773	1.31766e-06	yes	Toll<wt	germline		catalytic enzyme	good fly ortholog			gapdh	yes
Nasvi2EG007982	wt	dpp	1.51392	0.812363	-0.898092	0.274637	no		not found
Nasvi2EG007982	toll	wt	0.606273	1.51392	1.32025	0.00072312	yes		not found
Nasvi2EG008141	wt	dpp	29.9219	16.1948	-0.885672	0.0562956	no	Toll<wt	germline		protein binding	good fly ortholog			hsp-20	no
Nasvi2EG008141	toll	wt	9.77044	29.9219	1.61471	2.22299e-10	yes	Toll<wt	germline		protein binding	good fly ortholog			hsp-20	no
Nasvi2EG008383	wt	dpp	77.7485	55.212	-0.493834	0.310983	no		not tried
Nasvi2EG008383	toll	wt	58.8866	77.7485	0.400876	0.0479538	yes		not tried
Nasvi2EG008523	wt	dpp	60.6156	52.0169	-0.22071	0.98747	no		not tried
Nasvi2EG008523	toll	wt	41.3673	60.6156	0.551199	0.0132635	yes		not tried
Nasvi2EG008806	wt	dpp	61.2103	76.2415	0.316801	0.798976	no		not tried
Nasvi2EG008806	toll	wt	86.5905	61.2103	-0.500435	0.0190857	yes		not tried
Nasvi2EG008812	wt	dpp	166.267	204.395	0.29786	0.826686	no		not tried
Nasvi2EG008812	toll	wt	248.559	166.267	-0.580087	0.000292192	yes		not tried
Nasvi2EG008869	wt	dpp	62.4731	52.6847	-0.245851	0.942705	no		not tried
Nasvi2EG008869	toll	wt	42.9513	62.4731	0.540535	0.00713752	yes		not tried
Nasvi2EG008981	wt	dpp	18.3795	21.2689	0.210654	0.999993	no		not tried
Nasvi2EG008981	toll	wt	26.6066	18.3795	-0.53369	0.0452099	yes		not tried
Nasvi2EG009086	wt	dpp	78.2198	79.6626	0.0263691	0.999993	no		not tried
Nasvi2EG009086	toll	wt	115.751	78.2198	-0.565415	0.00681594	yes		not tried
Nasvi2EG009113	wt	dpp	47.9099	65.3762	0.448442	0.487123	no		not tried
Nasvi2EG009113	toll	wt	68.9073	47.9099	-0.524334	0.0205235	yes		not tried
Nasvi2EG009137	wt	dpp	190.605	202.763	0.0892081	0.999993	no		not tried
Nasvi2EG009137	toll	wt	253.812	190.605	-0.413174	0.039086	yes		not tried
Nasvi2EG009557	wt	dpp	16.5007	17.2404	0.0632662	0.999993	no		not tried
Nasvi2EG009557	toll	wt	25.1628	16.5007	-0.608761	0.0140158	yes		not tried
Nasvi2EG009571,Nasvi2EG009573,Nasvi2EG009575	wt	dpp	5.57533	4.1192	-0.436696	0.999993	no		not found
Nasvi2EG009571,Nasvi2EG009573,Nasvi2EG009575	toll	wt	2.66102	5.57533	1.06708	0.0248031	yes		not found
Nasvi2EG010049	wt	dpp	143.721	184.186	0.357888	0.670826	no		not tried
Nasvi2EG010049	toll	wt	204.477	143.721	-0.508665	0.00892748	yes		not tried
Nasvi2EG010309	wt	dpp	20.2909	18.3889	-0.141994	0.999993	no		not tried
Nasvi2EG010309	toll	wt	13.0837	20.2909	0.633065	0.0149276	yes		not tried
Nasvi2EG010460	wt	dpp	6.26475	3.98668	-0.652069	0.425694	no		not found
Nasvi2EG010460	toll	wt	2.29112	6.26475	1.45121	2.15521e-06	yes		not found
Nasvi2EG010548	wt	dpp	164.376	227.388	0.468162	0.65172	no		not tried
Nasvi2EG010548	toll	wt	244.937	164.376	-0.575414	0.0167853	yes		not tried
Nasvi2EG010554	wt	dpp	4.45899	2.9164	-0.612526	0.524202	no		not tried
Nasvi2EG010554	toll	wt	2.38247	4.45899	0.904256	0.0263216	yes		not tried
Nasvi2EG010556	wt	dpp	88.2776	57.7197	-0.612983	0.0775056	no		not tried
Nasvi2EG010556	toll	wt	62.9024	88.2776	0.488932	0.00471537	yes		not tried
Nasvi2EG011159	wt	dpp	33.4011	36.7687	0.138585	0.999993	no		not tried
Nasvi2EG011159	toll	wt	46.8078	33.4011	-0.486854	0.0267097	yes		not tried
Nasvi2EG011624	wt	dpp	0.742699	0.301898	-1.29872	0.528676	no		not tried
Nasvi2EG011624	toll	wt	0.118919	0.742699	2.64279	0.0447431	yes		not tried
Nasvi2EG011800	wt	dpp	280.355	194.301	-0.528958	0.55418	no		not tried
Nasvi2EG011800	toll	wt	200.044	280.355	0.486936	0.0225056	yes		not tried
Nasvi2EG011997,Nasvi2EG011998,Nasvi2EG011999	wt	dpp	126.873	107.351	-0.241058	0.965081	no		not tried
Nasvi2EG011997,Nasvi2EG011998,Nasvi2EG011999	toll	wt	90.3438	126.873	0.48989	0.00744159	yes		not tried
Nasvi2EG012229	wt	dpp	32.2411	28.1242	-0.197088	0.999993	no		not tried
Nasvi2EG012229	toll	wt	21.0947	32.2411	0.612021	0.0103814	yes		not tried
Nasvi2EG012617	wt	dpp	58.0842	63.9427	0.138633	0.999993	no		not tried
Nasvi2EG012617	toll	wt	80.8872	58.0842	-0.477765	0.0329423	yes		not tried
Nasvi2EG012669	wt	dpp	11.3442	8.15773	-0.475711	0.619684	no		not tried
Nasvi2EG012669	toll	wt	7.10307	11.3442	0.675437	0.0235948	yes		not tried
Nasvi2EG012739	wt	dpp	82.1551	106.011	0.367793	0.651341	no		not tried
Nasvi2EG012739	toll	wt	117.742	82.1551	-0.519207	0.00794146	yes		not tried
Nasvi2EG012843	wt	dpp	12.4859	7.68808	-0.699606	0.0909999	no	Toll<wt	ventral narrow stripe	posterior only	protease	good fly ortholog		morphogenesis	neprilysin	no
Nasvi2EG012843	toll	wt	5.64655	12.4859	1.14486	1.11423e-08	yes	Toll<wt	ventral narrow stripe	posterior only	protease	good fly ortholog		morphogenesis	neprilysin	no
Nasvi2EG013596	wt	dpp	135.168	177.674	0.394483	0.692485	no		not tried
Nasvi2EG013596	toll	wt	193.415	135.168	-0.516947	0.0381072	yes		not tried
Nasvi2EG014320	wt	dpp	43.0855	45.9061	0.0914865	0.999993	no		not tried
Nasvi2EG014320	toll	wt	59.8757	43.0855	-0.47477	0.0280857	yes		not tried
Nasvi2EG014607	wt	dpp	27.7601	22.2077	-0.321949	0.814849	no		not tried
Nasvi2EG014607	toll	wt	18.4714	27.7601	0.587718	0.0102719	yes		not tried
Nasvi2EG015007	wt	dpp	35.9829	23.9932	-0.584686	0.129357	no		not tried
Nasvi2EG015007	toll	wt	25.1578	35.9829	0.516306	0.00547149	yes		not tried
Nasvi2EG015546	wt	dpp	2.37482	1.25513	-0.919975	0.240744	no		not tried
Nasvi2EG015546	toll	wt	1.07672	2.37482	1.14118	0.0109836	yes		not tried
Nasvi2EG015582	wt	dpp	54.4681	40.9914	-0.41009	0.55399	no		not tried
Nasvi2EG015582	toll	wt	39.3736	54.4681	0.468183	0.0190857	yes		not tried
Nasvi2EG015583	wt	dpp	65.5015	42.6293	-0.619683	0.198953	no		not tried
Nasvi2EG015583	toll	wt	47.8791	65.5015	0.452131	0.0383636	yes		not tried
Nasvi2EG015695	wt	dpp	4.33552	2.12346	-1.02979	0.11839	no		not found
Nasvi2EG015695	toll	wt	1.44763	4.33552	1.58251	4.39826e-05	yes		not found
Nasvi2EG016068	wt	dpp	39.1303	50.2021	0.359462	0.873411	no		not tried
Nasvi2EG016068	toll	wt	66.0322	39.1303	-0.754885	0.00980191	yes		not tried
Nasvi2EG016180,Nasvi2EG016181	wt	dpp	9.27342	7.04783	-0.395922	0.873059	no		not expressed
Nasvi2EG016180,Nasvi2EG016181	toll	wt	4.44347	9.27342	1.06142	0.00110796	yes		not expressed
Nasvi2EG016490	wt	dpp	15.2796	20.1271	0.397532	0.726381	no		not tried
Nasvi2EG016490	toll	wt	23.4857	15.2796	-0.620176	0.0195793	yes		not tried
Nasvi2EG016563	wt	dpp	75.0903	51.0262	-0.557389	0.310502	no		not tried
Nasvi2EG016563	toll	wt	54.8214	75.0903	0.453888	0.0376659	yes		not tried
Nasvi2EG017569	wt	dpp	66.3674	105.019	0.662103	0.0643398	no		not tried
Nasvi2EG017569	toll	wt	98.5411	66.3674	-0.57025	0.00608997	yes		not tried
Nasvi2EG017581,Nasvi2EG017585,Nasvi2EG017587	wt	dpp	6.61674	11.3578	0.779488	0.285476	no	Toll<wt	ventral mesoderm		ligand	good fly ortholog	netrin		netrin	yes
Nasvi2EG017581,Nasvi2EG017585,Nasvi2EG017587	toll	wt	1.69239	6.61674	1.96706	5.40724e-08	yes	Toll<wt	ventral mesoderm		ligand	good fly ortholog	netrin		netrin	yes
Nasvi2EG017598	wt	dpp	75.2005	91.949	0.290093	0.886376	no	Bmp>toll	germline		catalytic enzyme	good fly ortholog			jafrac	yes
Nasvi2EG017598	toll	wt	54.6892	75.2005	0.459486	0.124154	no	Bmp>toll	germline		catalytic enzyme	good fly ortholog			jafrac	yes
Nasvi2EG017606	wt	dpp	45.0223	56.586	0.329806	0.774965	no		not tried
Nasvi2EG017606	toll	wt	64.6839	45.0223	-0.522769	0.016426	yes		not tried
Nasvi2EG017755,Nasvi2EG017756	wt	dpp	7.0967	4.44616	-0.67459	0.628076	no		not tried
Nasvi2EG017755,Nasvi2EG017756	toll	wt	4.05268	7.0967	0.808271	0.0140684	yes		not tried
Nasvi2EG018119	wt	dpp	10.717	6.0876	-0.815958	0.0971292	no		Not found
Nasvi2EG018119	toll	wt	4.28631	10.717	1.3221	5.59356e-07	yes		Not found
Nasvi2EG018266	wt	dpp	3.08154	1.93422	-0.671904	0.702835	no		Not found
Nasvi2EG018266	toll	wt	0.959504	3.08154	1.68329	0.000895007	yes		Not found
Nasvi2EG019917,Nasvi2EG019918	wt	dpp	9.29541	4.81333	-0.949482	0.671926	no	Toll<wt	lateral		unknown	unique to Nasonia			none	n/a
Nasvi2EG019917,Nasvi2EG019918	toll	wt	3.03035	9.29541	1.61703	0.00398839	yes	Toll<wt	lateral		unknown	unique to Nasonia			none	n/a
Nasvi2EG020714	wt	dpp	115.929	115.513	-0.00518694	0.999993	no		not tried
Nasvi2EG020714	toll	wt	156.194	115.929	-0.430104	0.0309763	yes		not tried
Nasvi2EG021021	wt	dpp	24.31	25.352	0.0605473	0.999993	no		not tried
Nasvi2EG021021	toll	wt	33.7895	24.31	-0.475026	0.0343266	yes		not tried
Nasvi2EG021047	wt	dpp	63.453	76.7056	0.273644	0.920598	no		not tried
Nasvi2EG021047	toll	wt	91.1886	63.453	-0.523165	0.00876826	yes		not tried
Nasvi2EG021220	wt	dpp	20.6382	14.9474	-0.465424	0.382933	no		not tried
Nasvi2EG021220	toll	wt	14.053	20.6382	0.554445	0.00273638	yes		not tried
Nasvi2EG021260	wt	dpp	12.7786	9.59563	-0.413284	0.790578	no		not found
Nasvi2EG021260	toll	wt	6.72578	12.7786	0.925959	0.00208782	yes		not found
Nasvi2EG021420	wt	dpp	6.27595	3.55584	-0.819642	0.483408	no		not found
Nasvi2EG021420	toll	wt	2.46699	6.27595	1.34708	0.00567226	yes		not found
Nasvi2EG022244	wt	dpp	15.8568	10.2587	-0.628256	0.383501	no		not found
Nasvi2EG022244	toll	wt	9.04478	15.8568	0.809941	0.010642	yes		not found
Nasvi2EG023364	wt	dpp	54.3071	36.0739	-0.590185	0.167394	no		not tried
Nasvi2EG023364	toll	wt	31.1294	54.3071	0.802864	1.13117e-06	yes		not tried
Nasvi2EG025794	wt	dpp	31.6952	20.3681	-0.637954	0.186614	no	Toll<wt	ventral narrow stripe		receptor	good fly ortholog		adhesion	epithelial membrane protein	no
Nasvi2EG025794	toll	wt	19.2501	31.6952	0.719398	0.00105532	yes	Toll<wt	ventral narrow stripe		receptor	good fly ortholog		adhesion	epithelial membrane protein	no
Nasvi2EG031236	wt	dpp	18.2359	14.8015	-0.301045	0.858825	no		not tried
Nasvi2EG031236	toll	wt	28.2775	18.2359	-0.632871	0.00112587	yes		not tried
Nasvi2EG032147,Nasvi2EG032148,Nasvi2EG032149,Nasvi2EG032150	wt	dpp	198.042	292.657	0.563404	0.458783	no		not tried
Nasvi2EG032147,Nasvi2EG032148,Nasvi2EG032149,Nasvi2EG032150	toll	wt	117.037	198.042	0.758846	0.00504365	yes		not tried
Nasvi2EG037047	wt	dpp	15.9854	9.28942	-0.783095	0.0517159	no	Toll>Bmp	broad lateral	(ferm pdz domains)	membrane protein	good fly ortholog	hippo	morphogenesis	expanded	n/a
Nasvi2EG037047	toll	wt	19.2087	15.9854	-0.265001	0.705531	no	Toll>Bmp	broad lateral	(ferm pdz domains)	membrane protein	good fly ortholog	hippo	morphogenesis	expanded	n/a
Nasvi2EG024989	wt	dpp	3.05609	4.94598	0.694569	0.447664	no		not tried
Nasvi2EG024989	toll	wt	2.09105	3.05609	0.547458	0.632481	no		not tried
Nasvi2EG005859	toll	wt	63.597	76.0569	0.25812	0.58122	no	Bmp<wt	serosa		Protein binding	good fly ortholog			tdrd7a	no
Nasvi2EG005859	wt	dpp	76.0569	70.8469	-0.102375	0.999993	no	Bmp<wt	serosa		Protein binding	good fly ortholog			tdrd7a	no
Nasvi2EG007038	toll	wt	15.5725	12.2427	-0.347081	0.637305	no	Toll>Bmp	complex		Transcription factor	good fly ortholog	bmp		mad	no
Nasvi2EG007038	wt	dpp	12.2427	9.25169	-0.404135	0.766718	no	Toll>Bmp	complex		Transcription factor	good fly ortholog	bmp		mad	no
Nasvi2EG014068	wt	dpp	12.513	7.44694	-0.748712	0.436581	no	Bmp<wt	serosa		Transcription factor	good fly ortholog	Jun		ap-1	no
Nasvi2EG014068	toll	wt	12.6305	12.513	-0.0134838	0.999993	no	Bmp<wt	serosa		Transcription factor	good fly ortholog	Jun		ap-1	no
