# Supplementary material for: Global analysis of dorsoventral patterning in the wasp Nasonia reveals extensive incorporation of novelty in a regulatory network
Source: BMC Biol. 2016 Aug 1;14:63. doi: 10.1186/s12915-016-0285-y (PMC4968023; doi:10.1186/s12915-016-0285-y)
Supplement: Additional file 5: — Annotation of genes with confirmed expression patterns. This file is a subset of Additional file 4, and contains only genes for which patterned expression was detected. Classifications in this file were used to produce the charts in Fig. 3. (XLSX 66 kb) [file 12915_2016_285_MOESM5_ESM.xlsx]

## Sheet: Sheet1
Gene name	Found in	Blastoderm/early gast expression	other expression	type of protein	novelty status	signaling pathway	Cell biological function	Best ortholog description	conserved expression in fly?	notes
Nasvi2EG017550	Bmp<wt	AP	head gap	membrane protein	good fly ortholog			FK506 binding	no
Nasvi2EG007407	Bmp<wt	AP	polar	Transcription factor	good fly ortholog			homeobrain	yes (anterior only)
Nasvi2EG023469	Bmp<wt	AP	posterior gap	Transcription factor	good fly ortholog			rotund	no
Nasvi2EG005579	Bmp<wt	AP	terminal	Transcription factor	good fly ortholog			tailless	yes
Nasvi2EG014289	Bmp<wt	ap		Transcription factor	good fly ortholog			orthodenticle	yes
Nasvi2EG014291	Bmp<wt	ap	midline ventral	Transcription factor	good fly ortholog			orthodenticle	yes (sort of)
Nasvi2EG009116	Bmp<wt	ap	posterior gap	Transcription factor	good fly ortholog			longitudinals lacking	no
Nasvi2EG015857	up in toll/down in bmp	AP		Transcription factor	good fly ortholog			toy	yes
Nasvi2EG000245	Bmp<wt	AP		protein binding	unique to Nasonia		ankyrin	n/a	n/a	nov
Nasvi2EG022697	Bmp<wt	AP		protein binding	unique to Nasonia		ankyrin	n/a	n/a	nov
Nasvi2EG001135	Bmp<wt	complex	ventral midline?	ligand	good fly ortholog	rac		slit	yes
Nasvi2EG007038	Toll>Bmp	lateral broad		Transcription factor	good fly ortholog	bmp		mad	no
Nasvi2EG010608	Toll<wt	complex	dorsal and ventral	unknown	unique to hymenoptera			none	n/a	novelty fig	nonconforming
Nasvi2EG036108	Toll>Bmp	dorsal broad	up in toll/down in dpp	protein binding	good fly ortholog	bmp		crossveinless	no
Nasvi2EG029763	Toll<wt	dorsal broad	maybe maternal--best discovery so far	unknown	unique to Nasonia			non	n/a	lateral genes
Nasvi2EG017598	Bmp>toll	germline		catalytic enzyme	good fly ortholog			jafrac	yes
Nasvi2EG007624	Toll<wt	germline		catalytic enzyme	good fly ortholog			gapdh	yes
Nasvi2EG008139	Toll<wt	germline		protein binding	good fly ortholog			hsp-20	no
Nasvi2EG008141	Toll<wt	germline		protein binding	good fly ortholog			hsp-20	no
Nasvi2EG011034	Toll<wt	germline		rna binding	good fly ortholog			orb	yes
Nasvi2EG001196	Toll<wt	lateral broad	sloppy	catalytic enzyme	good fly ortholog			CG42249	no
Nasvi2EG007545	Toll>Bmp	lateral broad (2)	pair rule	Transcription factor	good fly ortholog			cg11966	no (except pair rule)
Nasvi2EG005268	Bmp<wt	lateral broad		membrane protein	good fly ortholog		adhesion	crumbs	no
Nasvi2EG011947	Bmp<wt	lateral broad		membrane protein	good fly ortholog		adhesion	calsyntenin	no
Nasvi2EG003993	Toll>Bmp	lateral broad		membrane protein	good fly ortholog		adhesion	cadherin 74a	no
Nasvi2EG037047	Toll>Bmp	lateral broad	(ferm pdz domains)	membrane protein	good fly ortholog	hippo	morphogenesis	expanded	n/a
Nasvi2EG011291	Bmp<wt	lateral broad	late posterior stripy	receptor	good fly ortholog	?	adhesion	wing blister	no
Nasvi2EG001588 ( Nasvi2EG001586,Nasvi2EG001587,,Nasvi2EG001591)	Toll>Bmp	lateral broad		Transcription factor	good fly ortholog			sox neuro	yes
Nasvi2EG004848	Toll>Bmp	lateral broad	pair rule	Transcription factor	good fly ortholog			bowel/odd	yes
Nasvi2EG008351	Toll>Bmp	lateral broad		Transcription factor	good fly ortholog			gatad	no
Nasvi2EG013397	Toll>Bmp	lateral broad		Transcription factor	good fly ortholog			achaete-scute	no (sort of
Nasvi2EG006076	up in toll/down in bmp	lateral broad	also head stripe	Transcription factor	good fly ortholog			TFIIA	yes
Nasvi2EG014438	Bmp<wt	lateral broad		Transcription factor	good fly ortholog			CG14438	no
Nasvi2EG019897	Bmp<wt	lateral broad	pair rule	unknown	insects			none	n/a	in lat figure
Nasvi2EG004843	Toll>Bmp	lateral broad	segmental?	unknown	unique to hymenoptera				n/a	lateral genes
Nasvi2EG006715	Bmp<wt	lateral broad	anterior gap	protein binding	unique to Nasonia		ankyrin	n/a	n/a	novelty fig
Nasvi2EG005791	Toll>Bmp	lateral broad	sloppy	protein binding	unique to Nasonia		ankyrin	n/a	n/a	nov
Nasvi2EG001954	Toll>wt	lateral broad	complex head gap, early dorsal only, two stripes	protein binding	unique to Nasonia		ankyrin	n/a	n/a	nov
Nasvi2EG001594	up in toll/down in bmp	lateral broad	head gap	protein binding	unique to Nasonia		ankyrin	n/a	n/a	nov
Nasvi2EG014440	Bmp<wt	lateral broad		unknown	unique to Nasonia			none	n/a	lat
Nasvi2EG019917	Toll<wt	lateral broad		unknown	unique to Nasonia			none	n/a	lat
Nasvi2EG020481	Bmp<wt	lateral dorsal		protein binding	good fly ortholog		morphogenesis	CG14692	no
Nasvi2EG013218	Bmp<wt	lateral dorsal	repressed in serosa, mostly anterior	Transcription factor	good fly ortholog			disconnected	no
Nasvi2EG016888	Bmp<wt	lateral dorsal		Transcription factor	good fly ortholog			msh	yes
Nasvi2EG001522	Bmp<wt	lateral dorsal	more	protein binding	unique to Nasonia		ankyrin	n/a	n/a	nov
Nasvi2EG008703	Toll>wt	lateral ventral		Transcription factor	good fly			ind intermediate neuroblasts defective	yes
Nasvi2EG006326	Toll<wt	lateral ventral		membrane protein	good fly ortholog		adhesion	blistery	no
Nasvi2EG012701 (Nasvi2EG012700,)	Bmp>toll	lateral ventral		protein binding	good fly ortholog		morphogenesis	traf4	no (mesoderm in fly)
Nasvi2EG001451	Bmp>toll	lateral ventral		Transcription factor	good fly ortholog			vnd	yes
Nasvi2EG010532	down in toll/up in bmp	lateral ventral	sim like	Transcription factor	good fly ortholog			ventral veins lacking	no
Nasvi2EG014230	down in toll/up in bmp	lateral ventral		Transcription factor	good fly ortholog			single-minded	yes
Nasvi2EG004662	Toll>Bmp	repressed in mesoderm only	pole cells briefly	membrane protein	good fly ortholog		adhesion	stardust	no
Nasvi2EG013541	Toll>Bmp	repressed in mesoderm only		protease	good fly ortholog	egf	morphogenesis	echinus	no
Nasvi2EG003923	Toll>Bmp	repressed in mesoderm only	better pics from hh	protein binding	good fly ortholog		adhesion	integrin, mew	yes
Nasvi2EG010628	Bmp<wt	serosa		catalytic enzyme	good fly ortholog			transaminase CG8745	no
Nasvi2EG000593	Toll>wt	serosa	only posterior half	kinase	good fly ortholog			wee1	no
Nasvi2EG014953	Bmp<wt	serosa		membrane protein	good fly ortholog			pathetic	no
Nasvi2EG017764	Bmp<wt	serosa		membrane protein	good fly ortholog	bmp		larval translucida	no
Nasvi2EG018263	Bmp<wt	serosa		membrane protein	good fly ortholog			mucin 68d	no
Nasvi2EG009545	Toll>Bmp	serosa		membrane protein	good fly ortholog		cytoskeleton	CG12581	no
Nasvi2EG002009	up in toll/down in bmp	serosa	maybe broader than zen	membrane protein	good fly ortholog	escrt	secretion	shrub	no
Nasvi2EG013613	Bmp<wt	serosa		protease	good fly ortholog			sp67, cg9372	no
Nasvi2EG022635 ---Nasvi2EG022632,Nasvi2EG022633,	Bmp<wt	serosa		protein binding	good fly ortholog		cytoskeleton	short stop	no
Nasvi2EG005464	Bmp<wt	serosa		protein binding	good fly ortholog	Notch		uninflatable	no
Nasvi2EG008134	Bmp<wt	serosa		protein binding	good fly ortholog	immunoglobulin		CG43462	yes
Nasvi2EG005859	Bmp<wt	serosa		Protein binding	good fly ortholog			tdrd7a	no	only 1.2
Nasvi2EG009567	Bmp<wt	serosa		receptor	good fly ortholog	BMP		punt	no
Nasvi2EG013616	Bmp<wt	serosa		receptor	good fly ortholog	semaphorin		semaphorin 5c	yes (serosa)
Nasvi2EG003929	Bmp<wt	serosa	some ventral	Transcription factor	good fly ortholog			dorsocross	yes
Nasvi2EG009270	Bmp<wt	serosa		Transcription factor	good fly ortholog			creb-a	no
Nasvi2EG010535	Bmp<wt	serosa	strong and broad	Transcription factor	good fly ortholog			CG13296	n/a
Nasvi2EG011090	Bmp<wt	serosa		Transcription factor	good fly ortholog			zen	yes
Nasvi2EG011380	Bmp<wt	serosa		Transcription factor	good fly ortholog	hippo		yorkie	no
Nasvi2EG014971	Bmp<wt	serosa		Transcription factor	good fly ortholog			grain	yes (sort of)
Nasvi2EG014068	Bmp<wt	serosa		Transcription factor	good fly ortholog	Jun		ap-1	no	only 1.2
Nasvi2EG007545	Toll>Bmp	serosa (2)	pair rule	Transcription factor	good fly ortholog			cg11966	no (except pair rule)
Nasvi2EG012398	Bmp<wt	serosa	later flanking serosa	unknown	good fly ortholog			CG4702	no
Nasvi2EG000923	Bmp<wt	serosa		protein binding	good vertebrate ortholog		cytoskeleton	Myosin XV	n/a
Nasvi2EG009559	Toll>Bmp	serosa		unknown	insects			n/a	n/a	dorsal genes
Nasvi2EG013778	Bmp<wt	serosa		unknown	novel in insects			unknown	n/a	dorsal genes
Nasvi2EG000051	Bmp<wt	serosa		unknown	unique to hymenoptera			unknown	n/a	dorsal genes
Nasvi2EG003104	Bmp<wt	serosa		protein binding	unique to Nasonia		ankyrin	n/a	n/a	nov
Nasvi2EG002650	Bmp<wt	serosa	AP pole	protein binding	unique to Nasonia		ankyrin	n/a	n/a	nov
Nasvi2EG019528	Bmp<wt	serosa	not really good, no clear blastoderm	unknown	unique to Nasonia			none	n/a	nov?
serpin 27a	Bmp<wt	serosa		catalytic enzyme	good fly ortholog					not annotated in 2?
Nasvi2EG009091	Bmp<wt	lateral dorsal		protein binding	good fly ortholog	bmp		cv2	yes (sort of)
Nasvi2EG020519	Bmp<wt	lateral dorsal		Transcription factor	good fly ortholog			tail up	yes
Nasvi2EG002173	Bmp<wt	lateral dorsal		Transcription factor	good fly ortholog			pannier	yes
Nasvi2EG009552	up in toll/down in bmp	lateral dorsal		Transcription factor	good fly ortholog			omb	no
Nasvi2EG000816	Bmp>toll	ventral	circle in ventral anterior area	ligand	vertebrates and other insects besides drosophila			meteorin	n/a
Nasvi2EG005603	Toll<wt	ventral mesoderm	later in serosa	catalytic enzyme	good fly ortholog		morphogenesis (migratory cells redox lehman)	cg2254	no
Nasvi2EG017581	Toll<wt	ventral mesoderm		ligand	good fly ortholog	netrin		netrin	yes	up, not quite 2x in dpp
Nasvi2EG013760	Bmp>toll	ventral mesoderm	late only? good meso pics from mohammad	membrane protein	good fly ortholog		adhesion	CG42346	no
Nasvi2EG009206	Toll<wt	ventral mesoderm		membrane protein	good fly ortholog		adhesion	tenascin-major	no	barely up in dpp
Nasvi2EG012335	Toll<wt	ventral mesoderm	serosa after gastrulation	membrane protein	good fly ortholog		adhesion	inflated	yes (mesoderm)	barely up in dpp
Nasvi2EG004462	Toll<wt	ventral mesoderm		membrane protein	good fly ortholog		ion channel	tweety	no	barely up in dpp
Nasvi2EG010085	down in toll/up in bmp	ventral mesoderm	anterior part first	protein binding	good fly ortholog	fgf		stumps	yes
Nasvi2EG020452 (Nasvi2EG020443,Nasvi2EG020445,Nasvi2EG020448)	down in toll/up in bmp	ventral mesoderm		protein binding	good fly ortholog	notch		neuralized	yes (sort of)	up in dpp
Nasvi2EG005298	down in toll/up in bmp	ventral mesoderm		receptor	good fly ortholog	toll		Toll	no
Nasvi2EG023769	down in toll/up in bmp	ventral mesoderm	progressive? (2x higher in dpp, but not statistical	receptor	good fly ortholog	fgf		breathless	yes	up in dpp, not quite 2x
Nasvi2EG000292	down in toll/up in bmp	ventral mesoderm		Transcription factor	good fly ortholog			twist	yes
Nasvi2EG004372	down in toll/up in bmp	ventral mesoderm	also some brain?	Transcription factor	good fly ortholog			six4	yes
Nasvi2EG019581	down in toll/up in bmp	ventral mesoderm		Transcription factor	good fly ortholog			snail	yes	more up in dpp in v1.2
Nasvi2EG005169	down in toll/up in bmp	ventral mesoderm	3 ventral stripes	Transcription factor	good fly ortholog			optix	no
Nasvi2EG010485	Toll<wt	ventral mesoderm	anterior part first	Transcription factor	good fly ortholog			zinc finger homeodomain	yes	barely up in dpp
Nasvi2EG007600	Toll<wt	ventral mesoderm	only posterior half	unknown	good fly ortholog			CG14984	no	down in dpp
Nasvi2EG004500	Toll<wt	ventral mesoderm		protein binding	unique to Nasonia		ankyrin	n/a	n/a	barely up in dpp	nov
Nasvi2EG012843	Toll<wt	ventral narrow stripe	posterior only	protease	good fly ortholog		morphogenesis	neprilysin	no	down in dpp
Nasvi2EG025794	Toll<wt	ventral narrow stripe		receptor	good fly ortholog		adhesion	epithelial membrane protein	no	down in dpp
Nasvi2EG016079	Toll<wt	ventral spots	ventral spots	Transcription factor	good fly ortholog			crocodile	yes
Nasvi2EG000780	Bmp>toll	lateral ventral		protease	good fly ortholog			rhomboid	yes	not sig in gilbert
