# Supplementary material for: Global analysis of dorsoventral patterning in the wasp Nasonia reveals extensive incorporation of novelty in a regulatory network
Source: BMC Biol. 2016 Aug 1;14:63. doi: 10.1186/s12915-016-0285-y (PMC4968023; doi:10.1186/s12915-016-0285-y)
Supplement: Additional file 6: — Dorsoventrally regulated genes in Drosophila melanogaster. Column A: CG number corresponding to each gene. When available, CG is also a hyperlink to the corresponding BDGP page where in situ images can be found. Column B: Gene name. Column C: Gene symbol. Column D: Primary localization of RNA transcript at stage 4–6, determined from in situ data. Column E: Molecular function category determined from experimental data collected by flybase.org. Column F: Detection of Nasonia ortholog in RNAi-RNAseq differential expression data [No = not significant, − = no ortholog to detect, toll vs. dpp = significant differential expression between dorsalized and ventralized embryos, wt vs. dpp = significant differential expression between dorsalized and wt embryos, wt vs. toll = significant differential expression between ventralized and wt embryos]. Column G: Corresponding Nasonia vitripennis orthologs as reported by flybase.org [N/A = no known ortholog]. Column H: Novelty status of Drosophila genes for genes without Nasonia orthologs. (XLSX 43 kb) [file 12915_2016_285_MOESM6_ESM.xlsx]

## Sheet: Dmel_DVGenes_Annotated
CG	Gene Name	Gene Symbol	Primary Localization	Molecular Function	Detected by RNAi-RNAseq	Ortholog in Nvit	Novelty status
CG7216	Adult cuticle protein1	Acp1	Dorsal Ectoderm	Structural	-	N/A	diptera
CG7088	bangles and beads	bnb	Dorsal Ectoderm	Unknown	-	N/A	diptera
CG14693	-	CG14693	Complex: Extraembryonic & Ectoderm	Unknown	-	N/A	diptera
CG7800	-	CG7800	Dorsal Ectoderm	Unknown	-	N/A	diptera
CG10176	grindelwald	grnd	Dorsal Ectoderm	Signaling	-	N/A	diptera
CG3396	Ocho	Ocho	Ventral Ectoderm	Protein binding	-	N/A	diptera
CG10108	phyllopod	phyl	Ectoderm	Protein binding	-	N/A	diptera
CG12011	-	CG12011	Dorsal Ectoderm	Unknown	-	N/A	drosophilas
CG15282	-	CG15282	Dorsal Ectoderm	Unknown	-	N/A	drosophilas
CG5888	-	CG5888	Ectoderm	Membrane Protein	-	N/A	drosophilas	diverged toll?
CG8066	-	CG8066	Ectoderm	Protein binding	-	N/A	drosophilas
CG8788	-	CG8788	Mesoderm	Unknown	-	N/A	drosophilas
CG4922	spalt-adjacent	sala	Mesoderm	Unknown	-	N/A	drosophilas
CG5468	TweedleM	TwdlM	Dorsal Ectoderm	Structural	-	N/A	drosophilas
CG5476	TweedleN	TwdlN	Dorsal Ectoderm	Structural	-	N/A	drosophilas
CG13653	-	CG13653	Extraembryonic	Unknown	-	N/A	flies
CG13912	-	CG13912	Mesoderm	Unknown	-	N/A	flies
CG14427	-	CG14427	Ectoderm	Unknown	-	N/A	flies
CG17724	-	CG17724	Ventral Ectoderm	Unknown	-	N/A	flies
CG18353	-	CG18353	Ventral Ectoderm	Transcription Factor	-	N/A	flies
CG1621	Corepressor of Pangolin	Coop	Ectoderm	Transcription Factor	-	N/A	flies
CG7428	halo	halo	Ectoderm	Unknown	-	N/A	flies
CG13333	link	link	Ectoderm	Unknown	-	N/A	flies
CG11100	Mesoderm-expressed 2	Mes2	Mesoderm	Unknown	-	N/A	flies
CG9598	big bang	bbg	Endoderm	Unknown	-	N/A	insects
CG12420	-	CG12420	Complex: Extraembryonic & Dorsal Ectoderm	Unknown	-	N/A	insects
CG13360	-	CG13360	Extraembryonic	Unknown	-	N/A	insects
CG3838	-	CG3838	Ectoderm	DNA binding	-	N/A	insects
CG10391	Cyp310a1	Cyp310a1	Mesoderm	Catalytic enzyme	-	N/A	insects
CG6096	Enhancer of split m5, helix-loop-helix	E(spl)m5-HLH	Extraembryonic	Transcription Factor	-	N/A	insects
CG8603	Shroom	Shroom	Complex: Mesoderm & Ectoderm	Protein binding	-	N/A	insects
CG8651	trithorax	trx	Mesoderm	Transcription Factor	-	N/A	insects
CG6531	wengen	wgn	Mesoderm	Signaling	-	N/A	insects
CG17045	yellow-e3	yellow-e3	Dorsal Ectoderm	Unknown	-	N/A	insects
CG1056	5-hydroxytryptamine (serotonin) receptor 2A	5-HT2	Dorsal Ectoderm	Signaling	-	N/A	insects and beyond
CG3796	achaete	ac	Ventral Ectoderm	Transcription Factor	-	N/A	insects and beyond
CG8827	Angiotensin converting enzyme	Ance	Extraembryonic	Protease	-	N/A	insects and beyond
CG18658	Aspartyl β-hydroxylase	Asph	Mesoderm	Catalytic enzyme	-	N/A	insects and beyond
CG4608	branchless	bnl	Dorsal Ectoderm	Signaling	-	N/A	insects and beyond
CG16793	brivido-2	brv2	Dorsal Ectoderm	Membrane Protein	-	N/A	insects and beyond
CG6742	Centaurin beta 1A	cenB1A	Ectoderm	Catalytic enzyme	-	N/A	insects and beyond
CG10479	-	CG10479	Complex: Mesoderm & Extraembryonic	Unknown	-	N/A	insects and beyond
CG12177	-	CG12177	Mesoderm	Unknown	-	N/A	insects and beyond
CG14365	-	CG14365	Dorsal Ectoderm	Unknown	-	N/A	insects and beyond
CG1561	-	CG1561	Mesoderm	Unknown	-	N/A	insects and beyond
CG3036	-	CG3036	Mesoderm	Membrane Protein	-	N/A	insects and beyond
CG7533	charybde	chrb	Mesoderm	Unknown	-	N/A	insects and beyond
CG12489	defense repressor 1	dnr1	Ventral Ectoderm	Catalytic enzyme	-	N/A	insects and beyond
CG4221	F-box and leucine-rich repeat protein 7	Fbxl7	Complex: Mesoderm & Dorsal Ectoderm	Catalytic enzyme	-	N/A	insects and beyond
CG11922	forkhead domain 96Cb	fd96Cb	Ventral Ectoderm	Transcription Factor	-	N/A	insects and beyond
CG10917	four-jointed	fj	Complex: Extraembryonic & Ectoderm	Kinase	-	N/A	insects and beyond
CG6207	GlcAT-P	GlcAT-P	Endoderm	Catalytic enzyme	-	N/A	insects and beyond
CG15162	Misexpression suppressor of ras 3	MESR3	Ectoderm	Unknown	-	N/A	insects and beyond
CG3359	midline fasciclin	mfas	Ectoderm	Protein binding	-	N/A	insects and beyond
CG17256	Nek2	Nek2	Ectoderm	Kinase	-	N/A	insects and beyond
CG11450	net	net	Complex: Mesoderm & Dorsal Ectoderm	Transcription Factor	-	N/A	insects and beyond
CG7204	Neuroectoderm-expressed 2	Neu2	Ventral Ectoderm	Transcription Factor	-	N/A	insects and beyond
CG11776	PFTAIRE-interacting factor 1A	Pif1A	Dorsal Ectoderm	Unknown	-	N/A	insects and beyond
CG5574	roundabout 2	robo2	Ventral Ectoderm	Signaling	-	N/A	insects and beyond
CG7895	tinman	tin	Mesoderm	Transcription Factor	-	N/A	insects and beyond
CG8458	wnt inhibitor of Dorsal	wntD	Mesoderm	Signaling	-	N/A	insects and beyond
CG32982	-	CG32982	Mesoderm	Unknown	-	N/A	insects to beetles
CG15085	ETS-domain lacking	edl	Ventral Ectoderm	Transcription Factor	-	N/A	insects to beetles
CG9883	Early boundary activity 2	Elba2	Ectoderm	Transcription Factor	-	N/A	insects to beetles
CG8254	extra-extra	exex	Dorsal Ectoderm	Transcription Factor	-	N/A	insects to beetles
CG6885	-	CG6885	Ectoderm	Unknown	-	N/A	insects to lepidoptera
CG1434	-	CG1434	Dorsal Ectoderm	Catalytic enzyme, RNA binding	No	Nasvi2EG000069
CG30426	eggless	egg	Dorsal Ectoderm	Protein binding	No	Nasvi2EG000143
CG12212	pebbled	peb	Extraembryonic	Transcription Factor	toll vs. dpp	Nasvi2EG000145
CG11136	Leucine-rich tendon-specific protein	Lrt	Ventral Ectoderm	Protein binding	No	Nasvi2EG000205
CG2956	twist	twi	Mesoderm	Transcription Factor	toll vs. dpp, wt vs. dpp. wt vs. toll	Nasvi2EG000292
CG6844	nicotinic Acetylcholine Receptor α2	nAChRα2	Extraembryonic	Membrane Protein	No	Nasvi2EG000473
CG12467	-	CG12467	Ventral Ectoderm	Unknown	No	Nasvi2EG000520
CG12443	thisbe	ths	Ventral Ectoderm	Signaling	no	Nasvi2EG000662
CG9885	decapentaplegic	dpp	Dorsal Ectoderm	Signaling	toll vs. dpp	Nasvi2EG000703
CG10637	Numb-associated kinase	Nak	Mesoderm	Kinase	No	Nasvi2EG000708
CG1004	rhomboid	rho	Ventral Ectoderm	Protease	no	Nasvi2EG000780
CG18549	-	CG18549	Ectoderm	Unknown	No	Nasvi2EG000823
CG15009	Ecdysone-inducible gene L2	ImpL2	Ectoderm	Protein binding	No	Nasvi2EG001168
CG33182	Lysine (K)-specific demethylase 4B	Kdm4B	Ectoderm	Catalytic enzyme	No	Nasvi2EG001169
CG4827	veil	veil	Dorsal Ectoderm	Catalytic enzyme	No	Nasvi2EG001195
CG2102	castor	cas	Ventral Ectoderm	Transcription Factor	No	Nasvi2EG001223
CG3619	Delta	Dl	Ectoderm	Signaling	No	Nasvi2EG001325
CG12919	eiger	egr	Extraembryonic	Signaling	No	Nasvi2EG001431
CG6172	ventral nervous system defective	vnd	Ventral Ectoderm	Transcription Factor	toll vs. dpp, wt vs. dpp	Nasvi2EG001451
CG4385	Star	S	Ventral Ectoderm	Unknown	No	Nasvi2EG001980
CG9015	engrailed	en	Ectoderm	Transcription Factor	No	Nasvi2EG002079
CG17835	invected	inv	Ectoderm	Transcription Factor	No	Nasvi2EG002079
CG6860	Leucine-rich-repeats and calponin homology domain protein	Lrch	Ectoderm	Unknown	No	Nasvi2EG002098
CG32146	dally-like	dlp	Dorsal Ectoderm	Signaling	No	Nasvi2EG002121
CG3992	serpent	srp	Dorsal Ectoderm	Transcription Factor	No	Nasvi2EG002151
CG3978	pannier	pnr	Extraembryonic	Transcription Factor	toll vs. dpp, wt vs. dpp	Nasvi2EG002173
CG9238	Glycogen binding subunit 70E	Gbs-70E	Dorsal Ectoderm	Protein binding	No	Nasvi2EG002202
CG6180	-	CG6180	Dorsal Ectoderm	Unknown	No	Nasvi2EG002293Nasvi2EG006796Nasvi2EG006798Nasvi2EG002232Nasvi2EG006797
CG11212	Patched-related	Ptr	Ectoderm	Signaling	toll vs. dpp, wt vs. dpp	Nasvi2EG002548
CG3178	Recombination repair protein 1	Rrp1	Mesoderm	Catalytic enzyme	No	Nasvi2EG002719
CG30115	Guanine nucleotide exchange factor in mesoderm	GEFmeso	Mesoderm	Protein binding	No	Nasvi2EG002753
CG11254	maelstrom	mael	Mesoderm	Transcription Factor	No	Nasvi2EG002883,Nasvi2EG002884
CG9366	Rho-like	RhoL	Mesoderm	Catalytic enzyme	No	Nasvi2EG002885
CG32423	alan shepard	shep	Dorsal Ectoderm	RNA binding	No	Nasvi2EG002897
CG5058	grainy head	grh	Dorsal Ectoderm	Transcription Factor	No	Nasvi2EG003052
CG11798	charlatan	chn	Ectoderm	Transcription Factor	No	Nasvi2EG003065
CG2969	ABC transporter expressed in trachea	Atet	Dorsal Ectoderm	Membrane Protein	No	Nasvi2EG003112
CG12676	echinoid	ed	Ventral Ectoderm	Protein binding	No	Nasvi2EG003164
CG31695	screw	scw	Dorsal Ectoderm	Signaling	No	Nasvi2EG003214,Nasvi2EG008376
CG32105	LIM homeobox transcription factor 1 alpha	Lmx1a	Dorsal Ectoderm	Transcription Factor	No	Nasvi2EG003297
CG2762	u-shaped	ush	Dorsal Ectoderm	Transcription Factor	No	Nasvi2EG003305
CG9005	-	CG9005	Mesoderm	Unknown	No	Nasvi2EG003344
CG6868	tolloid	tld	Dorsal Ectoderm	Protease	No	Nasvi2EG003413
CG6863	tolkin	tok	Dorsal Ectoderm	Protease	No	Nasvi2EG003413
CG2162	-	CG2162	Dorsal Ectoderm	Nucleic acid binding	No	Nasvi2EG003430
CG7642	rosy	ry	Mesoderm	Catalytic enzyme	No	Nasvi2EG003490,Nasvi2EG003498,Nasvi2EG003488
CG11849	distal antenna	dan	Ectoderm	Transcription Factor	No	Nasvi2EG003549
CG13651	distal antenna-related	danr	Ectoderm	Transcription Factor	No	Nasvi2EG003549
CG8933	extradenticle	exd	Mesoderm	Transcription Factor	No	Nasvi2EG003648
CG9653	brinker	brk	Ventral Ectoderm	Transcription Factor	No	Nasvi2EG003661
CG1435	sarcoplasmic calcium-binding protein	CBP	Complex: Mesoderm & Ectoderm	Ion binding	No	Nasvi2EG003677
CG1771	multiple edematous wings	mew	Dorsal Ectoderm	Protein binding	toll vs. dpp	Nasvi2EG003923
CG15095	Major Facilitator Superfamily Transporter 14	MFS14	Complex: Extraembryonic & Dorsal Ectoderm	Membrane Protein	No	Nasvi2EG003945,Nasvi2EG003947,Nasvi2EG018563,Nasvi2EG018562
CG4749	lethal (2) 10685	l(2)10685	Ventral Ectoderm	Catalytic enzyme	No	Nasvi2EG003971
CG7780	Deoxyribonuclease II	DNaseII	Mesoderm	Catalytic enzyme	No	Nasvi2EG004014
CG3705	astray	aay	Ventral Ectoderm	Catalytic enzyme	No	Nasvi2EG004026
CG15154	Suppressor of cytokine signaling at 36E	Socs36E	Ventral Ectoderm	Unknown	No	Nasvi2EG004312
CG1429	Myocyte enhancer factor 2	Mef2	Mesoderm	Transcription Factor	No	Nasvi2EG004329
CG6400	-	CG6400	Ventral Ectoderm	Unknown	No	Nasvi2EG004417
CG10719	brain tumor	brat	Ectoderm	RNA binding, Protein binding	No	Nasvi2EG004513
CG2264	magu	magu	Ventral Ectoderm	Protein binding	No	Nasvi2EG004704
CG10895	loki	lok	Ectoderm	Kinase	No	Nasvi2EG004752
CG14801	-	CG14801	Extraembryonic	Catalytic enzyme	No	Nasvi2EG004810
CG8147	phurba tashi	phu	Complex: Extraembryonic & Dorsal Ectoderm	Catalytic enzyme	No	Nasvi2EG004816
CG32434	schizo	siz	Ectoderm	Protein binding	No	Nasvi2EG004818
CG3851	odd skipped	odd	Ectoderm	Transcription Factor	toll vs. dpp	Nasvi2EG004840
CG3242	sister of odd and bowl	sob	Ectoderm	Transcription Factor	toll vs. dpp	Nasvi2EG004840
CG10082	-	CG10082	Extraembryonic	Kinase	No	Nasvi2EG004906
CG13969	brain washing	bwa	Ventral Ectoderm	Catalytic enzyme	No	Nasvi2EG005114
CG4710	Pinocchio	Pino	Ectoderm	Unknown	No	Nasvi2EG005211
CG4491	no ocelli	noc	Ventral Ectoderm	Protein binding	toll vs. dpp	Nasvi2EG005518
CG5461	bunched	bun	Dorsal Ectoderm	Transcription Factor	No	Nasvi2EG005903
CG8975	Ribonucleoside diphosphate reductase small subunit	RnrS	Complex: Mesoderm & Ventral Ectoderm	Catalytic enzyme	No	Nasvi2EG005963
CG4929	Arginine kinase	Argk	Mesoderm	Kinase	No	Nasvi2EG005970
CG10281	Transcription factor IIFα	TfIIFalpha	Ectoderm	Transcription Factor	toll vs. dpp, wt vs. dpp. wt vs. toll	Nasvi2EG006076
CG5002	-	CG5002	Dorsal Ectoderm	Membrane Protein	No	Nasvi2EG006289
CG3097	-	CG3097	Ventral Ectoderm	Protease	No	Nasvi2EG006332
CG5059	-	CG5059	Ectoderm	Unknown	No	Nasvi2EG006412
CG2140	Cytochrome b5	Cyt-b5	Ectoderm	Protein binding	No	Nasvi2EG006526
CG5522	-	CG5522	Ectoderm	Protein binding	No	Nasvi2EG006557
CG12131	Adam	Adam	Mesoderm	RNA binding	No	Nasvi2EG006613
CG17229	locomotion defects	loco	Ventral Ectoderm	Catalytic enzyme	No	Nasvi2EG006802
CG10534	Lcp65Ag2	Lcp65Ag2	Dorsal Ectoderm	Structural	No	Nasvi2EG006859
CG9660	toucan	toc	Complex: Extraembryonic & Ectoderm	Protein binding	No	Nasvi2EG007039
CG10571	araucan	ara	Complex: Mesoderm & Dorsal Ectoderm	Transcription Factor	No	Nasvi2EG007227
CG17579	scabrous	sca	Ventral Ectoderm	Signaling	No	Nasvi2EG007243
CG14411	-	CG14411	Ventral Ectoderm	Catalytic enzyme	No	Nasvi2EG007385
CG3766	scattered	scat	Dorsal Ectoderm	Unknown	No	Nasvi2EG007477
CG3779	numb	numb	Ectoderm	Signaling	No	Nasvi2EG007480
CG8312	-	CG8312	Ventral Ectoderm	Unknown	No	Nasvi2EG007543
CG17348	derailed	drl	Ventral Ectoderm	Signaling	No	Nasvi2EG007584
CG4125	roughest	rst	Extraembryonic	Protein binding	No	Nasvi2EG007772
CG6883	trachealess	trh	Mesoderm	Transcription Factor	No	Nasvi2EG007860
CG3365	drongo	drongo	Ectoderm	Protein binding	No	Nasvi2EG008083
CG33529	Rap GTPase activating protein 1	RapGAP1	Dorsal Ectoderm	Catalytic enzyme	No	Nasvi2EG008207
CG7266	Ecdysone-induced protein 28/29kD	Eip71CD	Complex: Extraembryonic & Mesoderm	Catalytic enzyme	No	Nasvi2EG008381
CG7005	Epidermal stripes and patches	Esp	Ectoderm	Membrane Protein	No	Nasvi2EG008399
CG7986	Autophagy-related 18a	Atg18a	Ectoderm	Protein binding	No	Nasvi2EG008528
CG11551	intermediate neuroblasts defective	ind	Ventral Ectoderm	Transcription Factor	No	Nasvi2EG008703
CG6755	Elongin A	EloA	Ectoderm	Transcription Factor	No	Nasvi2EG008787
CG6899	Protein tyrosine phosphatase 4E	Ptp4E	Ventral Ectoderm	Membrane Protein	No	Nasvi2EG009079
CG6736	Insulin-like peptide 4	Ilp4	Mesoderm	Signaling	No	Nasvi2EG009122
CG8049	Btk family kinase at 29A	Btk29A	Dorsal Ectoderm	Kinase	No	Nasvi2EG009131
CG2125	cubitus interruptus	ci	Dorsal Ectoderm	Transcription Factor	No	Nasvi2EG009158
CG9704	Neurotactin	Nrt	Complex: Mesoderm & Dorsal Ectoderm	Unknown	No	Nasvi2EG009291
CG7563	Calpain-A	CalpA	Complex: Mesoderm & Dorsal Ectoderm	Protease	No	Nasvi2EG009340
CG6398	-	CG6398	Mesoderm	Unknown	No	Nasvi2EG009403
CG5133	Dorsocross1	Doc1	Extraembryonic	Transcription Factor	toll vs. dpp, wt vs. dpp. wt vs. toll	Nasvi2EG009552
CG5187	Dorsocross2	Doc2	Extraembryonic	Transcription Factor	toll vs. dpp, wt vs. dpp. wt vs. toll	Nasvi2EG009552
CG5093	Dorsocross3	Doc3	Dorsal Ectoderm	Transcription Factor	toll vs. dpp, wt vs. dpp. wt vs. toll	Nasvi2EG009552
CG1232	temperature-induced paralytic E	tipE	Dorsal Ectoderm	Membrane Protein	No	Nasvi2EG009681
CG6854	-	CG6854	Dorsal Ectoderm	Transcription Factor	No	Nasvi2EG009732
CG14430	boudin	bou	Complex: Mesoderm & Dorsal Ectoderm	Unknown	No	Nasvi2EG010047
CG31317	stumps	stumps	Mesoderm	Unknown	toll vs. dpp, wt vs. dpp. wt vs. toll	Nasvi2EG010085
CG12072	warts	wts	Ventral Ectoderm	Kinase	No	Nasvi2EG010187
CG1322	Zn finger homeodomain 1	zfh1	Mesoderm	Transcription Factor	toll vs. dpp, wt vs. toll	Nasvi2EG010485
CG7538	Minichromosome maintenance 2	Mcm2	Mesoderm	Catalytic enzyme	No	Nasvi2EG010488
CG31721	Tripartite motif containing 9	Trim9	Ectoderm	Catalytic enzyme	No	Nasvi2EG010571
CG8001	-	CG8001	Mesoderm	Unknown	No	Nasvi2EG010637
CG4500	heimdall	hll	Mesoderm	Catalytic enzyme	No	Nasvi2EG010669
CG5295	brummer	bmm	Ectoderm	Catalytic enzyme	No	Nasvi2EG010819
CG1046	zerknullt	zen	Extraembryonic	Transcription Factor	toll vs. dpp, wt vs. dpp	Nasvi2EG011090
CG1048	zerknullt-related	zen2	Extraembryonic	Transcription Factor	toll vs. dpp, wt vs. dpp	Nasvi2EG011090 (paralog)
CG2411	patched	ptc	Ventral Ectoderm	Signaling	No	Nasvi2EG011131
CG13388	A kinase anchor protein 200	Akap200	Dorsal Ectoderm	Kinase	no	Nasvi2EG011333
CG31629	PDGF- and VEGF-related factor 3	Pvf3	Ventral Ectoderm	Signaling	No	Nasvi2EG011336
CG6117	Protein kinase, cAMP-dependent, catalytic subunit 3	Pka-C3	Mesoderm	Kinase	No	Nasvi2EG011355
CG13607	-	CG13607	Mesoderm	Unknown	No	Nasvi2EG011395
CG4123	Multiple inositol polyphosphate phosphatase 1	Mipp1	Dorsal Ectoderm	Catalytic enzyme	No	Nasvi2EG011465
CG32796	brother of ihog	boi	Extraembryonic	Unknown	No	Nasvi2EG011739
CG9466	Lysosomal α-mannosidase V	LManV	Dorsal Ectoderm	Catalytic enzyme	wt vs. toll	Nasvi2EG011999
CG3400	6-phosphofructo-2-kinase	Pfrx	Ectoderm	Kinase	No	Nasvi2EG012098
CG9398	king tubby	ktub	Mesoderm	Unknown	No	Nasvi2EG012208
CG31871	-	CG31871	Dorsal Ectoderm	Catalytic enzyme	No	Nasvi2EG012250
CG15002	masquerade	mas	Ectoderm	Protease	No	Nasvi2EG012290
CG5685	Na/Ca-exchange protein	Calx	Dorsal Ectoderm	Membrane Protein	No	Nasvi2EG012329
CG4702	-	CG4702	Dorsal Ectoderm	Unknown	toll vs. dpp, wt vs. dpp	Nasvi2EG012398
CG9322	-	CG9322	Dorsal Ectoderm	Unknown	no	Nasvi2EG012509
CG3625	-	CG3625	Ventral Ectoderm	Unknown	No	Nasvi2EG012660
CG3048	TNF-receptor-associated factor 4	Traf4	Complex: Mesoderm & Ectoderm	Catalytic enzyme	toll vs. dpp	Nasvi2EG012701
CG11301	Mesoderm-expressed 4	Mes4	Mesoderm	Catalytic enzyme	No	Nasvi2EG012751
CG6224	diablo	dbo	Ectoderm	Protein binding	No	Nasvi2EG012950
CG9358	Pherokine 3	Phk-3	Dorsal Ectoderm	Unknown	No	Nasvi2EG013118
CG3027	pyd3	pyd3	Dorsal Ectoderm	Catalytic enzyme	wt vs. toll	Nasvi2EG013378
CG3839	lethal of scute	l(1)sc	Ectoderm	Transcription Factor	toll vs. dpp	Nasvi2EG013397 (paralog)
CG4173	Septin 2	Sep2	Mesoderm	Catalytic enzyme	No	Nasvi2EG013463
CG2916	Septin 5	Sep5	Mesoderm	Catalytic enzyme	No	Nasvi2EG013463
CG5661	Semaphorin-5c	Sema-5c	Complex: Extraembryonic & Ectoderm	Unknown	toll vs. dpp, wt vs. dpp	Nasvi2EG013616
CG14688	-	CG14688	Mesoderm	Catalytic enzyme	No	Nasvi2EG013779
CG2198	Amalgam	Ama	Complex: Extraembryonic & Mesoderm	Protein binding	no	Nasvi2EG013806
CG14025	Blastoderm-specific gene 25D	Bsg25D	Ectoderm	Unknown	No	Nasvi2EG013833
CG5393	apontic	apt	Endoderm	Transcription Factor, RNA binding	No	Nasvi2EG013971
CG5893	Dichaete	D	Ectoderm	Transcription Factor	toll vs. dpp	Nasvi2EG014058
CG18024	SoxNeuro	SoxN	Ventral Ectoderm	Transcription Factor	toll vs. dpp	Nasvi2EG014058
CG11347	-	DOR	Extraembryonic	Signaling	No	Nasvi2EG014077
CG9224	short gastrulation	sog	Ectoderm	Protein binding	No	Nasvi2EG014122
CG7771	single-minded	sim	Ventral Ectoderm	Transcription Factor	toll vs. dpp, wt vs. dpp. wt vs. toll	Nasvi2EG014230
CG10798	Myc	Myc	Mesoderm	Transcription Factor	no	Nasvi2EG014393
CG31045	Myosin heavy chain-like	Mhcl	Extraembryonic	Protein binding	No	Nasvi2EG014413
CG7867	nuclear fallout	nuf	Dorsal Ectoderm	Protein binding	No	Nasvi2EG014545
CG3424	pathetic	path	Ectoderm	Membrane Protein	toll vs. dpp, wt vs. dpp	Nasvi2EG014953
CG10283	-	CG10283	Complex: Mesoderm & Dorsal Ectoderm	Protein binding	No	Nasvi2EG015008
CG17894	cap-n-collar	cnc	Ventral Ectoderm	Transcription Factor	No	Nasvi2EG015484
CG1070	Alhambra	Alhambra	Mesoderm	Transcription Factor	No	Nasvi2EG015644
CG11990	hyrax	hyx	Mesoderm	Protein binding	No	Nasvi2EG015715
CG10067	Actin57B	Act57B	Mesoderm	Structural	No	Nasvi2EG016133
CG14745	PGRP-SC2	PGRP-SC2	Ventral Ectoderm	Signaling	No	Nasvi2EG016162
CG7937	C15	C15	Dorsal Ectoderm	Transcription Factor	No	Nasvi2EG016869
CG7915	Ectoderm-expressed 4	Ect4	Dorsal Ectoderm	Unknown	No	Nasvi2EG017474
CG14026	thickveins	tkv	Complex: Mesoderm & Dorsal Ectoderm	Signaling	No	Nasvi2EG017531
CG18657	Netrin-A	NetA	Mesoderm	Unknown	toll vs. dpp, wt vs. toll	Nasvi2EG017581
CG10521	Netrin-B	NetB	Mesoderm	Unknown	toll vs. dpp, wt vs. toll	Nasvi2EG017581
CG10079	Epidermal growth factor receptor	Egfr	Ectoderm	Signaling	No	Nasvi2EG017686
CG32372	larval translucida	ltl	Mesoderm	Unknown	wt vs. dpp	Nasvi2EG017764
CG12245	glial cells missing	gcm	Mesoderm	Transcription Factor	No	Nasvi2EG017800
CG11628	steppke	step	Mesoderm	Protein binding	No	Nasvi2EG018243
CG1772	dacapo	dap	Extraembryonic	Protein binding	No	Nasvi2EG018255
CG3949	hoi-polloi	hoip	Mesoderm	RNA binding	No	Nasvi2EG018304
CG13037	mitochondrial ribosomal protein S34	mRpS34	Dorsal Ectoderm	Structural	No	Nasvi2EG018334
CG12284	Death-associated inhibitor of apoptosis 1	Diap1	Mesoderm	Protease	No	Nasvi2EG018431
CG13777	milton	milt	Mesoderm	Protein binding	No	Nasvi2EG018583
CG17725	Phosphoenolpyruvate carboxykinase	Pepck	Dorsal Ectoderm	Kinase	No	Nasvi2EG018994
CG3956	snail	sna	Mesoderm	Transcription Factor	toll vs. dpp, wt vs. toll	Nasvi2EG019581
CG7649	Meltrin	Meltrin	Ventral Ectoderm	Protease	No	Nasvi2EG019651
CG10145	M-spondin	mspo	Dorsal Ectoderm	Unknown	No	Nasvi2EG019711
CG13784	-	CG13784	Ventral Ectoderm	Unknown	No	Nasvi2EG019945
CG11988	neuralized	neur	Mesoderm	Catalytic enzyme	No	Nasvi2EG020452
CG31043	GUK-holder	gukh	Complex: Mesoderm & Ventral Ectoderm	Protein binding	No	Nasvi2EG020464
CG10619	tailup	tup	Extraembryonic	Transcription Factor	toll vs. dpp, wt vs. dpp	Nasvi2EG020519
CG3938	Cyclin E	CycE	Mesoderm	Protein binding	No	Nasvi2EG020752
CG5891	Myosin binding subunit	Mbs	Ventral Ectoderm	Catalytic enzyme	No	Nasvi2EG021010
CG15628	-	CG15628	Mesoderm	Catalytic enzyme	No	Nasvi2EG021030
CG3879	Multi drug resistance 49	Mdr49	Mesoderm	Membrane Protein	No	Nasvi2EG021290
CG14036	-	CG14036	Mesoderm	Unknown	No	Nasvi2EG021421
CG12369	Lachesin	Lac	Ectoderm	Protein binding	No	Nasvi2EG021848
CG2915	-	CG2915	Ectoderm	Protease	No	Nasvi2EG022171
CG4675	Na+-driven anion exchanger 1	Ndae1	Mesoderm	Membrane Protein	No	Nasvi2EG022256
CG1007	extra macrochaetae	emc	Endoderm	Transcription Factor	No	Nasvi2EG022307
CG4589	LETM1 ortholog	Letm1	Ventral Ectoderm	Membrane Protein	No	Nasvi2EG022648
CG3388	gooseberry	gsb	Ectoderm	Transcription Factor	No	Nasvi2EG022761
CG8654	-	CG8654	Endoderm	Membrane Protein	no	Nasvi2EG023355
CG3132	Ectoderm-expressed 3	Ect3	Dorsal Ectoderm	Catalytic enzyme	No	Nasvi2EG023357
CG30092	jitterbug	jbug	Ectoderm	Protein binding	No	Nasvi2EG023740
CG7223	heartless	htl	Mesoderm	Signaling	toll vs. dpp, wt vs. toll	Nasvi2EG023769
CG13797	-	CG13797	Ventral Ectoderm	Protein binding	No	Nasvi2EG025933
CG6578	phantom	phm	Complex: Mesoderm & Ectoderm	Catalytic enzyme	No	Nasvi2EG031935
CG6816	Cytochrome P450-18a1	Cyp18a1	Ventral Ectoderm	Catalytic enzyme	No	Nasvi2EG031936
CG32026	-	CG32026	Ectoderm	Catalytic enzyme	No	Nasvi2EG034339
CG18375	Ankyrin-repeat, SH3-domain, and Proline-rich-region containing Protein	ASPP	Complex: Extraembryonic & Ectoderm	Protein binding	toll vs. dpp	Nasvi2EG036918
CG1759	caudal	cad	Dorsal Ectoderm	Transcription Factor	No	Nasvi2EG037157
CG17800	Down syndrome cell adhesion molecule 1	Dscam1	Ventral Ectoderm	Signaling	No	Nasvi2EG037282
CG9559	folded gastrulation	fog	Mesoderm	Unknown	no	present but unannotated

## Sheet: Description 
Column 1: CG number corresponding to each gene. When available, CG is also a hyperlink to corresponding BDGP page where in situ images can be found. Column 2: Gene Name. Column 3: Gene Symbol. Column 4: Primary Localization of RNA transcript at Stage 4-6, determined from in situ data. Column 5: Molecular Function category determined from experimental data collected by flybase.org. Column 6: Detec…
